# Supplementary material for: Activation of the yeast Retrograde Response pathway by adaptive laboratory evolution with S-(2-aminoethyl)-L-cysteine reduces ethanol and increases glycerol during winemaking
Source: Microb Cell Fact. 2024 Aug 20;23:231. doi: 10.1186/s12934-024-02504-z (PMC11337681; doi:10.1186/s12934-024-02504-z)
Supplement: Supplementary file 4 — Additional file 4: Statistics of mapping, accession numbers, and unique SNPs and InDels for the five evolved strains. Relevant mutations in RTG2 and LYS20/21 are indicated in bold. [file 12934_2024_2504_MOESM4_ESM.xlsx]

## Sheet: Table S4
	Additional file 4. Statistics of mapping, accesion numbers, and unique SNPs and InDels for the five evolved strains. Relevant mutations in RTG2 and LYS20/21 are indicated in bold.

## Sheet: Statistics of mapping rate, dep
	Statistics of mapping rate, depth and coverage
	Sample	Mapped reads	Total reads	Mapping rate (%)	Average depth(X)	Coverage at least 1X (%)	Coverage at least 4X (%)	NCBI accesion
	eMAE 8.1b	8,301,808	8,468,720	98.03	88.93	97.60	97.13	PRJNA1105211
	eMAE 29.2c	12,359,736	12,642,866	97.76	124.33	97.69	97.31	PRJNA1105213
	MAE	8,288,550	8,451,200	98.08	87.48	97.58	97.09
	eTAE 29l	9,618,855	9,712,536	99.04	90.86	98.35	97.87	PRJNA1105003
	TAE	9,535,643	9,632,950	98.99	90.12	98.35	97.89
	eEAE 29o	8,470,974	8,612,564	98.36	77.35	98.69	98.26	PRJNA1105208
	eEAE 29j	9,396,831	9,559,180	98.30	88.64	98.74	98.24	PRJNA1105207
	EAE	8,879,758	9,036,972	98.26	83.08	98.72	98.30

## Sheet: eMAE 8.1b SNP
#CHROM	POS	ID	REF	ALT	QUAL	FILTER	INFO	FORMAT
NC_001133.9	13021	.	A	G	17.1	.	DP=18;VDB=3.453519e-03;RPB=-2.401103e+00;AF1=0.5;AC1=1;DP4=0,4,0,6;MQ=26;FQ=20;PV4=1,0.23,0.085,1	GT:PL:GQ	0/1:47,0,67:50
NC_001133.9	13072	.	G	A	37	.	DP=17;VDB=2.623926e-02;RPB=-3.298234e+00;AF1=0.5;AC1=1;DP4=3,4,0,8;MQ=29;FQ=40;PV4=0.077,1,0.017,1	GT:PL:GQ	0/1:67,0,125:70
NC_001133.9	180884	.	A	G	18.1	.	DP=75;VDB=2.302529e-03;RPB=-2.486340e+00;AF1=0.5;AC1=1;DP4=30,36,5,4;MQ=60;FQ=21;PV4=0.73,1,1,1	GT:PL:GQ	0/1:48,0,255:51
NC_001133.9	180885	.	G	A	18.1	.	DP=75;VDB=2.522758e-03;RPB=-2.486340e+00;AF1=0.5;AC1=1;DP4=30,36,5,4;MQ=60;FQ=21;PV4=0.73,1,1,1	GT:PL:GQ	0/1:48,0,255:51
NC_001133.9	180886	.	A	C	18.1	.	DP=75;VDB=2.887557e-03;RPB=-2.470036e+00;AF1=0.5;AC1=1;DP4=30,36,5,4;MQ=60;FQ=21;PV4=0.73,1,1,1	GT:PL:GQ	0/1:48,0,255:51
NC_001133.9	180887	.	C	A	21	.	DP=74;VDB=2.302529e-03;RPB=-2.447619e+00;AF1=0.5;AC1=1;DP4=29,36,5,4;MQ=60;FQ=24;PV4=0.72,1,1,1	GT:PL:GQ	0/1:51,0,255:54
NC_001133.9	180892	.	A	G	27	.	DP=73;VDB=2.887557e-03;RPB=-2.043238e+00;AF1=0.5;AC1=1;DP4=27,36,5,4;MQ=60;FQ=30;PV4=0.5,1,1,1	GT:PL:GQ	0/1:57,0,255:60
NC_001133.9	180893	.	G	T	19.1	.	DP=72;VDB=2.302529e-03;RPB=-2.060265e+00;AF1=0.5;AC1=1;DP4=28,35,5,4;MQ=60;FQ=22;PV4=0.72,0.22,1,1	GT:PL:GQ	0/1:49,0,255:52
NC_001133.9	180895	.	T	A	30	.	DP=71;VDB=2.887557e-03;RPB=-1.996132e+00;AF1=0.5;AC1=1;DP4=28,34,5,4;MQ=60;FQ=33;PV4=0.72,1,1,1	GT:PL:GQ	0/1:60,0,255:63
NC_001133.9	180896	.	A	T	30	.	DP=71;VDB=2.302529e-03;RPB=-2.013415e+00;AF1=0.5;AC1=1;DP4=28,34,5,4;MQ=60;FQ=33;PV4=0.72,1,1,1	GT:PL:GQ	0/1:60,0,255:63
NC_001133.9	180897	.	T	C	27	.	DP=75;VDB=2.522758e-03;RPB=-1.907022e+00;AF1=0.5;AC1=1;DP4=28,35,5,4;MQ=60;FQ=30;PV4=0.72,1,1,1	GT:PL:GQ	0/1:57,0,255:60
NC_001133.9	180900	.	A	C	24	.	DP=73;VDB=2.522758e-03;RPB=-1.350702e+00;AF1=0.5;AC1=1;DP4=27,37,5,4;MQ=60;FQ=27;PV4=0.49,1,1,1	GT:PL:GQ	0/1:54,0,255:57
NC_001133.9	180901	.	C	T	27	.	DP=73;VDB=2.887557e-03;RPB=-1.277024e+00;AF1=0.5;AC1=1;DP4=27,36,5,4;MQ=60;FQ=30;PV4=0.5,1,1,1	GT:PL:GQ	0/1:57,0,255:60
NC_001133.9	180904	.	T	A	30	.	DP=72;VDB=2.887557e-03;RPB=-1.218418e+00;AF1=0.5;AC1=1;DP4=25,37,5,4;MQ=60;FQ=33;PV4=0.48,1,1,1	GT:PL:GQ	0/1:60,0,255:63
NC_001133.9	180905	.	A	C	24	.	DP=73;VDB=2.302529e-03;RPB=-1.048681e+00;AF1=0.5;AC1=1;DP4=25,39,5,4;MQ=60;FQ=27;PV4=0.47,1,1,1	GT:PL:GQ	0/1:54,0,255:57
NC_001133.9	180906	.	C	T	30	.	DP=73;VDB=2.522758e-03;RPB=-9.246153e-01;AF1=0.5;AC1=1;DP4=23,39,5,4;MQ=60;FQ=33;PV4=0.3,1,1,1	GT:PL:GQ	0/1:60,0,255:63
NC_001133.9	180908	.	C	T	33	.	DP=72;VDB=2.302529e-03;RPB=-8.597484e-01;AF1=0.5;AC1=1;DP4=23,38,5,4;MQ=60;FQ=36;PV4=0.47,1,1,1	GT:PL:GQ	0/1:63,0,255:66
NC_001133.9	180909	.	T	C	30	.	DP=73;VDB=2.522758e-03;RPB=-7.690725e-01;AF1=0.5;AC1=1;DP4=23,39,5,4;MQ=60;FQ=33;PV4=0.3,1,1,1	GT:PL:GQ	0/1:60,0,255:63
NC_001133.9	180910	.	C	G	24	.	DP=73;VDB=2.887555e-03;RPB=-4.278620e-01;AF1=0.5;AC1=1;DP4=24,40,5,4;MQ=60;FQ=27;PV4=0.47,1,1,1	GT:PL:GQ	0/1:54,0,255:57
NC_001133.9	180911	.	G	T	18.1	.	DP=73;VDB=2.302529e-03;RPB=-4.446409e-01;AF1=0.5;AC1=1;DP4=24,40,5,4;MQ=60;FQ=21;PV4=0.47,0.37,1,1	GT:PL:GQ	0/1:48,0,255:51
NC_001133.9	180912	.	T	C	27	.	DP=73;VDB=2.522758e-03;RPB=-5.278364e-01;AF1=0.5;AC1=1;DP4=24,39,5,4;MQ=60;FQ=30;PV4=0.47,1,1,1	GT:PL:GQ	0/1:57,0,255:60
NC_001133.9	180914	.	G	A	35	.	DP=71;VDB=2.302529e-03;RPB=-1.514480e-01;AF1=0.5;AC1=1;DP4=23,37,5,4;MQ=60;FQ=38;PV4=0.47,1,1,1	GT:PL:GQ	0/1:65,0,255:68
NC_001133.9	180918	.	A	T	33	.	DP=70;VDB=2.522758e-03;RPB=-7.018354e-02;AF1=0.5;AC1=1;DP4=23,38,5,4;MQ=60;FQ=36;PV4=0.47,1,1,1	GT:PL:GQ	0/1:63,0,255:66
NC_001133.9	180919	.	T	G	28	.	DP=69;VDB=2.887555e-03;RPB=1.870829e-01;AF1=0.5;AC1=1;DP4=22,38,5,4;MQ=60;FQ=31;PV4=0.3,0.2,1,1	GT:PL:GQ	0/1:58,0,255:61
NC_001133.9	180921	.	G	T	41	.	DP=69;VDB=2.522758e-03;RPB=3.401517e-01;AF1=0.5;AC1=1;DP4=20,38,5,4;MQ=60;FQ=44;PV4=0.28,1,1,1	GT:PL:GQ	0/1:71,0,255:74
NC_001133.9	180923	.	G	C	38	.	DP=69;VDB=2.302529e-03;RPB=4.162427e-01;AF1=0.5;AC1=1;DP4=20,39,5,4;MQ=60;FQ=41;PV4=0.27,1,1,1	GT:PL:GQ	0/1:68,0,255:71
NC_001133.9	180924	.	C	A	35	.	DP=69;VDB=2.522758e-03;RPB=3.296222e-01;AF1=0.5;AC1=1;DP4=21,39,5,4;MQ=60;FQ=38;PV4=0.28,1,1,1	GT:PL:GQ	0/1:65,0,255:68
NC_001133.9	180925	.	A	G	38	.	DP=68;VDB=2.887555e-03;RPB=4.343402e-01;AF1=0.5;AC1=1;DP4=20,39,5,4;MQ=60;FQ=41;PV4=0.27,1,1,1	GT:PL:GQ	0/1:68,0,255:71
NC_001133.9	180926	.	G	C	38	.	DP=68;VDB=2.302529e-03;RPB=4.162427e-01;AF1=0.5;AC1=1;DP4=20,39,5,4;MQ=60;FQ=41;PV4=0.27,1,1,1	GT:PL:GQ	0/1:68,0,255:71
NC_001133.9	180928	.	C	A	44	.	DP=66;VDB=2.639615e-03;RPB=5.979220e-01;AF1=0.5;AC1=1;DP4=19,38,5,4;MQ=60;FQ=47;PV4=0.27,1,1,1	GT:PL:GQ	0/1:74,0,255:77
NC_001133.9	180929	.	A	C	41	.	DP=67;VDB=1.867612e-03;RPB=6.711101e-01;AF1=0.5;AC1=1;DP4=19,39,5,4;MQ=60;FQ=44;PV4=0.26,1,1,1	GT:PL:GQ	0/1:71,0,255:74
NC_001133.9	180931	.	C	T	35	.	DP=67;VDB=1.239606e-03;RPB=6.711101e-01;AF1=0.5;AC1=1;DP4=19,39,5,4;MQ=60;FQ=38;PV4=0.26,0.005,1,1	GT:PL:GQ	0/1:65,0,255:68
NC_001133.9	180932	.	T	A	35	.	DP=67;VDB=6.385382e-04;RPB=6.711101e-01;AF1=0.5;AC1=1;DP4=19,39,5,4;MQ=60;FQ=38;PV4=0.26,0.2,1,1	GT:PL:GQ	0/1:65,0,255:68
NC_001133.9	180935	.	G	A	50	.	DP=65;VDB=7.091816e-04;RPB=1.139419e+00;AF1=0.5;AC1=1;DP4=15,40,5,4;MQ=60;FQ=53;PV4=0.12,1,1,1	GT:PL:GQ	0/1:80,0,255:83
NC_001133.9	180937	.	A	T	52	.	DP=64;VDB=1.581190e-03;RPB=1.070481e+00;AF1=0.5;AC1=1;DP4=15,39,5,4;MQ=60;FQ=55;PV4=0.13,1,1,1	GT:PL:GQ	0/1:82,0,255:85
NC_001133.9	180938	.	T	C	50	.	DP=64;VDB=2.522758e-03;RPB=1.313228e+00;AF1=0.5;AC1=1;DP4=15,40,5,4;MQ=60;FQ=53;PV4=0.12,1,1,1	GT:PL:GQ	0/1:80,0,255:83
NC_001133.9	180939	.	C	A	45	.	DP=63;VDB=2.887555e-03;RPB=1.443676e+00;AF1=0.5;AC1=1;DP4=15,39,5,4;MQ=60;FQ=48;PV4=0.13,0.0065,1,1	GT:PL:GQ	0/1:75,0,255:78
NC_001133.9	180940	.	A	C	55	.	DP=63;VDB=2.302529e-03;RPB=1.538693e+00;AF1=0.5;AC1=1;DP4=14,39,5,4;MQ=60;FQ=58;PV4=0.12,1,1,1	GT:PL:GQ	0/1:85,0,255:88
NC_001133.9	180941	.	C	T	27	.	DP=62;VDB=3.196012e-03;RPB=1.554838e+00;AF1=0.5;AC1=1;DP4=15,37,5,3;MQ=60;FQ=30;PV4=0.1,0.062,1,1	GT:PL:GQ	0/1:57,0,255:60
NC_001133.9	180943	.	T	C	52	.	DP=65;VDB=2.302529e-03;RPB=1.600811e+00;AF1=0.5;AC1=1;DP4=15,39,5,4;MQ=60;FQ=55;PV4=0.13,1,1,1	GT:PL:GQ	0/1:82,0,255:85
NC_001133.9	180946	.	C	A	50	.	DP=64;VDB=2.302529e-03;RPB=2.008467e+00;AF1=0.5;AC1=1;DP4=14,41,5,4;MQ=60;FQ=53;PV4=0.11,1,1,1	GT:PL:GQ	0/1:80,0,255:83
NC_001133.9	180947	.	A	T	58	.	DP=64;VDB=2.522758e-03;RPB=2.023461e+00;AF1=0.5;AC1=1;DP4=13,39,5,4;MQ=60;FQ=61;PV4=0.11,1,1,1	GT:PL:GQ	0/1:88,0,255:91
NC_001133.9	180949	.	T	A	55	.	DP=65;VDB=2.302529e-03;RPB=2.078234e+00;AF1=0.5;AC1=1;DP4=13,40,5,4;MQ=60;FQ=58;PV4=0.11,1,1,1	GT:PL:GQ	0/1:85,0,255:88
NC_001133.9	180950	.	A	C	47	.	DP=65;VDB=2.522758e-03;RPB=2.231728e+00;AF1=0.5;AC1=1;DP4=13,43,5,4;MQ=60;FQ=50;PV4=0.1,1,1,1	GT:PL:GQ	0/1:77,0,255:80
NC_001133.9	180951	.	C	A	39	.	DP=65;VDB=2.887555e-03;RPB=2.250721e+00;AF1=0.5;AC1=1;DP4=13,43,5,4;MQ=60;FQ=42;PV4=0.1,0.01,1,1	GT:PL:GQ	0/1:69,0,255:72
NC_001133.9	180952	.	A	G	52	.	DP=65;VDB=2.302529e-03;RPB=2.307918e+00;AF1=0.5;AC1=1;DP4=12,42,5,4;MQ=60;FQ=55;PV4=0.052,1,1,1	GT:PL:GQ	0/1:82,0,255:85
NC_001133.9	180954	.	T	G	52	.	DP=64;VDB=2.887555e-03;RPB=2.504337e+00;AF1=0.5;AC1=1;DP4=12,42,5,4;MQ=60;FQ=55;PV4=0.052,1,1,1	GT:PL:GQ	0/1:82,0,255:85
NC_001133.9	180955	.	G	C	50	.	DP=64;VDB=2.302529e-03;RPB=2.529896e+00;AF1=0.5;AC1=1;DP4=12,43,5,4;MQ=60;FQ=53;PV4=0.048,1,1,1	GT:PL:GQ	0/1:80,0,255:83
NC_001133.9	180957	.	C	G	50	.	DP=64;VDB=2.887555e-03;RPB=2.549208e+00;AF1=0.5;AC1=1;DP4=12,43,5,4;MQ=60;FQ=53;PV4=0.048,1,1,1	GT:PL:GQ	0/1:80,0,255:83
NC_001133.9	180958	.	G	A	50	.	DP=64;VDB=2.302529e-03;RPB=2.703706e+00;AF1=0.5;AC1=1;DP4=12,43,5,4;MQ=60;FQ=53;PV4=0.048,1,1,1	GT:PL:GQ	0/1:80,0,255:83
NC_001133.9	180960	.	A	T	52	.	DP=64;VDB=2.887555e-03;RPB=2.681113e+00;AF1=0.5;AC1=1;DP4=12,42,5,4;MQ=60;FQ=55;PV4=0.052,1,1,1	GT:PL:GQ	0/1:82,0,255:85
NC_001133.9	180961	.	T	A	50	.	DP=66;VDB=2.302529e-03;RPB=2.703706e+00;AF1=0.5;AC1=1;DP4=12,43,5,4;MQ=60;FQ=53;PV4=0.048,1,1,1	GT:PL:GQ	0/1:80,0,255:83
NC_001133.9	180962	.	A	G	41	.	DP=67;VDB=2.522758e-03;RPB=2.822340e+00;AF1=0.5;AC1=1;DP4=12,46,5,4;MQ=60;FQ=44;PV4=0.04,1,1,1	GT:PL:GQ	0/1:71,0,255:74
NC_001133.9	180963	.	G	C	41	.	DP=67;VDB=2.887557e-03;RPB=2.840726e+00;AF1=0.5;AC1=1;DP4=12,46,5,4;MQ=60;FQ=44;PV4=0.04,1,1,1	GT:PL:GQ	0/1:71,0,255:74
NC_001133.9	180964	.	C	A	44	.	DP=66;VDB=2.302529e-03;RPB=2.952240e+00;AF1=0.5;AC1=1;DP4=12,45,5,4;MQ=60;FQ=47;PV4=0.042,1,1,1	GT:PL:GQ	0/1:74,0,255:77
NC_001133.9	180968	.	A	T	44	.	DP=66;VDB=2.522758e-03;RPB=2.952240e+00;AF1=0.5;AC1=1;DP4=12,45,5,4;MQ=60;FQ=47;PV4=0.042,1,1,1	GT:PL:GQ	0/1:74,0,255:77
NC_001133.9	180969	.	T	A	41	.	DP=69;VDB=2.887557e-03;RPB=3.337164e+00;AF1=0.5;AC1=1;DP4=11,47,5,4;MQ=60;FQ=44;PV4=0.03,1,1,1	GT:PL:GQ	0/1:71,0,255:74
NC_001133.9	1831	.	G	A	9.08	.	DP=4;VDB=3.926331e-02;AF1=1;AC1=2;DP4=0,0,4,0;MQ=30;FQ=-39	GT:PL:GQ	1/1:41,12,0:16
NC_001133.9	1834	.	C	T	22.5	.	DP=5;VDB=6.617741e-02;AF1=1;AC1=2;DP4=0,0,4,0;MQ=36;FQ=-39	GT:PL:GQ	1/1:55,12,0:21
NC_001133.9	187524	.	A	G	50.5	.	DP=5;VDB=1.165196e-02;AF1=1;AC1=2;DP4=0,0,3,1;MQ=60;FQ=-39	GT:PL:GQ	1/1:83,12,0:21
NC_001133.9	204261	.	T	C	23.1	.	DP=5;VDB=2.986822e-02;RPB=5.314005e-01;AF1=0.508;AC1=1;DP4=0,2,0,3;MQ=23;FQ=-12.3;PV4=1,1,1,1	GT:PL:GQ	0/1:53,0,15:18
NC_001133.9	206132	.	G	C	45.5	.	DP=4;VDB=9.421102e-03;AF1=1;AC1=2;DP4=0,0,4,0;MQ=41;FQ=-39	GT:PL:GQ	1/1:78,12,0:21
NC_001133.9	206156	.	T	A	76.3	.	DP=5;VDB=1.507734e-02;AF1=1;AC1=2;DP4=0,0,5,0;MQ=42;FQ=-42	GT:PL:GQ	1/1:109,15,0:27
NC_001133.9	206165	.	T	C	76.3	.	DP=5;VDB=6.720089e-03;AF1=1;AC1=2;DP4=0,0,5,0;MQ=42;FQ=-42	GT:PL:GQ	1/1:109,15,0:27
NC_001133.9	207005	.	T	G	103	.	DP=6;VDB=2.249890e-02;AF1=1;AC1=2;DP4=0,0,2,2;MQ=41;FQ=-39	GT:PL:GQ	1/1:135,12,0:21
NC_001133.9	207128	.	G	A	68.1	.	DP=6;VDB=6.459049e-02;AF1=1;AC1=2;DP4=0,0,0,6;MQ=30;FQ=-45	GT:PL:GQ	1/1:101,18,0:33
NC_001133.9	2216	.	G	A	211	.	DP=44;VDB=1.161877e-01;RPB=-2.458538e+00;AF1=0.5;AC1=1;DP4=0,19,11,9;MQ=41;FQ=122;PV4=0.00015,1,0.31,1	GT:PL:GQ	0/1:241,0,149:99
NC_001133.9	2225	.	A	C	107	.	DP=37;VDB=1.360207e-01;RPB=1.302921e+00;AF1=0.5;AC1=1;DP4=12,9,0,16;MQ=39;FQ=110;PV4=0.00021,0.13,1,1	GT:PL:GQ	0/1:137,0,243:99
NC_001133.9	2228	.	A	G	22	.	DP=36;VDB=1.427571e-02;RPB=-3.435852e+00;AF1=0.5;AC1=1;DP4=8,21,4,2;MQ=40;FQ=25;PV4=0.15,1,1,1	GT:PL:GQ	0/1:52,0,245:55
NC_001133.9	2243	.	C	G	86	.	DP=31;VDB=2.586148e-02;RPB=2.126866e+00;AF1=0.5;AC1=1;DP4=11,5,0,13;MQ=39;FQ=89;PV4=0.00013,1,0.27,1	GT:PL:GQ	0/1:116,0,140:99
NC_001133.9	24159	.	A	G	64.1	.	DP=7;VDB=1.732484e-02;AF1=1;AC1=2;DP4=0,0,1,6;MQ=21;FQ=-48	GT:PL:GQ	1/1:97,21,0:39
NC_001133.9	25112	.	G	A	4.77	.	DP=12;VDB=6.240000e-02;RPB=1.181589e+00;AF1=0.4999;AC1=1;DP4=9,1,0,2;MQ=35;FQ=6.99;PV4=0.045,1,1,0.11	GT:PL:GQ	0/1:33,0,135:33
NC_001133.9	25470	.	C	T	45	.	DP=30;VDB=1.028839e-01;RPB=-3.203372e+00;AF1=0.5;AC1=1;DP4=15,8,3,3;MQ=41;FQ=48;PV4=0.65,1,0.26,0.22	GT:PL:GQ	0/1:75,0,255:78
NC_001133.9	25476	.	A	G	41	.	DP=30;VDB=9.525876e-02;RPB=-3.240474e+00;AF1=0.5;AC1=1;DP4=16,8,3,3;MQ=40;FQ=44;PV4=0.64,0.14,0.29,1	GT:PL:GQ	0/1:71,0,255:74
NC_001133.9	25485	.	G	T	31	.	DP=30;VDB=2.335627e-02;RPB=-3.240474e+00;AF1=0.5;AC1=1;DP4=16,8,3,3;MQ=40;FQ=34;PV4=0.64,0.017,0.29,1	GT:PL:GQ	0/1:61,0,255:64
NC_001133.9	25506	.	C	T	42	.	DP=23;VDB=2.249890e-02;RPB=-2.462961e+00;AF1=0.5;AC1=1;DP4=12,5,2,2;MQ=43;FQ=45;PV4=0.57,1,1,1	GT:PL:GQ	0/1:72,0,239:75
NC_001133.9	29282	.	C	T	163	.	DP=65;VDB=3.077404e-01;AF1=1;AC1=2;DP4=0,0,18,18;MQ=60;FQ=-135	GT:PL:GQ	1/1:196,108,0:99
NC_001134.8	263127	.	G	T	30.1	.	DP=8;VDB=2.518264e-02;AF1=1;AC1=2;DP4=0,0,6,0;MQ=20;FQ=-45	GT:PL:GQ	1/1:63,18,0:33
NC_001134.8	30754	.	G	A	155	.	DP=26;VDB=2.410968e-01;AF1=1;AC1=2;DP4=0,0,6,19;MQ=24;FQ=-102	GT:PL:GQ	1/1:188,75,0:99
NC_001134.8	389460	.	C	T	11.3	.	DP=73;VDB=6.280960e-02;AF1=1;AC1=2;DP4=0,0,1,2;MQ=60;FQ=-36	GT:PL:GQ	1/1:43,9,0:13
NC_001134.8	533150	.	G	A	53.5	.	DP=71;VDB=7.269818e-02;AF1=1;AC1=2;DP4=0,0,3,1;MQ=60;FQ=-39	GT:PL:GQ	1/1:86,12,0:21
NC_001134.8	541524	.	A	G,T	143	.	DP=14;VDB=2.701966e-02;AF1=1;AC1=2;DP4=0,0,8,5;MQ=60;FQ=-63	GT:PL:GQ	1/1:176,36,0,170,19,167:69
NC_001134.8	597170	.	G	A	15.9	.	DP=92;VDB=6.400000e-02;AF1=1;AC1=2;DP4=0,0,0,2;MQ=60;FQ=-33	GT:PL:GQ	1/1:47,6,0:10
NC_001134.8	6089	.	G	C	29	.	DP=4;VDB=7.520000e-02;RPB=8.745357e-01;AF1=0.5004;AC1=1;DP4=1,0,2,0;MQ=43;FQ=3.55;PV4=1,1,0,1	GT:PL:GQ	0/1:59,0,28:31
NC_001134.8	6641	.	C	A	56.1	.	DP=6;VDB=3.453519e-03;AF1=1;AC1=2;DP4=0,0,4,2;MQ=24;FQ=-45	GT:PL:GQ	1/1:89,18,0:33
NC_001134.8	6661	.	A	G	67.1	.	DP=6;VDB=3.197503e-03;AF1=1;AC1=2;DP4=0,0,4,2;MQ=24;FQ=-45	GT:PL:GQ	1/1:100,18,0:33
NC_001134.8	6663	.	C	A	67.1	.	DP=6;VDB=3.870249e-03;AF1=1;AC1=2;DP4=0,0,4,2;MQ=24;FQ=-45	GT:PL:GQ	1/1:100,18,0:33
NC_001134.8	6677	.	G	C	56.1	.	DP=6;VDB=3.870249e-03;AF1=1;AC1=2;DP4=0,0,4,2;MQ=24;FQ=-45	GT:PL:GQ	1/1:89,18,0:33
NC_001134.8	6680	.	A	G	67.1	.	DP=6;VDB=4.328897e-03;AF1=1;AC1=2;DP4=0,0,4,2;MQ=24;FQ=-45	GT:PL:GQ	1/1:100,18,0:33
NC_001134.8	6684	.	T	C	67.1	.	DP=6;VDB=4.328897e-03;AF1=1;AC1=2;DP4=0,0,4,2;MQ=24;FQ=-45	GT:PL:GQ	1/1:100,18,0:33
NC_001134.8	6698	.	T	G	70.1	.	DP=7;VDB=1.121465e-01;AF1=1;AC1=2;DP4=0,0,5,2;MQ=23;FQ=-48	GT:PL:GQ	1/1:103,21,0:39
NC_001134.8	6699	.	A	T	70.1	.	DP=7;VDB=1.092877e-01;AF1=1;AC1=2;DP4=0,0,5,2;MQ=23;FQ=-48	GT:PL:GQ	1/1:103,21,0:39
NC_001134.8	6704	.	T	A	68.1	.	DP=7;VDB=8.329641e-02;AF1=1;AC1=2;DP4=0,0,5,2;MQ=23;FQ=-48	GT:PL:GQ	1/1:101,21,0:39
NC_001134.8	68330	.	A	G	50	.	DP=56;VDB=1.321105e-04;RPB=4.377417e+00;AF1=0.5;AC1=1;DP4=8,12,8,2;MQ=60;FQ=53;PV4=0.058,3.6e-12,1,0.041	GT:PL:GQ	0/1:80,0,255:83
NC_001134.8	700349	.	C	T	41	.	DP=47;VDB=2.309944e-02;AF1=1;AC1=2;DP4=0,0,1,2;MQ=60;FQ=-36	GT:PL:GQ	1/1:73,9,0:16
NC_001134.8	75864	.	G	A	11.3	.	DP=111;VDB=3.770713e-04;RPB=-5.218859e+00;AF1=0.5;AC1=1;DP4=48,43,18,1;MQ=60;FQ=14.2;PV4=0.00052,1,0.0008,1	GT:PL:GQ	0/1:41,0,255:43
NC_001134.8	76179	.	T	C	105	.	DP=127;VDB=4.303378e-06;RPB=5.493201e+00;AF1=0.5;AC1=1;DP4=38,55,2,31;MQ=60;FQ=108;PV4=0.00014,0.24,0.026,1	GT:PL:GQ	0/1:135,0,255:99
NC_001134.8	76187	.	G	A	225	.	DP=126;VDB=3.247091e-01;RPB=-5.942461e+00;AF1=0.5;AC1=1;DP4=2,28,36,56;MQ=60;FQ=99;PV4=0.00055,0.05,1,0.18	GT:PL:GQ	0/1:255,0,126:99
NC_001134.8	809211	.	C	T	27	.	DP=4;VDB=2.706460e-02;AF1=1;AC1=2;DP4=0,0,3,0;MQ=24;FQ=-36	GT:PL:GQ	1/1:59,9,0:16
NC_001134.8	810286	.	A	T	91	.	DP=133;VDB=2.007833e-01;RPB=-5.807683e-02;AF1=0.5;AC1=1;DP4=22,85,6,19;MQ=48;FQ=94;PV4=0.79,1,1,0.21	GT:PL:GQ	0/1:121,0,255:99
NC_001134.8	812866	.	T	C	10.9	.	DP=4;VDB=3.317223e-02;AF1=1;AC1=2;DP4=0,0,1,3;MQ=20;FQ=-39	GT:PL:GQ	1/1:43,12,0:17
NC_001134.8	812867	.	A	G	10.9	.	DP=4;VDB=3.317223e-02;AF1=1;AC1=2;DP4=0,0,1,3;MQ=20;FQ=-39	GT:PL:GQ	1/1:43,12,0:17
NC_001134.8	812871	.	A	T	10.9	.	DP=4;VDB=3.317223e-02;AF1=1;AC1=2;DP4=0,0,1,3;MQ=20;FQ=-39	GT:PL:GQ	1/1:43,12,0:17
NC_001134.8	812872	.	G	A	10.9	.	DP=4;VDB=3.317223e-02;AF1=1;AC1=2;DP4=0,0,1,3;MQ=20;FQ=-39	GT:PL:GQ	1/1:43,12,0:17
NC_001134.8	812880	.	C	G	10.9	.	DP=4;VDB=3.801336e-02;AF1=1;AC1=2;DP4=0,0,1,3;MQ=20;FQ=-39	GT:PL:GQ	1/1:43,12,0:17
NC_001134.8	812898	.	G	C	10.9	.	DP=4;VDB=4.831234e-02;AF1=1;AC1=2;DP4=0,0,1,3;MQ=20;FQ=-39	GT:PL:GQ	1/1:43,12,0:17
NC_001134.8	812900	.	C	G	10.9	.	DP=4;VDB=5.094834e-02;AF1=1;AC1=2;DP4=0,0,1,3;MQ=20;FQ=-39	GT:PL:GQ	1/1:43,12,0:17
NC_001135.5	10348	.	A	G	9.52	.	DP=119;VDB=6.196107e-02;RPB=2.079172e+00;AF1=0.5;AC1=1;DP4=43,36,6,31;MQ=40;FQ=12.3;PV4=0.0001,0.0019,2.2e-24,0.041	GT:PL:GQ	0/1:39,0,255:41
NC_001135.5	11126	.	T	C	225	.	DP=104;VDB=3.607985e-01;RPB=-3.112822e+00;AF1=0.5;AC1=1;DP4=1,24,32,42;MQ=58;FQ=86;PV4=0.00016,0.27,1,1	GT:PL:GQ	0/1:255,0,113:99
NC_001135.5	274	.	A	C	5.46	.	DP=73;VDB=4.831234e-02;RPB=-1.234322e+00;AF1=0.4999;AC1=1;DP4=17,1,4,0;MQ=36;FQ=7.8;PV4=1,0.21,1,1	GT:PL:GQ	0/1:34,0,157:34
NC_001135.5	316431	.	G	A	65	.	DP=48;VDB=1.294655e-01;RPB=7.589887e-01;AF1=0.5;AC1=1;DP4=20,16,6,4;MQ=40;FQ=68;PV4=1,1,0.13,0.25	GT:PL:GQ	0/1:95,0,255:98
NC_001135.5	316449	.	G	A	70	.	DP=54;VDB=1.407814e-01;RPB=6.085817e-01;AF1=0.5;AC1=1;DP4=20,18,7,7;MQ=42;FQ=73;PV4=1,0.45,0.0065,1	GT:PL:GQ	0/1:100,0,255:99
NC_001135.5	316502	.	A	G	20	.	DP=63;VDB=1.703319e-01;RPB=2.527240e+00;AF1=0.5;AC1=1;DP4=6,28,7,8;MQ=42;FQ=23;PV4=0.076,1,0.06,1	GT:PL:GQ	0/1:50,0,254:53
NC_001135.5	57070	.	A	C	36	.	DP=61;VDB=6.846959e-02;RPB=1.152044e+00;AF1=0.5;AC1=1;DP4=5,7,4,0;MQ=60;FQ=39;PV4=0.088,1,1,1	GT:PL:GQ	0/1:66,0,216:69
NC_001135.5	57071	.	C	A	86	.	DP=59;VDB=8.565072e-02;RPB=-2.492081e-01;AF1=0.5;AC1=1;DP4=11,26,6,3;MQ=60;FQ=89;PV4=0.058,1,1,1	GT:PL:GQ	0/1:116,0,255:99
NC_001135.5	6251	.	C	T	35	.	DP=95;VDB=9.511888e-05;RPB=-5.305053e+00;AF1=0.5;AC1=1;DP4=34,41,6,9;MQ=54;FQ=38;PV4=0.78,1,7e-15,0.00024	GT:PL:GQ	0/1:65,0,255:68
NC_001135.5	658	.	T	C,A	76.3	.	DP=8;VDB=7.110163e-02;AF1=1;AC1=2;DP4=0,0,5,1;MQ=40;FQ=-42	GT:PL:GQ	1/1:122,28,13,102,0,99:27
NC_001136.10	108	.	C	A	7.8	.	DP=22;VDB=7.360000e-02;RPB=5.370861e-01;AF1=0.5;AC1=1;DP4=7,3,1,1;MQ=36;FQ=10.4;PV4=1,1,1,1	GT:PL:GQ	0/1:37,0,150:39
NC_001136.10	109	.	A	C	10.4	.	DP=21;VDB=7.040000e-02;RPB=5.892556e-01;AF1=0.5;AC1=1;DP4=6,3,1,1;MQ=37;FQ=13.2;PV4=1,1,1,1	GT:PL:GQ	0/1:40,0,144:42
NC_001136.10	12473	.	G	C	38.5	.	DP=7;VDB=1.290543e-02;RPB=-1.787002e+00;AF1=1;AC1=2;DP4=0,3,4,0;MQ=22;FQ=-31;PV4=0.029,1,1,1	GT:PL:GQ	1/1:69,4,0:7
NC_001136.10	12480	.	G	A	38.5	.	DP=7;VDB=1.106034e-02;RPB=-1.787002e+00;AF1=1;AC1=2;DP4=0,3,4,0;MQ=22;FQ=-31;PV4=0.029,1,1,1	GT:PL:GQ	1/1:69,4,0:7
NC_001136.10	12483	.	T	C	38.5	.	DP=7;VDB=1.290543e-02;RPB=-1.787002e+00;AF1=1;AC1=2;DP4=0,3,4,0;MQ=22;FQ=-31;PV4=0.029,1,1,1	GT:PL:GQ	1/1:69,4,0:7
NC_001136.10	12495	.	G	A	41.1	.	DP=6;VDB=1.290543e-02;RPB=-1.427508e+00;AF1=1;AC1=2;DP4=0,2,4,0;MQ=24;FQ=-32;PV4=0.067,1,1,1	GT:PL:GQ	1/1:72,5,0:9
NC_001136.10	12503	.	G	A	41.1	.	DP=6;VDB=1.106034e-02;RPB=-1.427508e+00;AF1=1;AC1=2;DP4=0,2,4,0;MQ=24;FQ=-32;PV4=0.067,0.27,1,1	GT:PL:GQ	1/1:72,5,0:9
NC_001136.10	12506	.	T	C	41.1	.	DP=6;VDB=1.106034e-02;RPB=-1.427508e+00;AF1=1;AC1=2;DP4=0,2,4,0;MQ=24;FQ=-32;PV4=0.067,1,1,1	GT:PL:GQ	1/1:72,5,0:9
NC_001136.10	12515	.	A	G	44.2	.	DP=5;VDB=1.106034e-02;RPB=-8.293682e-01;AF1=1;AC1=2;DP4=0,1,4,0;MQ=27;FQ=-35;PV4=0.2,1,1,1	GT:PL:GQ	1/1:76,8,0:14
NC_001136.10	12523	.	G	C	44.2	.	DP=5;VDB=9.421102e-03;RPB=-8.293682e-01;AF1=1;AC1=2;DP4=0,1,4,0;MQ=27;FQ=-35;PV4=0.2,1,1,1	GT:PL:GQ	1/1:76,8,0:14
NC_001136.10	12524	.	T	C	44.2	.	DP=5;VDB=1.106034e-02;RPB=-8.293682e-01;AF1=1;AC1=2;DP4=0,1,4,0;MQ=27;FQ=-35;PV4=0.2,1,1,1	GT:PL:GQ	1/1:76,8,0:14
NC_001136.10	12539	.	C	T	49.5	.	DP=4;VDB=9.421102e-03;AF1=1;AC1=2;DP4=0,0,4,0;MQ=30;FQ=-39	GT:PL:GQ	1/1:82,12,0:21
NC_001136.10	12758	.	G	A	47.3	.	DP=5;VDB=9.124705e-02;AF1=1;AC1=2;DP4=0,0,1,4;MQ=26;FQ=-42	GT:PL:GQ	1/1:80,15,0:27
NC_001136.10	12776	.	A	G	56.1	.	DP=7;VDB=1.110330e-01;AF1=1;AC1=2;DP4=0,0,2,5;MQ=22;FQ=-48	GT:PL:GQ	1/1:89,21,0:39
NC_001136.10	12780	.	G	T	56.1	.	DP=7;VDB=1.146015e-01;AF1=1;AC1=2;DP4=0,0,2,5;MQ=22;FQ=-48	GT:PL:GQ	1/1:89,21,0:39
NC_001136.10	12785	.	G	A	56.1	.	DP=7;VDB=1.121465e-01;AF1=1;AC1=2;DP4=0,0,2,5;MQ=22;FQ=-48	GT:PL:GQ	1/1:89,21,0:39
NC_001136.10	12797	.	T	C	56.1	.	DP=7;VDB=7.115277e-02;AF1=1;AC1=2;DP4=0,0,2,5;MQ=22;FQ=-48	GT:PL:GQ	1/1:89,21,0:39
NC_001136.10	12845	.	G	A	57	.	DP=9;VDB=1.295751e-01;AF1=1;AC1=2;DP4=0,0,2,7;MQ=20;FQ=-54	GT:PL:GQ	1/1:90,27,0:51
NC_001136.10	12854	.	A	C	56	.	DP=8;VDB=7.413027e-02;AF1=1;AC1=2;DP4=0,0,2,6;MQ=21;FQ=-51	GT:PL:GQ	1/1:89,24,0:45
NC_001136.10	12859	.	C	T	56.1	.	DP=8;VDB=8.945122e-02;AF1=1;AC1=2;DP4=0,0,2,5;MQ=22;FQ=-48	GT:PL:GQ	1/1:89,21,0:39
NC_001136.10	12878	.	G	A	50.1	.	DP=7;VDB=1.150163e-01;AF1=1;AC1=2;DP4=0,0,2,5;MQ=22;FQ=-48	GT:PL:GQ	1/1:83,21,0:39
NC_001136.10	12881	.	A	G	50.1	.	DP=7;VDB=1.123156e-01;AF1=1;AC1=2;DP4=0,0,2,5;MQ=22;FQ=-48	GT:PL:GQ	1/1:83,21,0:39
NC_001136.10	12890	.	G	A	50.1	.	DP=7;VDB=8.137065e-02;AF1=1;AC1=2;DP4=0,0,2,5;MQ=22;FQ=-48	GT:PL:GQ	1/1:83,21,0:39
NC_001136.10	1307724	.	A	G	4.13	.	DP=265;VDB=9.311391e-03;RPB=3.214276e+00;AF1=0.4998;AC1=1;DP4=108,88,21,21;MQ=54;FQ=6.2;PV4=0.61,0.027,1,1	GT:PL:GQ	0/1:32,0,241:31
NC_001136.10	1307967	.	T	C	83.6	.	DP=21;VDB=5.672492e-03;RPB=2.287087e+00;AF1=1;AC1=2;DP4=0,3,1,12;MQ=23;FQ=-38;PV4=1,1,1,0.21	GT:PL:GQ	1/1:116,11,0:19
NC_001136.10	1308047	.	T	C	24.3	.	DP=8;VDB=1.621523e-02;AF1=1;AC1=2;DP4=0,0,2,3;MQ=21;FQ=-42	GT:PL:GQ	1/1:57,15,0:27
NC_001136.10	1608	.	A	G	5.46	.	DP=11;VDB=3.950616e-02;RPB=3.171491e-01;AF1=0.4999;AC1=1;DP4=3,3,5,0;MQ=28;FQ=7.8;PV4=0.18,1,0.16,0.16	GT:PL:GQ	0/1:34,0,87:34
NC_001136.10	17696	.	A	G	185	.	DP=114;VDB=2.756051e-01;RPB=-2.434952e+00;AF1=0.5;AC1=1;DP4=45,38,21,9;MQ=60;FQ=188;PV4=0.19,0.16,1,1	GT:PL:GQ	0/1:215,0,255:99
NC_001136.10	18435	.	T	A	110	.	DP=75;VDB=1.240269e-01;RPB=2.428734e+00;AF1=0.5;AC1=1;DP4=22,26,1,25;MQ=55;FQ=113;PV4=0.00014,1,1.6e-11,1	GT:PL:GQ	0/1:140,0,255:99
NC_001136.10	18436	.	T	A	116	.	DP=72;VDB=1.754901e-01;RPB=2.977844e+00;AF1=0.5;AC1=1;DP4=19,26,1,25;MQ=55;FQ=119;PV4=0.00034,1,6.1e-11,1	GT:PL:GQ	0/1:146,0,255:99
NC_001136.10	228431	.	T	C	222	.	DP=86;VDB=1.145069e-02;AF1=1;AC1=2;DP4=0,0,46,40;MQ=58;FQ=-282	GT:PL:GQ	1/1:255,255,0:99		LYS21 Y347H
NC_001136.10	245933	.	G	C	225	.	DP=94;VDB=1.899576e-01;RPB=1.242421e+00;AF1=0.5;AC1=1;DP4=22,20,28,22;MQ=60;FQ=225;PV4=0.83,1,1,0.31	GT:PL:GQ	0/1:255,0,255:99
NC_001136.10	383363	.	A	G	82	.	DP=100;VDB=2.730265e-05;RPB=-3.687475e+00;AF1=0.5;AC1=1;DP4=35,29,18,18;MQ=50;FQ=85;PV4=0.68,1,1.5e-43,1	GT:PL:GQ	0/1:112,0,255:99
NC_001136.10	384030	.	T	C	89	.	DP=221;VDB=3.636197e-01;RPB=-2.406169e+00;AF1=0.5;AC1=1;DP4=132,36,38,11;MQ=58;FQ=92;PV4=0.85,0.39,1,1	GT:PL:GQ	0/1:119,0,255:99
NC_001136.10	384475	.	A	T	26	.	DP=301;VDB=1.923670e-01;RPB=-2.630494e+00;AF1=0.5;AC1=1;DP4=78,147,20,32;MQ=58;FQ=29;PV4=0.63,0.021,1.8e-11,1	GT:PL:GQ	0/1:56,0,255:59
NC_001136.10	434726	.	G	A	19	.	DP=4;VDB=2.438635e-02;AF1=1;AC1=2;DP4=0,0,0,3;MQ=23;FQ=-36	GT:PL:GQ	1/1:51,9,0:15
NC_001136.10	535798	.	C	T	80	.	DP=38;VDB=5.954214e-02;AF1=1;AC1=2;DP4=0,0,0,34;MQ=21;FQ=-129	GT:PL:GQ	1/1:113,102,0:99
NC_001136.10	535824	.	G	T	77	.	DP=31;VDB=2.641905e-01;AF1=1;AC1=2;DP4=0,0,0,29;MQ=20;FQ=-114	GT:PL:GQ	1/1:110,87,0:99
NC_001136.10	535	.	C	T	5.05	.	DP=4;VDB=4.644186e-02;RPB=-8.435450e-01;AF1=0.5553;AC1=1;DP4=1,0,2,1;MQ=21;FQ=-20;PV4=1,1,0.43,0.36	GT:PL:GQ	0/1:33,0,7:12
NC_001136.10	537976	.	C	T	136	.	DP=74;VDB=1.965019e-01;RPB=-6.692134e-01;AF1=1;AC1=2;DP4=8,19,29,15;MQ=27;FQ=-45;PV4=0.0037,0.085,1,0.056	GT:PL:GQ	1/1:169,18,0:33
NC_001136.10	537994	.	A	G	141	.	DP=76;VDB=1.066100e-01;RPB=-1.003998e+00;AF1=1;AC1=2;DP4=6,22,31,14;MQ=28;FQ=-45;PV4=0.0001,1,1,0.43	GT:PL:GQ	1/1:174,18,0:33
NC_001136.10	668118	.	T	C	225	.	DP=53;VDB=1.246372e-01;RPB=4.864207e+00;AF1=0.5;AC1=1;DP4=10,0,14,28;MQ=56;FQ=48;PV4=0.00012,0.32,1,1	GT:PL:GQ	0/1:255,0,75:78
NC_001136.10	668204	.	A	C	154	.	DP=31;VDB=1.044429e-02;RPB=3.977779e+00;AF1=0.5;AC1=1;DP4=15,3,4,7;MQ=50;FQ=157;PV4=0.017,0.11,1,0.0011	GT:PL:GQ	0/1:184,0,236:99
NC_001136.10	668207	.	G	T	127	.	DP=30;VDB=1.258862e-02;RPB=3.756271e+00;AF1=0.5;AC1=1;DP4=16,5,3,6;MQ=49;FQ=130;PV4=0.042,0.071,1,0.0061	GT:PL:GQ	0/1:157,0,255:99
NC_001136.10	757478	.	C	A	225	.	DP=70;VDB=2.584642e-01;RPB=6.018342e+00;AF1=0.5;AC1=1;DP4=26,2,20,21;MQ=44;FQ=100;PV4=0.00018,0.11,1,1	GT:PL:GQ	0/1:255,0,127:99
NC_001136.10	757913	.	G	A	20	.	DP=241;VDB=4.605344e-01;AF1=1;AC1=2;DP4=0,0,111,123;MQ=41;FQ=-80	GT:PL:GQ	1/1:255,255,202:70
NC_001136.10	758281	.	A	T	31.1	.	DP=8;VDB=1.602213e-02;RPB=0.000000e+00;AF1=0.5163;AC1=1;DP4=0,2,0,6;MQ=26;FQ=-15.1;PV4=1,1,1,1	GT:PL:GQ	0/1:61,0,12:15
NC_001136.10	758445	.	G	A,T	110	.	DP=26;VDB=2.177785e-02;AF1=1;AC1=2;DP4=0,0,7,15;MQ=22;FQ=-90	GT:PL:GQ	1/1:143,63,0,134,41,131:99
NC_001136.10	758918	.	T	C	114	.	DP=45;VDB=1.175613e-02;RPB=-1.044893e-01;AF1=1;AC1=2;DP4=3,6,16,18;MQ=20;FQ=-46;PV4=0.71,0.26,1,1	GT:PL:GQ	1/1:147,19,0:35
NC_001136.10	758924	.	A	G	109	.	DP=39;VDB=1.146020e-02;RPB=1.739021e-02;AF1=1;AC1=2;DP4=2,6,14,17;MQ=20;FQ=-43;PV4=0.43,1,1,1	GT:PL:GQ	1/1:142,16,0:29
NC_001136.10	76218	.	T	G	15.1	.	DP=62;VDB=1.068485e-01;RPB=4.208569e-01;AF1=0.5;AC1=1;DP4=10,22,7,0;MQ=60;FQ=18.1;PV4=0.0013,0.19,0.015,1	GT:PL:GQ	0/1:45,0,255:48
NC_001136.10	872147	.	C	A	19.1	.	DP=58;VDB=2.567412e-03;RPB=-1.941491e-01;AF1=0.5;AC1=1;DP4=23,14,19,2;MQ=29;FQ=22;PV4=0.031,1,0.0032,1	GT:PL:GQ	0/1:49,0,254:52
NC_001136.10	872149	.	A	C	23	.	DP=59;VDB=2.091416e-03;RPB=3.235818e-02;AF1=0.5;AC1=1;DP4=23,14,19,2;MQ=28;FQ=26;PV4=0.031,1,0.0035,1	GT:PL:GQ	0/1:53,0,240:56
NC_001136.10	872405	.	C	T	27	.	DP=33;VDB=7.885999e-02;RPB=9.356015e-02;AF1=0.5;AC1=1;DP4=1,20,0,12;MQ=20;FQ=30;PV4=1,0.35,1,0.45	GT:PL:GQ	0/1:57,0,96:60
NC_001136.10	877687	.	T	C,G	59	.	DP=5;VDB=9.230623e-02;AF1=1;AC1=2;DP4=0,0,1,4;MQ=30;FQ=-36	GT:PL:GQ	1/1:91,9,0,92,0,86:16
NC_001136.10	88023	.	A	T	222	.	DP=120;VDB=2.159761e-01;AF1=1;AC1=2;DP4=0,0,60,54;MQ=60;FQ=-282	GT:PL:GQ	1/1:255,255,0:99
NC_001136.10	88024	.	T	A	222	.	DP=119;VDB=2.120302e-01;RPB=-6.914928e-01;AF1=1;AC1=2;DP4=3,1,60,54;MQ=60;FQ=-256;PV4=0.62,1,1,1	GT:PL:GQ	1/1:255,229,0:99
NC_001137.3 V	20608	.	C	T	52	.	DP=130;VDB=1.531573e-02;RPB=-2.847731e+00;AF1=0.5;AC1=1;DP4=35,62,19,12;MQ=21;FQ=55;PV4=0.021,0.3,1,0.38	GT:PL:GQ	0/1:82,0,146:85
NC_001137.3	21290	.	C	G,A	175	.	DP=30;VDB=1.581867e-01;AF1=1;AC1=2;DP4=0,0,21,5;MQ=31;FQ=-87	GT:PL:GQ	1/1:255,107,47,211,0,193:99
NC_001137.3	22287	.	A	G	41	.	DP=49;VDB=7.920224e-02;RPB=-7.069980e-01;AF1=0.5;AC1=1;DP4=25,14,0,10;MQ=26;FQ=44;PV4=0.00024,1,1,1	GT:PL:GQ	0/1:71,0,145:74
NC_001137.3	22289	.	G	A	37	.	DP=49;VDB=5.457518e-02;RPB=-7.069980e-01;AF1=0.5;AC1=1;DP4=25,14,0,10;MQ=26;FQ=40;PV4=0.00024,0.37,1,1	GT:PL:GQ	0/1:67,0,138:70
NC_001137.3	22293	.	T	C	48	.	DP=47;VDB=3.544138e-02;RPB=-3.595210e-01;AF1=0.5;AC1=1;DP4=24,12,0,10;MQ=26;FQ=51;PV4=0.00016,1,1,1	GT:PL:GQ	0/1:78,0,135:81
NC_001137.3	22311	.	A	C	63	.	DP=47;VDB=1.432212e-01;RPB=9.903921e-01;AF1=0.5;AC1=1;DP4=21,13,0,11;MQ=26;FQ=66;PV4=0.00028,1,1,1	GT:PL:GQ	0/1:93,0,120:96
NC_001137.3	22317	.	T	C	46	.	DP=52;VDB=1.397857e-01;RPB=1.658044e+00;AF1=0.5;AC1=1;DP4=25,16,0,11;MQ=28;FQ=49;PV4=0.00029,1,1,1	GT:PL:GQ	0/1:76,0,186:79
NC_001137.3	22323	.	T	A	39	.	DP=55;VDB=1.281840e-01;RPB=1.904244e+00;AF1=0.5;AC1=1;DP4=27,17,0,11;MQ=29;FQ=42;PV4=0.00029,1,1,1	GT:PL:GQ	0/1:69,0,204:72
NC_001137.3	22329	.	T	A	32	.	DP=59;VDB=1.281840e-01;RPB=2.122282e+00;AF1=0.5;AC1=1;DP4=29,18,0,11;MQ=29;FQ=35;PV4=0.0003,1,1,1	GT:PL:GQ	0/1:62,0,209:65
NC_001137.3	22338	.	T	C	11.3	.	DP=59;VDB=7.160668e-02;RPB=1.997231e+00;AF1=0.5;AC1=1;DP4=31,18,0,9;MQ=30;FQ=14.2;PV4=0.00044,1,1,1	GT:PL:GQ	0/1:41,0,224:43
NC_001137.3	22342	.	C	T	8.64	.	DP=59;VDB=7.606588e-02;RPB=2.245217e+00;AF1=0.5;AC1=1;DP4=32,18,0,9;MQ=30;FQ=11.3;PV4=0.00037,1,1,1	GT:PL:GQ	0/1:38,0,228:40
NC_001137.3	22353	.	G	C	3.01	.	DP=66;VDB=1.317175e-01;RPB=2.500000e+00;AF1=0.4997;AC1=1;DP4=37,18,1,9;MQ=32;FQ=4.77;PV4=0.001,1,1,1	GT:PL:GQ	0/1:30,0,232:28
NC_001137.3	22587	.	G	A	24	.	DP=95;VDB=1.850102e-01;RPB=-3.766009e-02;AF1=0.5;AC1=1;DP4=30,45,17,2;MQ=52;FQ=27;PV4=0.00018,0.4,4.2e-12,1	GT:PL:GQ	0/1:54,0,255:57
NC_001137.3	22593	.	A	G	28	.	DP=96;VDB=1.921439e-01;RPB=-1.116603e+00;AF1=0.5;AC1=1;DP4=30,44,18,3;MQ=52;FQ=31;PV4=0.00036,0.0045,1.3e-15,0.2	GT:PL:GQ	0/1:58,0,255:61
NC_001137.3	22599	.	C	T	58	.	DP=95;VDB=1.896842e-01;RPB=-1.531494e+00;AF1=0.5;AC1=1;DP4=28,44,18,4;MQ=51;FQ=61;PV4=0.00052,0.012,6.3e-16,0.16	GT:PL:GQ	0/1:88,0,255:91
NC_001137.3	566696	.	G	T	60	.	DP=4;VDB=2.063840e-02;AF1=1;AC1=2;DP4=0,0,0,3;MQ=60;FQ=-36	GT:PL:GQ	1/1:92,9,0:16
NC_001138.5	14572	.	G	A,T	115	.	DP=11;VDB=1.427700e-01;AF1=1;AC1=2;DP4=0,0,10,1;MQ=52;FQ=-48	GT:PL:GQ	1/1:232,105,84,153,0,141:39
NC_001138.5	4568	.	C	A	35.3	.	DP=5;VDB=3.463545e-02;AF1=1;AC1=2;DP4=0,0,5,0;MQ=23;FQ=-42	GT:PL:GQ	1/1:68,15,0:27
NC_001138.5	6776	.	G	T	4.77	.	DP=11;VDB=7.991912e-03;RPB=-2.651802e+00;AF1=0.4999;AC1=1;DP4=0,6,5,0;MQ=36;FQ=6.99;PV4=0.0022,1,0.0012,0.0016	GT:PL:GQ	0/1:33,0,115:33
NC_001138.5	7701	.	T	C	156	.	DP=30;VDB=1.758056e-04;AF1=1;AC1=2;DP4=0,0,5,23;MQ=20;FQ=-111	GT:PL:GQ	1/1:189,84,0:99
NC_001138.5	7742	.	T	C	4.13	.	DP=29;VDB=1.192937e-02;RPB=3.687916e+00;AF1=0.4998;AC1=1;DP4=19,4,5,1;MQ=27;FQ=6.2;PV4=1,1,0.42,1	GT:PL:GQ	0/1:32,0,182:31
NC_001138.5	902	.	G	A	16.1	.	DP=4;VDB=3.131090e-02;AF1=1;AC1=2;DP4=0,0,0,3;MQ=26;FQ=-36	GT:PL:GQ	1/1:48,9,0:15
NC_001139.9	10396	.	G	C,T	222	.	DP=21;VDB=1.957729e-01;AF1=1;AC1=2;DP4=0,0,3,17;MQ=53;FQ=-84	GT:PL:GQ	1/1:255,57,0,235,23,232:99
NC_001139.9	1081731	.	G	A	41	.	DP=46;VDB=1.461304e-01;RPB=-2.041100e+00;AF1=0.5;AC1=1;DP4=0,30,2,14;MQ=23;FQ=44;PV4=0.12,1,0.096,1	GT:PL:GQ	0/1:71,0,134:74
NC_001139.9	1081735	.	A	T	33	.	DP=44;VDB=1.474073e-01;RPB=-1.592647e+00;AF1=0.5;AC1=1;DP4=0,28,2,13;MQ=23;FQ=36;PV4=0.12,1,0.078,1	GT:PL:GQ	0/1:63,0,129:66
NC_001139.9	1081815	.	T	C	28.5	.	DP=5;VDB=5.619835e-02;AF1=1;AC1=2;DP4=0,0,2,2;MQ=22;FQ=-39	GT:PL:GQ	1/1:61,12,0:21
NC_001139.9	11758	.	A	T	42.8	.	DP=53;VDB=3.680000e-02;AF1=1;AC1=2;DP4=0,0,1,1;MQ=60;FQ=-33	GT:PL:GQ	1/1:74,6,0:10
NC_001139.9	11760	.	G	T	42.8	.	DP=52;VDB=3.680000e-02;AF1=1;AC1=2;DP4=0,0,1,1;MQ=60;FQ=-33	GT:PL:GQ	1/1:74,6,0:10
NC_001139.9	6669	.	T	G	9.52	.	DP=95;VDB=1.063910e-01;RPB=-3.804911e-01;AF1=0.5;AC1=1;DP4=39,32,6,11;MQ=56;FQ=12.3;PV4=0.18,1,9e-25,1	GT:PL:GQ	0/1:39,0,255:41
NC_001139.9	6763	.	T	C	24	.	DP=114;VDB=9.813027e-02;RPB=-1.202843e+00;AF1=0.5;AC1=1;DP4=50,39,18,5;MQ=54;FQ=27;PV4=0.059,1,1.4e-32,1	GT:PL:GQ	0/1:54,0,255:57
NC_001139.9	6767	.	A	T	39	.	DP=115;VDB=2.491130e-02;RPB=-1.052998e+00;AF1=0.5;AC1=1;DP4=49,41,19,5;MQ=55;FQ=42;PV4=0.035,0.21,1.1e-26,1	GT:PL:GQ	0/1:69,0,255:72
NC_001139.9	805	.	A	G	48	.	DP=97;VDB=1.511736e-02;RPB=3.473375e+00;AF1=0.5;AC1=1;DP4=29,45,0,23;MQ=58;FQ=51;PV4=0.00013,0.19,0.0012,0.38	GT:PL:GQ	0/1:78,0,255:81
NC_001139.9	815	.	T	C	26	.	DP=93;VDB=1.460485e-01;RPB=2.585451e+00;AF1=0.5;AC1=1;DP4=28,45,0,18;MQ=59;FQ=29;PV4=0.001,1,1.5e-14,1	GT:PL:GQ	0/1:56,0,255:59
NC_001139.9	816	.	G	T	13.2	.	DP=94;VDB=1.110210e-01;RPB=2.716176e+00;AF1=0.5;AC1=1;DP4=29,46,0,17;MQ=59;FQ=16.1;PV4=0.001,0.17,2.3e-14,0.45	GT:PL:GQ	0/1:43,0,255:46
NC_001140.6	167557	.	T	A	14.9	.	DP=68;VDB=5.960000e-02;AF1=1;AC1=2;DP4=0,0,2,0;MQ=60;FQ=-33	GT:PL:GQ	1/1:46,6,0:10
NC_001140.6	334431	.	A	T	133	.	DP=88;VDB=6.739133e-02;AF1=1;AC1=2;DP4=0,0,2,4;MQ=60;FQ=-45	GT:PL:GQ	1/1:166,18,0:33
NC_001140.6	5225	.	A	G	61.1	.	DP=6;VDB=4.719847e-02;AF1=1;AC1=2;DP4=0,0,6,0;MQ=29;FQ=-45	GT:PL:GQ	1/1:94,18,0:33
NC_001140.6	525763	.	T	A	57	.	DP=18;VDB=1.248956e-02;RPB=-3.214982e+00;AF1=0.5;AC1=1;DP4=0,12,5,0;MQ=37;FQ=60;PV4=0.00016,1,1,0.46	GT:PL:GQ	0/1:87,0,112:90
NC_001140.6	525767	.	T	C	57	.	DP=18;VDB=1.621523e-02;RPB=-3.214982e+00;AF1=0.5;AC1=1;DP4=0,12,5,0;MQ=35;FQ=59.9;PV4=0.00016,1,1,0.48	GT:PL:GQ	0/1:87,0,103:90
NC_001140.6	525769	.	A	G	54	.	DP=19;VDB=1.621523e-02;RPB=-2.760039e+00;AF1=0.5;AC1=1;DP4=1,12,5,0;MQ=36;FQ=57;PV4=0.0007,1,1,1	GT:PL:GQ	0/1:84,0,135:87
NC_001140.6	525826	.	A	G	5.46	.	DP=12;VDB=5.280000e-02;RPB=-1.767767e+00;AF1=0.4999;AC1=1;DP4=7,2,1,1;MQ=47;FQ=7.8;PV4=0.49,1,0.3,1	GT:PL:GQ	0/1:34,0,158:34
NC_001140.6	525832	.	A	T	7.8	.	DP=11;VDB=5.280000e-02;RPB=-1.697257e+00;AF1=0.5;AC1=1;DP4=7,1,1,1;MQ=49;FQ=10.4;PV4=0.38,1,0.12,1	GT:PL:GQ	0/1:37,0,158:39
NC_001140.6	525844	.	T	A	10.4	.	DP=9;VDB=7.360000e-02;RPB=-1.219070e+00;AF1=0.5;AC1=1;DP4=7,0,1,1;MQ=51;FQ=13.2;PV4=0.22,1,0.057,1	GT:PL:GQ	0/1:40,0,131:42
NC_001140.6	525850	.	G	A	10.4	.	DP=10;VDB=7.040000e-02;RPB=-8.217058e-01;AF1=0.5;AC1=1;DP4=5,2,1,1;MQ=53;FQ=13.2;PV4=1,1,0.027,1	GT:PL:GQ	0/1:40,0,170:42
NC_001140.6	525853	.	T	C	10.4	.	DP=10;VDB=6.400000e-02;RPB=-8.217058e-01;AF1=0.5;AC1=1;DP4=5,2,1,1;MQ=53;FQ=13.2;PV4=1,1,0.027,1	GT:PL:GQ	0/1:40,0,170:42
NC_001140.6	525854	.	T	A	5.46	.	DP=11;VDB=6.240000e-02;RPB=-3.535534e-01;AF1=0.4999;AC1=1;DP4=6,3,1,1;MQ=54;FQ=7.8;PV4=1,1,0.011,1	GT:PL:GQ	0/1:34,0,188:34
NC_001140.6	525855	.	C	G	5.46	.	DP=11;VDB=5.920000e-02;RPB=-3.535534e-01;AF1=0.4999;AC1=1;DP4=6,3,1,1;MQ=54;FQ=7.8;PV4=1,1,0.011,1	GT:PL:GQ	0/1:34,0,204:34
NC_001140.6	525856	.	T	A	5.46	.	DP=11;VDB=5.760000e-02;RPB=-3.535534e-01;AF1=0.4999;AC1=1;DP4=6,3,1,1;MQ=54;FQ=7.8;PV4=1,1,0.011,1	GT:PL:GQ	0/1:34,0,204:34
NC_001140.6	525877	.	T	C	3.54	.	DP=12;VDB=4.800000e-02;RPB=9.667551e-01;AF1=0.4998;AC1=1;DP4=4,6,1,1;MQ=57;FQ=5.47;PV4=1,1,8.5e-08,1	GT:PL:GQ	0/1:31,0,223:30
NC_001140.6	525884	.	T	C	5.46	.	DP=11;VDB=4.800000e-02;RPB=1.296362e+00;AF1=0.4999;AC1=1;DP4=3,6,1,1;MQ=56;FQ=7.8;PV4=1,1,4e-07,1	GT:PL:GQ	0/1:34,0,198:34
NC_001140.6	525889	.	A	C	5.46	.	DP=11;VDB=4.800000e-02;RPB=1.296362e+00;AF1=0.4999;AC1=1;DP4=3,6,1,1;MQ=56;FQ=7.8;PV4=1,1,4e-07,0.32	GT:PL:GQ	0/1:34,0,212:34
NC_001140.6	525892	.	C	T	5.46	.	DP=11;VDB=4.800000e-02;RPB=1.296362e+00;AF1=0.4999;AC1=1;DP4=3,6,1,1;MQ=56;FQ=7.8;PV4=1,1,4e-07,0.22	GT:PL:GQ	0/1:34,0,212:34
NC_001140.6	5385	.	T	G	33	.	DP=9;VDB=9.815652e-02;RPB=-1.621514e+00;AF1=0.5004;AC1=1;DP4=1,1,1,5;MQ=25;FQ=3.55;PV4=0.46,1,0.33,1	GT:PL:GQ	0/1:63,0,28:31
NC_001140.6	556764	.	G	A	9.52	.	DP=69;VDB=6.661464e-02;RPB=1.277888e+00;AF1=0.5;AC1=1;DP4=43,13,10,1;MQ=42;FQ=12.3;PV4=0.44,0.25,0.027,0.35	GT:PL:GQ	0/1:39,0,255:41
NC_001140.6	556767	.	G	A	32	.	DP=66;VDB=5.756554e-02;RPB=2.091007e+00;AF1=0.5;AC1=1;DP4=39,13,12,1;MQ=41;FQ=35;PV4=0.27,0.035,0.036,0.082	GT:PL:GQ	0/1:62,0,255:65
NC_001140.6	556769	.	G	A	48	.	DP=65;VDB=6.134002e-02;RPB=1.908195e+00;AF1=0.5;AC1=1;DP4=37,13,13,1;MQ=41;FQ=51;PV4=0.17,0.13,0.027,0.088	GT:PL:GQ	0/1:78,0,255:81
NC_001140.6	556785	.	G	A	3.01	.	DP=51;VDB=2.302529e-03;RPB=1.329724e+00;AF1=0.4997;AC1=1;DP4=29,11,8,1;MQ=40;FQ=4.77;PV4=0.42,0.089,0.1,1	GT:PL:GQ	0/1:30,0,255:28
NC_001140.6	5642	.	T	C,G	70	.	DP=45;VDB=3.387446e-01;AF1=1;AC1=2;DP4=0,0,43,1;MQ=32;FQ=-112	GT:PL:GQ	1/1:255,237,152,191,0,143:99
NC_001140.6	6202	.	G	A	14.2	.	DP=113;VDB=1.055740e-01;RPB=2.857974e+00;AF1=0.5;AC1=1;DP4=22,60,4,24;MQ=25;FQ=17.1;PV4=0.21,1,0.24,0.26	GT:PL:GQ	0/1:44,0,253:47
NC_001140.6	6252	.	T	G	221	.	DP=82;VDB=3.002927e-02;RPB=-3.859873e-01;AF1=0.5;AC1=1;DP4=2,35,18,25;MQ=22;FQ=52;PV4=0.00018,0.26,1,0.024	GT:PL:GQ	0/1:251,0,79:82
NC_001140.6	62844	.	G	T	35.8	.	DP=6;VDB=4.640000e-02;AF1=1;AC1=2;DP4=0,0,0,2;MQ=60;FQ=-33	GT:PL:GQ	1/1:67,6,0:10
NC_001140.6	62846	.	A	T	35.8	.	DP=59;VDB=4.160000e-02;AF1=1;AC1=2;DP4=0,0,0,2;MQ=60;FQ=-33	GT:PL:GQ	1/1:67,6,0:10
NC_001140.6	92289	.	G	A	128	.	DP=5;VDB=1.348140e-02;AF1=1;AC1=2;DP4=0,0,2,3;MQ=60;FQ=-42	GT:PL:GQ	1/1:161,15,0:27
NC_001141.2	102	.	G	T	43	.	DP=4;VDB=6.365454e-02;AF1=1;AC1=2;DP4=0,0,2,1;MQ=33;FQ=-36	GT:PL:GQ	1/1:75,9,0:16
NC_001141.2	111	.	C	T	10.4	.	DP=4;VDB=5.085621e-02;AF1=1;AC1=2;DP4=0,0,2,1;MQ=23;FQ=-36	GT:PL:GQ	1/1:42,9,0:13
NC_001141.2	147063	.	G	T	69	.	DP=95;VDB=5.237233e-04;RPB=4.372046e+00;AF1=0.5;AC1=1;DP4=31,42,6,9;MQ=59;FQ=72;PV4=1,0.014,0.11,0.071	GT:PL:GQ	0/1:99,0,255:99
NC_001141.2	177481	.	A	G	23	.	DP=74;VDB=5.960000e-02;RPB=1.534291e+00;AF1=0.5;AC1=1;DP4=4,1,1,1;MQ=60;FQ=26;PV4=1,1,1,1	GT:PL:GQ	0/1:53,0,115:56
NC_001141.2	24700	.	T	G	118	.	DP=5;VDB=8.299442e-02;AF1=1;AC1=2;DP4=0,0,2,3;MQ=57;FQ=-42	GT:PL:GQ	1/1:151,15,0:27
NC_001141.2	24709	.	T	A	109	.	DP=5;VDB=8.965747e-02;AF1=1;AC1=2;DP4=0,0,2,3;MQ=57;FQ=-42	GT:PL:GQ	1/1:142,15,0:27
NC_001141.2	24712	.	G	A	118	.	DP=5;VDB=7.681113e-02;AF1=1;AC1=2;DP4=0,0,2,3;MQ=57;FQ=-42	GT:PL:GQ	1/1:151,15,0:27
NC_001141.2	24715	.	A	T	128	.	DP=5;VDB=6.432100e-02;AF1=1;AC1=2;DP4=0,0,2,3;MQ=57;FQ=-42	GT:PL:GQ	1/1:161,15,0:27
NC_001141.2	24724	.	G	A	119	.	DP=5;VDB=1.999423e-02;AF1=1;AC1=2;DP4=0,0,2,3;MQ=57;FQ=-42	GT:PL:GQ	1/1:152,15,0:27
NC_001141.2	25666	.	T	G	140	.	DP=26;VDB=1.501348e-01;AF1=1;AC1=2;DP4=0,0,19,3;MQ=21;FQ=-93	GT:PL:GQ	1/1:173,66,0:99
NC_001141.2	25677	.	C	T	105	.	DP=16;VDB=1.313753e-01;AF1=1;AC1=2;DP4=0,0,10,2;MQ=23;FQ=-63	GT:PL:GQ	1/1:138,36,0:69
NC_001141.2	25678	.	T	A	66	.	DP=15;VDB=1.349846e-01;RPB=1.734455e+00;AF1=1;AC1=2;DP4=0,2,11,1;MQ=23;FQ=-36;PV4=0.033,1,0.39,1	GT:PL:GQ	1/1:98,9,0:16
NC_001141.2	25681	.	A	G	88	.	DP=15;VDB=1.472418e-01;AF1=1;AC1=2;DP4=0,0,11,2;MQ=22;FQ=-66	GT:PL:GQ	1/1:121,39,0:75
NC_001141.2	27111	.	C	A,G	165	.	DP=11;VDB=4.384879e-03;AF1=1;AC1=2;DP4=0,0,7,3;MQ=60;FQ=-54	GT:PL:GQ	1/1:205,34,7,181,0,178:51
NC_001141.2	433724	.	A	T	41.3	.	DP=5;VDB=9.527831e-02;AF1=1;AC1=2;DP4=0,0,0,5;MQ=22;FQ=-42	GT:PL:GQ	1/1:74,15,0:27
NC_001141.2	439463	.	T	G	34.5	.	DP=4;VDB=5.878212e-02;AF1=1;AC1=2;DP4=0,0,4,0;MQ=27;FQ=-39	GT:PL:GQ	1/1:67,12,0:21
NC_001141.2	439465	.	A	G	34.5	.	DP=4;VDB=6.846959e-02;AF1=1;AC1=2;DP4=0,0,4,0;MQ=27;FQ=-39	GT:PL:GQ	1/1:67,12,0:21
NC_001141.2	439467	.	A	G	24.6	.	DP=4;VDB=2.845191e-02;RPB=8.435450e-01;AF1=1;AC1=2;DP4=1,0,3,0;MQ=27;FQ=-29;PV4=1,1,1,1	GT:PL:GQ	1/1:54,2,0:5
NC_001141.2	439591	.	G	C,A	71.1	.	DP=7;VDB=1.106763e-01;AF1=1;AC1=2;DP4=0,0,0,7;MQ=29;FQ=-45	GT:PL:GQ	1/1:104,18,0,105,10,102:33
NC_001141.2	85	.	C	T	10.4	.	DP=4;VDB=3.728401e-02;AF1=1;AC1=2;DP4=0,0,2,1;MQ=23;FQ=-36	GT:PL:GQ	1/1:42,9,0:13
NC_001141.2	86	.	T	A	43.5	.	DP=4;VDB=3.317223e-02;AF1=1;AC1=2;DP4=0,0,3,1;MQ=28;FQ=-39	GT:PL:GQ	1/1:76,12,0:21
NC_001141.2	96	.	T	C	43.5	.	DP=4;VDB=5.878212e-02;AF1=1;AC1=2;DP4=0,0,3,1;MQ=28;FQ=-39	GT:PL:GQ	1/1:76,12,0:21
NC_001142.9	20666	.	T	A	134	.	DP=21;VDB=1.964504e-01;AF1=1;AC1=2;DP4=0,0,17,4;MQ=20;FQ=-90	GT:PL:GQ	1/1:167,63,0:99
NC_001142.9	400285	.	A	G	128	.	DP=163;VDB=2.314053e-08;RPB=-7.422639e+00;AF1=0.5;AC1=1;DP4=50,47,18,9;MQ=53;FQ=131;PV4=0.19,1,1,0.00015	GT:PL:GQ	0/1:158,0,255:99
NC_001142.9	743371	.	A	G	9.52	.	DP=28;VDB=1.155377e-02;RPB=2.808845e-01;AF1=0.5;AC1=1;DP4=22,0,5,0;MQ=40;FQ=12.3;PV4=1,1,0.13,0.25	GT:PL:GQ	0/1:39,0,148:41
NC_001142.9	745568	.	T	G	12.3	.	DP=71;VDB=1.305298e-01;RPB=1.120107e+00;AF1=0.5;AC1=1;DP4=17,38,6,3;MQ=49;FQ=15.1;PV4=0.06,0.098,1,1	GT:PL:GQ	0/1:42,0,255:44
NC_001142.9	745593	.	C	G	149	.	DP=49;VDB=1.072832e-04;RPB=-3.467983e+00;AF1=0.5;AC1=1;DP4=5,10,8,23;MQ=44;FQ=152;PV4=0.73,1,0.00044,1	GT:PL:GQ	0/1:192,13,240:99
NC_001143.9	100	.	C	A,G	37.8	.	DP=4;VDB=6.568498e-02;AF1=1;AC1=2;DP4=0,0,2,1;MQ=42;FQ=-33	GT:PL:GQ	1/1:69,6,0,71,3,68:10
NC_001143.9	139	.	T	C	38	.	DP=4;VDB=4.640000e-02;RPB=-8.745357e-01;AF1=1;AC1=2;DP4=1,0,1,1;MQ=42;FQ=-30;PV4=1,1,1,1	GT:PL:GQ	1/1:68,3,0:6
NC_001143.9	144727	.	T	C	225	.	DP=74;VDB=3.216952e-05;RPB=5.802318e+00;AF1=0.5;AC1=1;DP4=19,18,15,20;MQ=49;FQ=225;PV4=0.49,1,0.1,1	GT:PL:GQ	0/1:255,0,255:99
NC_001143.9	1997	.	C	G	29.3	.	DP=5;VDB=4.446737e-02;AF1=1;AC1=2;DP4=0,0,0,5;MQ=20;FQ=-42	GT:PL:GQ	1/1:62,15,0:27
NC_001143.9	247975	.	A	C	141	.	DP=99;VDB=4.734666e-03;RPB=3.950712e+00;AF1=0.5;AC1=1;DP4=39,35,5,16;MQ=60;FQ=144;PV4=0.025,1,1,1	GT:PL:GQ	0/1:171,0,255:99
NC_001143.9	247977	.	G	A	162	.	DP=96;VDB=4.675668e-03;RPB=4.744677e+00;AF1=0.5;AC1=1;DP4=29,36,5,16;MQ=60;FQ=165;PV4=0.12,1,1,1	GT:PL:GQ	0/1:192,0,255:99
NC_001143.9	355188	.	A	G	8.61	.	DP=77;VDB=6.719287e-02;AF1=1;AC1=2;DP4=0,0,1,2;MQ=60;FQ=-36	GT:PL:GQ	1/1:40,9,0:12
NC_001143.9	614248	.	G	A	11.1	.	DP=69;VDB=3.040000e-02;AF1=1;AC1=2;DP4=0,0,1,1;MQ=60;FQ=-33	GT:PL:GQ	1/1:42,6,0:9
NC_001143.9	666267	.	G	C	28	.	DP=50;VDB=7.406404e-04;RPB=-2.898301e+00;AF1=0.5;AC1=1;DP4=18,22,0,10;MQ=46;FQ=31;PV4=0.0085,1,0.2,1	GT:PL:GQ	0/1:58,0,255:61
NC_001143.9	666304	.	C	A	36	.	DP=57;VDB=5.702303e-02;RPB=3.945120e-01;AF1=0.5;AC1=1;DP4=15,21,4,14;MQ=49;FQ=39;PV4=0.23,1,2.6e-06,1	GT:PL:GQ	0/1:66,0,255:69
NC_001143.9	666307	.	T	C	17.1	.	DP=61;VDB=4.410079e-02;RPB=-4.989291e-01;AF1=0.5;AC1=1;DP4=25,24,0,12;MQ=49;FQ=20.1;PV4=0.00081,0.15,0.0076,1	GT:PL:GQ	0/1:47,0,255:50
NC_001143.9	725	.	T	C	6.98	.	DP=6;VDB=2.845191e-02;RPB=-1.579671e+00;AF1=0.5;AC1=1;DP4=0,3,3,0;MQ=31;FQ=8.26;PV4=0.1,1,0.2,1	GT:PL:GQ	0/1:36,0,40:37
NC_001143.9	72	.	T	C	25.5	.	DP=4;VDB=7.548416e-02;AF1=1;AC1=2;DP4=0,0,3,1;MQ=36;FQ=-39	GT:PL:GQ	1/1:58,12,0:21
NC_001143.9	735	.	C	A	9.64	.	DP=5;VDB=2.845191e-02;RPB=1.291774e+00;AF1=0.5163;AC1=1;DP4=2,0,3,0;MQ=32;FQ=-15.1;PV4=1,1,0.33,1	GT:PL:GQ	0/1:39,0,12:16
NC_001143.9	736	.	A	G	9.64	.	DP=6;VDB=3.131090e-02;RPB=1.291774e+00;AF1=0.5163;AC1=1;DP4=2,0,3,0;MQ=32;FQ=-15.1;PV4=1,1,0.33,1	GT:PL:GQ	0/1:39,0,12:16
NC_001143.9	737	.	C	A	32.3	.	DP=6;VDB=7.871263e-02;AF1=1;AC1=2;DP4=0,0,5,0;MQ=32;FQ=-42	GT:PL:GQ	1/1:65,15,0:27
NC_001144.5	1063319	.	A	G	63	.	DP=12;VDB=4.341127e-02;AF1=1;AC1=2;DP4=0,0,0,9;MQ=25;FQ=-54	GT:PL:GQ	1/1:96,27,0:51
NC_001144.5	1064339	.	A	G	99	.	DP=19;VDB=1.065814e-01;RPB=2.047910e+00;AF1=0.5;AC1=1;DP4=0,8,8,0;MQ=38;FQ=71;PV4=0.00016,1,1,0.03	GT:PL:GQ	0/1:129,0,98:99
NC_001144.5	1064345	.	G	A	66	.	DP=24;VDB=5.215720e-02;RPB=4.770278e-01;AF1=0.5;AC1=1;DP4=9,6,0,9;MQ=43;FQ=69;PV4=0.0068,1,0.00016,1	GT:PL:GQ	0/1:96,0,255:99
NC_001144.5	11463	.	A	T	89	.	DP=42;VDB=2.957059e-03;RPB=-5.142183e+00;AF1=0.5;AC1=1;DP4=2,27,8,5;MQ=46;FQ=92;PV4=0.00037,0.29,5.4e-05,1	GT:PL:GQ	0/1:119,0,218:99
NC_001144.5	11993	.	C	T	83	.	DP=7;VDB=2.356958e-02;RPB=-3.960091e-01;AF1=0.5003;AC1=1;DP4=0,2,0,5;MQ=37;FQ=4.77;PV4=1,1,1,0.12	GT:PL:GQ	0/1:113,0,30:33
NC_001144.5	132256	.	G	A	56	.	DP=81;VDB=1.550452e-03;RPB=4.939646e+00;AF1=0.5;AC1=1;DP4=30,19,7,3;MQ=60;FQ=59;PV4=0.73,1,1,0.00023	GT:PL:GQ	0/1:86,0,254:89
NC_001144.5	13470	.	T	A	180	.	DP=53;VDB=1.216040e-02;RPB=-5.936029e+00;AF1=0.5;AC1=1;DP4=5,15,14,19;MQ=21;FQ=13.2;PV4=0.25,1,1,1	GT:PL:GQ	0/1:210,0,40:43
NC_001144.5	514965	.	C	T	222	.	DP=71;VDB=7.128184e-02;AF1=1;AC1=2;DP4=0,0,36,20;MQ=60;FQ=-196	GT:PL:GQ	1/1:255,169,0:99
NC_001144.5	6013	.	G	A	165	.	DP=31;VDB=2.308337e-01;RPB=1.039894e+00;AF1=1;AC1=2;DP4=3,0,3,22;MQ=31;FQ=-76;PV4=0.0061,0.32,1,1	GT:PL:GQ	1/1:198,49,0:95
NC_001145.3	5613	.	T	C	26.5	.	DP=4;VDB=7.460385e-02;AF1=1;AC1=2;DP4=0,0,1,3;MQ=31;FQ=-39	GT:PL:GQ	1/1:59,12,0:21
NC_001145.3	908306	.	T	A	225	.	DP=102;VDB=1.362861e-04;RPB=-1.139384e+00;AF1=0.5;AC1=1;DP4=15,18,25,41;MQ=49;FQ=225;PV4=0.52,0.39,1,0.027	GT:PL:GQ	0/1:255,0,255:99
NC_001145.3	908393	.	G	A	26	.	DP=37;VDB=1.270518e-03;RPB=-4.457039e+00;AF1=0.5;AC1=1;DP4=9,18,1,8;MQ=33;FQ=29;PV4=0.39,1,0.082,1	GT:PL:GQ	0/1:56,0,255:59
NC_001145.3	908406	.	C	T	25	.	DP=35;VDB=2.893141e-02;RPB=-4.554472e+00;AF1=0.5;AC1=1;DP4=10,14,1,9;MQ=32;FQ=28;PV4=0.11,1,0.045,1	GT:PL:GQ	0/1:55,0,255:58
NC_001145.3	908408	.	C	T	35	.	DP=35;VDB=3.188656e-02;RPB=-4.582612e+00;AF1=0.5;AC1=1;DP4=10,15,1,9;MQ=33;FQ=38;PV4=0.12,1,0.035,1	GT:PL:GQ	0/1:65,0,255:68
NC_001145.3	923903	.	G	C	102	.	DP=6;VDB=7.110163e-02;AF1=1;AC1=2;DP4=0,0,5,1;MQ=35;FQ=-45	GT:PL:GQ	1/1:135,18,0:33
NC_001145.3	924096	.	G	A	96.3	.	DP=5;VDB=1.867296e-02;AF1=1;AC1=2;DP4=0,0,0,5;MQ=40;FQ=-42	GT:PL:GQ	1/1:129,15,0:27
NC_001145.3	924106	.	A	T	96.3	.	DP=5;VDB=6.541082e-02;AF1=1;AC1=2;DP4=0,0,0,5;MQ=40;FQ=-42	GT:PL:GQ	1/1:129,15,0:27
NC_001145.3	924136	.	C	G	96.3	.	DP=5;VDB=6.649473e-02;AF1=1;AC1=2;DP4=0,0,0,5;MQ=40;FQ=-42	GT:PL:GQ	1/1:129,15,0:27
NC_001146.8	101505	.	G	A	154	.	DP=454;VDB=6.275009e-02;RPB=-2.053833e+00;AF1=0.5;AC1=1;DP4=163,136,96,42;MQ=53;FQ=157;PV4=0.0033,1,1.7e-135,1	GT:PL:GQ	0/1:184,0,255:99
NC_001146.8	102198	.	A	G	108	.	DP=339;VDB=1.856693e-02;RPB=-6.786246e-01;AF1=0.5;AC1=1;DP4=129,104,73,27;MQ=35;FQ=111;PV4=0.0032,1,0.42,1	GT:PL:GQ	0/1:138,0,255:99
NC_001146.8	102208	.	G	T	193	.	DP=337;VDB=3.300992e-02;RPB=-1.180866e+00;AF1=0.5;AC1=1;DP4=118,104,73,33;MQ=35;FQ=196;PV4=0.0084,0.018,0.15,0.24	GT:PL:GQ	0/1:223,0,255:99
NC_001146.8	14742	.	T	C	28	.	DP=23;VDB=1.017689e-01;RPB=-1.102396e+00;AF1=0.5;AC1=1;DP4=0,14,0,9;MQ=20;FQ=31;PV4=1,1,1,1	GT:PL:GQ	0/1:58,0,77:61
NC_001146.8	14791	.	T	A	82	.	DP=26;VDB=1.835440e-01;AF1=1;AC1=2;DP4=0,0,0,25;MQ=20;FQ=-102	GT:PL:GQ	1/1:115,75,0:99
NC_001146.8	16877	.	A	G	6.98	.	DP=13;VDB=2.845191e-02;RPB=-1.098701e+00;AF1=0.4999;AC1=1;DP4=0,10,3,0;MQ=30;FQ=9.53;PV4=0.0035,1,1,1	GT:PL:GQ	0/1:36,0,99:37
NC_001146.8	17134	.	T	G	69	.	DP=20;VDB=9.539213e-02;RPB=2.444040e+00;AF1=0.5;AC1=1;DP4=14,1,1,4;MQ=42;FQ=72;PV4=0.0049,1,1,0.39	GT:PL:GQ	0/1:99,0,164:99
NC_001146.8	17150	.	A	G	7.8	.	DP=20;VDB=5.227153e-02;RPB=1.905322e+00;AF1=0.5;AC1=1;DP4=16,1,0,3;MQ=42;FQ=10.4;PV4=0.0035,1,1,1	GT:PL:GQ	0/1:37,0,162:39
NC_001146.8	17156	.	C	T	6.2	.	DP=21;VDB=6.442004e-02;RPB=1.959824e+00;AF1=0.4999;AC1=1;DP4=17,1,0,3;MQ=43;FQ=8.65;PV4=0.003,1,1,1	GT:PL:GQ	0/1:35,0,169:36
NC_001146.8	17159	.	T	A	6.2	.	DP=21;VDB=6.737978e-02;RPB=1.959824e+00;AF1=0.4999;AC1=1;DP4=17,1,0,3;MQ=43;FQ=8.65;PV4=0.003,1,1,1	GT:PL:GQ	0/1:35,0,167:36
NC_001146.8	17168	.	T	G	7.8	.	DP=21;VDB=4.183346e-02;RPB=2.011173e+00;AF1=0.5;AC1=1;DP4=16,1,0,3;MQ=44;FQ=10.4;PV4=0.0035,1,1,0.057	GT:PL:GQ	0/1:37,0,164:39
NC_001146.8	570162	.	G	C	56.1	.	DP=6;VDB=1.841942e-02;AF1=1;AC1=2;DP4=0,0,0,6;MQ=23;FQ=-45	GT:PL:GQ	1/1:89,18,0:33
NC_001146.8	570409	.	T	C	160	.	DP=27;VDB=2.050766e-01;AF1=1;AC1=2;DP4=0,0,10,16;MQ=21;FQ=-105	GT:PL:GQ	1/1:193,78,0:99
NC_001146.8	570461	.	G	A	127	.	DP=19;VDB=7.813628e-02;AF1=1;AC1=2;DP4=0,0,11,7;MQ=23;FQ=-81	GT:PL:GQ	1/1:160,54,0:99
NC_001146.8	572374	.	G	A	69	.	DP=12;VDB=8.893078e-02;AF1=1;AC1=2;DP4=0,0,11,0;MQ=21;FQ=-60	GT:PL:GQ	1/1:102,33,0:63
NC_001146.8	572516	.	T	C	8.64	.	DP=93;VDB=4.281073e-01;AF1=1;AC1=2;DP4=0,0,66,22;MQ=52;FQ=-68	GT:PL:GQ	1/1:255,255,214:46
NC_001146.8	574012	.	C	T	222	.	DP=104;VDB=4.646739e-01;RPB=-5.093947e+00;AF1=1;AC1=2;DP4=0,16,37,50;MQ=51;FQ=-118;PV4=0.00046,0.2,1,1	GT:PL:GQ	1/1:255,91,0:99
NC_001146.8	619089	.	G	T	40	.	DP=76;VDB=8.924162e-03;RPB=-4.051034e+00;AF1=0.5;AC1=1;DP4=33,30,3,7;MQ=60;FQ=43;PV4=0.31,1,1,0.00038	GT:PL:GQ	0/1:70,0,255:73
NC_001146.8	619092	.	G	T	75	.	DP=75;VDB=4.501315e-03;RPB=-4.485846e+00;AF1=0.5;AC1=1;DP4=33,29,4,9;MQ=60;FQ=78;PV4=0.22,0.0029,1,0.0004	GT:PL:GQ	0/1:105,0,255:99
NC_001146.8	6714	.	T	A	74	.	DP=21;VDB=1.057184e-01;RPB=3.509667e+00;AF1=0.5;AC1=1;DP4=1,7,5,5;MQ=43;FQ=77;PV4=0.15,1,0.011,0.48	GT:PL:GQ	0/1:104,0,123:99
NC_001146.8	6717	.	T	C	91	.	DP=21;VDB=1.089474e-01;RPB=2.985919e+00;AF1=0.5;AC1=1;DP4=2,8,5,5;MQ=43;FQ=94;PV4=0.35,1,0.02,1	GT:PL:GQ	0/1:121,0,143:99
NC_001146.8	6807	.	C	T	25	.	DP=23;VDB=1.513023e-02;RPB=-3.465693e+00;AF1=0.5;AC1=1;DP4=4,13,2,4;MQ=46;FQ=28;PV4=0.63,0.0055,0.19,0.0021	GT:PL:GQ	0/1:55,0,241:58
NC_001146.8	6844	.	C	T	55	.	DP=20;VDB=5.994100e-02;RPB=-3.857584e-02;AF1=0.5;AC1=1;DP4=10,2,3,5;MQ=50;FQ=58;PV4=0.062,0.00075,0.0038,0.36	GT:PL:GQ	0/1:85,0,203:88
NC_001146.8	6940	.	C	T	65	.	DP=59;VDB=1.856715e-02;RPB=-2.237525e-01;AF1=0.5;AC1=1;DP4=19,26,10,3;MQ=39;FQ=68;PV4=0.056,1,1,1	GT:PL:GQ	0/1:95,0,255:98
NC_001146.8	7030	.	T	C	17.1	.	DP=68;VDB=8.078376e-03;RPB=-2.036582e+00;AF1=0.5;AC1=1;DP4=44,10,12,0;MQ=47;FQ=20.1;PV4=0.19,1,0.11,1	GT:PL:GQ	0/1:47,0,252:50
NC_001146.8	7031	.	T	G	76	.	DP=69;VDB=1.955202e-01;RPB=-3.432185e-01;AF1=0.5;AC1=1;DP4=39,9,20,0;MQ=47;FQ=79;PV4=0.05,1,1,1	GT:PL:GQ	0/1:106,0,255:99
NC_001146.8	7042	.	C	T	26	.	DP=72;VDB=1.738689e-02;RPB=-1.452409e+00;AF1=0.5;AC1=1;DP4=46,11,14,0;MQ=48;FQ=29;PV4=0.11,0.2,0.063,1	GT:PL:GQ	0/1:56,0,255:59
NC_001146.8	7047	.	C	A	3.54	.	DP=75;VDB=1.528674e-02;RPB=-1.235217e+00;AF1=0.4998;AC1=1;DP4=48,12,14,0;MQ=48;FQ=5.47;PV4=0.11,1,0.046,1	GT:PL:GQ	0/1:31,0,254:30
NC_001146.8	7115	.	C	A	225	.	DP=180;VDB=3.957513e-02;RPB=-1.475106e+00;AF1=0.5;AC1=1;DP4=66,27,72,8;MQ=55;FQ=225;PV4=0.0022,0.25,0.0077,0.31	GT:PL:GQ	0/1:255,0,255:99
NC_001146.8	726518	.	C	G	225	.	DP=63;VDB=1.012364e-01;RPB=-4.512470e+00;AF1=0.501;AC1=1;DP4=2,14,27,19;MQ=47;FQ=-4.75;PV4=0.0015,0.28,1,0.35	GT:PL:GQ	0/1:255,0,24:27
NC_001146.8	726523	.	T	C	225	.	DP=64;VDB=4.462508e-02;RPB=-4.885361e+00;AF1=0.5002;AC1=1;DP4=2,15,27,19;MQ=48;FQ=5.47;PV4=0.0013,1,1,1	GT:PL:GQ	0/1:255,0,31:34
NC_001146.8	726525	.	T	G	225	.	DP=64;VDB=1.238953e-02;RPB=-4.833789e+00;AF1=0.5003;AC1=1;DP4=2,15,27,20;MQ=47;FQ=4.13;PV4=0.0014,0.21,1,1	GT:PL:GQ	0/1:255,0,29:32
NC_001146.8	773456	.	C	G	40	.	DP=159;VDB=1.906396e-01;RPB=-1.721901e+00;AF1=0.5;AC1=1;DP4=66,57,28,4;MQ=49;FQ=43;PV4=0.00043,0.076,0.00039,0.15	GT:PL:GQ	0/1:70,0,255:73
NC_001146.8	774267	.	T	G	15.1	.	DP=139;VDB=3.345894e-02;RPB=1.059948e+00;AF1=0.5;AC1=1;DP4=46,69,5,16;MQ=52;FQ=18.1;PV4=0.22,0.41,0.01,1	GT:PL:GQ	0/1:45,0,255:48
NC_001146.8	774269	.	G	A	21	.	DP=138;VDB=2.382126e-02;RPB=1.484356e+00;AF1=0.5;AC1=1;DP4=46,68,5,16;MQ=52;FQ=24;PV4=0.22,1,0.027,1	GT:PL:GQ	0/1:51,0,255:54
NC_001146.8	774276	.	T	A	19.1	.	DP=138;VDB=3.765902e-03;RPB=1.632079e+00;AF1=0.5;AC1=1;DP4=46,69,5,16;MQ=52;FQ=22;PV4=0.22,0.022,0.023,1	GT:PL:GQ	0/1:49,0,255:52
NC_001146.8	774283	.	T	G	13.2	.	DP=137;VDB=1.960368e-03;RPB=2.418679e+00;AF1=0.5;AC1=1;DP4=49,66,5,15;MQ=52;FQ=16.1;PV4=0.22,1,0.055,1	GT:PL:GQ	0/1:43,0,255:46
NC_001146.8	774288	.	A	G	21	.	DP=137;VDB=1.819421e-03;RPB=2.765333e+00;AF1=0.5;AC1=1;DP4=51,63,5,16;MQ=52;FQ=24;PV4=0.093,1,0.022,1	GT:PL:GQ	0/1:51,0,255:54
NC_001146.8	774356	.	A	T	96	.	DP=115;VDB=1.108517e-02;RPB=1.262220e+00;AF1=0.5;AC1=1;DP4=51,34,12,17;MQ=51;FQ=99;PV4=0.089,1,5e-13,1	GT:PL:GQ	0/1:126,0,255:99
NC_001146.8	774421	.	C	T	91	.	DP=95;VDB=6.391718e-02;RPB=3.096103e+00;AF1=0.5;AC1=1;DP4=29,36,19,2;MQ=55;FQ=94;PV4=0.00026,1,4.6e-22,1	GT:PL:GQ	0/1:121,0,255:99
NC_001146.8	774450	.	T	C	65	.	DP=75;VDB=9.332664e-02;RPB=3.151555e+00;AF1=0.5;AC1=1;DP4=27,31,12,2;MQ=57;FQ=68;PV4=0.015,1,2.4e-19,0.0015	GT:PL:GQ	0/1:95,0,255:98
NC_001146.8	774476	.	G	C	3.01	.	DP=76;VDB=1.301251e-01;RPB=-2.805631e+00;AF1=0.4997;AC1=1;DP4=27,34,10,2;MQ=57;FQ=4.77;PV4=0.024,1,2.4e-20,1	GT:PL:GQ	0/1:30,0,255:28
NC_001146.8	774484	.	T	C	36	.	DP=82;VDB=1.628042e-01;RPB=-3.241915e+00;AF1=0.5;AC1=1;DP4=30,35,13,2;MQ=56;FQ=39;PV4=0.0081,0.22,6.6e-22,0.49	GT:PL:GQ	0/1:66,0,255:69
NC_001146.8	774530	.	A	G	147	.	DP=114;VDB=1.333663e-01;RPB=-1.160174e+00;AF1=0.5;AC1=1;DP4=45,34,19,8;MQ=55;FQ=150;PV4=0.26,0.29,0.00012,1	GT:PL:GQ	0/1:177,0,255:99
NC_001146.8	774533	.	C	A	187	.	DP=114;VDB=3.306792e-02;RPB=-1.629019e+00;AF1=0.5;AC1=1;DP4=45,20,19,10;MQ=54;FQ=190;PV4=0.81,0.049,1.5e-05,1	GT:PL:GQ	0/1:217,0,255:99
NC_001146.8	776259	.	G	A	52	.	DP=103;VDB=1.504448e-01;RPB=1.866341e+00;AF1=0.5;AC1=1;DP4=33,41,3,23;MQ=53;FQ=55;PV4=0.0021,0.15,1.9e-39,0.33	GT:PL:GQ	0/1:82,0,255:85
NC_001146.8	776580	.	G	T	88	.	DP=85;VDB=7.006264e-03;RPB=-4.319674e+00;AF1=0.5;AC1=1;DP4=32,35,14,3;MQ=59;FQ=91;PV4=0.014,0.42,4.4e-08,1	GT:PL:GQ	0/1:118,0,255:99
NC_001146.8	776583	.	C	G	95	.	DP=84;VDB=7.006264e-03;RPB=-4.297408e+00;AF1=0.5;AC1=1;DP4=32,35,14,3;MQ=59;FQ=98;PV4=0.014,1,4.4e-08,1	GT:PL:GQ	0/1:125,0,255:99
NC_001146.8	776590	.	G	A	104	.	DP=89;VDB=5.047141e-02;RPB=-3.946530e+00;AF1=0.5;AC1=1;DP4=31,38,17,3;MQ=59;FQ=107;PV4=0.0019,0.0049,4.4e-07,1	GT:PL:GQ	0/1:134,0,255:99
NC_001146.8	776690	.	G	A	221	.	DP=110;VDB=2.916277e-01;RPB=1.527181e+00;AF1=0.5;AC1=1;DP4=32,37,27,8;MQ=60;FQ=223;PV4=0.0033,0.46,0.081,0.47	GT:PL:GQ	0/1:251,0,255:99
NC_001146.8	781802	.	A	T	5.46	.	DP=63;VDB=1.565843e-01;RPB=-5.429756e+00;AF1=0.4999;AC1=1;DP4=17,32,0,13;MQ=38;FQ=7.8;PV4=0.013,1,0.04,1	GT:PL:GQ	0/1:34,0,255:34
NC_001146.8	781813	.	C	T	17.1	.	DP=60;VDB=1.528674e-02;RPB=-5.567943e+00;AF1=0.5;AC1=1;DP4=14,31,0,14;MQ=38;FQ=20.1;PV4=0.026,0.036,0.02,1	GT:PL:GQ	0/1:47,0,255:50
NC_001146.8	782253	.	G	A	58	.	DP=188;VDB=1.502672e-03;RPB=-5.399633e+00;AF1=0.5;AC1=1;DP4=39,93,15,37;MQ=20;FQ=61;PV4=1,0.45,1,1	GT:PL:GQ	0/1:88,0,128:91
NC_001146.8	782256	.	C	T	55	.	DP=188;VDB=2.862051e-04;RPB=-5.231916e+00;AF1=0.5;AC1=1;DP4=38,93,15,36;MQ=20;FQ=58;PV4=1,1,1,1	GT:PL:GQ	0/1:85,0,129:88
NC_001146.8	783674	.	A	G	6.98	.	DP=18;VDB=6.188863e-02;RPB=-2.013986e+00;AF1=0.4999;AC1=1;DP4=1,14,3,0;MQ=44;FQ=9.53;PV4=0.0049,1,1,0.17	GT:PL:GQ	0/1:36,0,173:37
NC_001146.8	783679	.	A	G	6.98	.	DP=18;VDB=6.188863e-02;RPB=-2.013986e+00;AF1=0.4999;AC1=1;DP4=1,14,3,0;MQ=44;FQ=9.53;PV4=0.0049,1,1,0.39	GT:PL:GQ	0/1:36,0,173:37
NC_001146.8	783694	.	G	A	56	.	DP=19;VDB=5.109707e-02;RPB=-2.916333e+00;AF1=0.5;AC1=1;DP4=1,13,4,1;MQ=45;FQ=59;PV4=0.0061,0.41,1,0.18	GT:PL:GQ	0/1:86,0,160:89
NC_001146.8	783722	.	A	G	125	.	DP=24;VDB=1.095292e-01;RPB=-2.385139e+00;AF1=0.5;AC1=1;DP4=2,13,6,3;MQ=45;FQ=128;PV4=0.021,1,0.45,1	GT:PL:GQ	0/1:155,0,201:99
NC_001146.8	783872	.	C	T	10.4	.	DP=10;VDB=7.840000e-02;RPB=1.534291e+00;AF1=0.5;AC1=1;DP4=5,0,1,1;MQ=42;FQ=13.2;PV4=0.29,0.059,1,0.086	GT:PL:GQ	0/1:40,0,86:42
NC_001146.8	783984	.	T	C	17.1	.	DP=5;VDB=7.840000e-02;RPB=-5.314005e-01;AF1=0.5;AC1=1;DP4=3,0,2,0;MQ=32;FQ=19.3;PV4=1,1,1,1	GT:PL:GQ	0/1:47,0,54:49
NC_001146.8	8027	.	A	G	193	.	DP=157;VDB=2.161151e-01;RPB=9.675108e-03;AF1=0.504;AC1=1;DP4=44,4,79,28;MQ=23;FQ=-9.5;PV4=0.01,0.32,1,1	GT:PL:GQ	0/1:223,0,18:21
NC_001147.6	1074980	.	C	A	35	.	DP=50;VDB=4.563240e-02;RPB=1.404112e+00;AF1=0.5;AC1=1;DP4=22,6,21,0;MQ=35;FQ=38;PV4=0.031,1,8e-11,1	GT:PL:GQ	0/1:65,0,255:68
NC_001147.6	1075231	.	A	G	225	.	DP=85;VDB=5.346762e-03;RPB=5.321612e-02;AF1=0.5;AC1=1;DP4=14,12,42,16;MQ=44;FQ=224;PV4=0.13,1,0.0021,1	GT:PL:GQ	0/1:255,0,253:99
NC_001147.6	11660	.	G	A	10.5	.	DP=8;VDB=7.947672e-02;RPB=8.217058e-01;AF1=0.5128;AC1=1;DP4=1,0,2,3;MQ=26;FQ=-14.2;PV4=1,0.47,0.13,1	GT:PL:GQ	0/1:40,0,13:17
NC_001147.6	11662	.	A	C	52.1	.	DP=6;VDB=1.048556e-01;AF1=1;AC1=2;DP4=0,0,3,3;MQ=26;FQ=-45	GT:PL:GQ	1/1:85,18,0:33
NC_001147.6	1732	.	T	C	23.3	.	DP=5;VDB=1.155377e-02;AF1=1;AC1=2;DP4=0,0,4,1;MQ=22;FQ=-42	GT:PL:GQ	1/1:56,15,0:26
NC_001147.6	1737	.	C	T	26.1	.	DP=8;VDB=2.979435e-02;AF1=1;AC1=2;DP4=0,0,5,1;MQ=21;FQ=-45	GT:PL:GQ	1/1:59,18,0:32
NC_001147.6	22834	.	A	G	84	.	DP=15;VDB=1.709482e-01;AF1=1;AC1=2;DP4=0,0,8,7;MQ=21;FQ=-72	GT:PL:GQ	1/1:117,45,0:87
NC_001147.6	23719	.	A	G	42.3	.	DP=5;VDB=6.720093e-03;AF1=1;AC1=2;DP4=0,0,1,4;MQ=23;FQ=-42	GT:PL:GQ	1/1:75,15,0:27
NC_001147.6	26343	.	G	A	56.1	.	DP=6;VDB=5.992091e-02;AF1=1;AC1=2;DP4=0,0,4,2;MQ=26;FQ=-45	GT:PL:GQ	1/1:89,18,0:33
NC_001147.6	29966	.	A	G	8.64	.	DP=175;VDB=1.631464e-01;RPB=-3.666265e+00;AF1=0.5;AC1=1;DP4=69,79,17,9;MQ=60;FQ=11.3;PV4=0.091,1,6.3e-09,0.15	GT:PL:GQ	0/1:38,0,255:40
NC_001147.6	30059	.	A	C	59	.	DP=190;VDB=4.123785e-02;RPB=3.109865e+00;AF1=0.5;AC1=1;DP4=73,81,12,21;MQ=60;FQ=62;PV4=0.34,1,5.8e-13,1	GT:PL:GQ	0/1:89,0,255:92
NC_001147.6	30065	.	G	A	22	.	DP=193;VDB=1.065644e-02;RPB=2.816736e+00;AF1=0.5;AC1=1;DP4=78,82,10,21;MQ=60;FQ=25;PV4=0.12,0.032,1.1e-13,1	GT:PL:GQ	0/1:52,0,255:55
NC_001147.6	30066	.	C	T	25	.	DP=193;VDB=1.712157e-02;RPB=2.855398e+00;AF1=0.5;AC1=1;DP4=77,84,10,21;MQ=60;FQ=28;PV4=0.12,1,9.7e-14,1	GT:PL:GQ	0/1:55,0,255:58
NC_001147.6	30112	.	C	T	5.46	.	DP=191;VDB=1.931504e-03;RPB=4.076779e-01;AF1=0.4999;AC1=1;DP4=75,85,8,21;MQ=60;FQ=7.8;PV4=0.067,1,2.9e-12,1	GT:PL:GQ	0/1:34,0,255:34
NC_001147.6	30116	.	G	A	3.01	.	DP=191;VDB=3.054780e-02;RPB=9.170690e-01;AF1=0.4997;AC1=1;DP4=77,84,8,21;MQ=60;FQ=4.77;PV4=0.067,0.09,2.5e-12,1	GT:PL:GQ	0/1:30,0,255:28
NC_001147.6	30131	.	C	G	3.54	.	DP=188;VDB=2.396002e-01;RPB=-3.129414e-02;AF1=0.4998;AC1=1;DP4=76,81,9,18;MQ=60;FQ=5.47;PV4=0.21,1,7.6e-12,1	GT:PL:GQ	0/1:31,0,255:30
NC_001147.6	30308	.	G	C	225	.	DP=103;VDB=1.861626e-01;RPB=-9.100270e-01;AF1=0.5;AC1=1;DP4=24,35,5,39;MQ=60;FQ=225;PV4=0.0016,0.21,1,1	GT:PL:GQ	0/1:255,0,255:99
NC_001147.6	30340	.	C	T	11.3	.	DP=116;VDB=9.452763e-03;RPB=-4.023553e+00;AF1=0.5;AC1=1;DP4=27,73,9,6;MQ=60;FQ=14.2;PV4=0.016,0.0035,1.9e-06,0.31	GT:PL:GQ	0/1:41,0,255:43
NC_001147.6	30344	.	T	C	29	.	DP=117;VDB=1.892270e-02;RPB=-3.795866e+00;AF1=0.5;AC1=1;DP4=26,75,10,6;MQ=60;FQ=32;PV4=0.0066,1,3.6e-06,0.42	GT:PL:GQ	0/1:59,0,255:62
NC_001147.6	30347	.	G	A	26	.	DP=117;VDB=2.081416e-02;RPB=-3.622900e+00;AF1=0.5;AC1=1;DP4=26,74,10,6;MQ=60;FQ=29;PV4=0.0069,0.13,4e-06,1	GT:PL:GQ	0/1:56,0,255:59
NC_001147.6	30535	.	C	T	4.77	.	DP=93;VDB=1.424752e-01;RPB=1.366528e+00;AF1=0.4999;AC1=1;DP4=52,27,5,7;MQ=59;FQ=6.99;PV4=0.12,2.9e-05,6.2e-05,0.13	GT:PL:GQ	0/1:33,0,255:33
NC_001147.6	32397	.	C	T,A	30	.	DP=63;VDB=7.633782e-02;AF1=1;AC1=2;DP4=0,0,2,2;MQ=60;FQ=-36	GT:PL:GQ	1/1:87,34,25,59,0,56:16
NC_001147.6	427890	.	T	G	157	.	DP=45;VDB=4.845455e-02;AF1=1;AC1=2;DP4=0,0,4,3;MQ=60;FQ=-48	GT:PL:GQ	1/1:190,21,0:39
NC_001147.6	427914	.	G	T	17.1	.	DP=54;VDB=1.570251e-02;RPB=2.340955e+00;AF1=0.5;AC1=1;DP4=11,7,3,1;MQ=60;FQ=20.1;PV4=1,1,1,1	GT:PL:GQ	0/1:47,0,192:50
NC_001147.6	618962	.	T	A	121	.	DP=78;VDB=1.026148e-03;RPB=4.031701e+00;AF1=0.5;AC1=1;DP4=37,26,7,8;MQ=60;FQ=124;PV4=0.56,0.02,1,1	GT:PL:GQ	0/1:151,0,255:99
NC_001147.6	618963	.	C	T	126	.	DP=78;VDB=1.159593e-03;RPB=4.031701e+00;AF1=0.5;AC1=1;DP4=37,26,7,8;MQ=60;FQ=129;PV4=0.56,1,1,1	GT:PL:GQ	0/1:156,0,255:99
NC_001147.6	667564	.	G	T	10.4	.	DP=36;VDB=6.750033e-03;RPB=-3.843195e+00;AF1=0.5;AC1=1;DP4=13,5,0,7;MQ=59;FQ=13.2;PV4=0.0016,0.00041,0.055,1	GT:PL:GQ	0/1:40,0,242:42
NC_001147.6	704078	.	A	G	49.5	.	DP=8;VDB=2.733948e-03;RPB=1.621514e+00;AF1=1;AC1=2;DP4=2,0,6,0;MQ=25;FQ=-34;PV4=1,1,1,0.14	GT:PL:GQ	1/1:81,7,0:12
NC_001147.6	704314	.	C	T	71.5	.	DP=18;VDB=1.401548e-01;RPB=5.434001e-01;AF1=1;AC1=2;DP4=4,3,0,11;MQ=21;FQ=-34;PV4=0.011,0.22,1,0.2	GT:PL:GQ	1/1:103,7,0:12
NC_001147.6	822927	.	T	G	96.1	.	DP=82;VDB=2.633364e-02;RPB=4.080482e+00;AF1=1;AC1=2;DP4=4,3,12,20;MQ=60;FQ=-45;PV4=0.42,1,1,0.092	GT:PL:GQ	1/1:129,18,0:33
NC_001147.6	973387	.	C	G	13.2	.	DP=113;VDB=3.043370e-01;RPB=-5.775731e-01;AF1=0.5;AC1=1;DP4=26,49,10,25;MQ=20;FQ=16.1;PV4=0.66,1,0.26,1	GT:PL:GQ	0/1:43,0,102:46
NC_001147.6	980347	.	T	C	60.3	.	DP=7;VDB=5.199964e-02;AF1=1;AC1=2;DP4=0,0,3,2;MQ=24;FQ=-42	GT:PL:GQ	1/1:93,15,0:27
NC_001147.6	980465	.	A	T	55.1	.	DP=6;VDB=1.051782e-01;AF1=1;AC1=2;DP4=0,0,2,4;MQ=20;FQ=-45	GT:PL:GQ	1/1:88,18,0:33
NC_001148.4	15847	.	T	C	175	.	DP=37;VDB=2.007354e-01;RPB=2.445580e-02;AF1=1;AC1=2;DP4=0,4,28,5;MQ=33;FQ=-40;PV4=0.0019,0.37,1,0.19	GT:PL:GQ	1/1:208,13,0:23
NC_001148.4	16098	.	G	T	222	.	DP=128;VDB=4.485931e-01;RPB=3.997830e-01;AF1=1;AC1=2;DP4=12,0,54,51;MQ=41;FQ=-109;PV4=0.0011,1,1,0.13	GT:PL:GQ	1/1:255,82,0:99
NC_001148.4	16931	.	A	G,T	220	.	DP=123;VDB=8.443475e-02;AF1=1;AC1=2;DP4=0,0,10,8;MQ=60;FQ=-78	GT:PL:GQ	1/1:253,51,0,243,29,240:99
NC_001148.4	22946	.	A	G	97	.	DP=99;VDB=5.211748e-06;RPB=-4.060458e+00;AF1=0.5;AC1=1;DP4=48,26,22,2;MQ=60;FQ=100;PV4=0.017,0.2,0.00036,1	GT:PL:GQ	0/1:127,0,255:99
NC_001148.4	22952	.	G	A	109	.	DP=101;VDB=2.050711e-03;RPB=-3.649198e+00;AF1=0.5;AC1=1;DP4=46,26,24,2;MQ=60;FQ=112;PV4=0.0053,0.069,0.0007,1	GT:PL:GQ	0/1:139,0,255:99
NC_001148.4	22957	.	G	A	111	.	DP=102;VDB=4.101041e-02;RPB=-3.217336e+00;AF1=0.5;AC1=1;DP4=44,28,25,2;MQ=60;FQ=114;PV4=0.0026,0.16,0.00088,1	GT:PL:GQ	0/1:141,0,255:99
NC_001148.4	22981	.	A	T	178	.	DP=119;VDB=2.898336e-01;RPB=-1.656960e+00;AF1=0.5;AC1=1;DP4=52,30,30,6;MQ=60;FQ=181;PV4=0.032,1,0.066,1	GT:PL:GQ	0/1:208,0,255:99
NC_001148.4	856446	.	A	T,C	43.8	.	DP=5;VDB=3.654729e-02;AF1=1;AC1=2;DP4=0,0,5,0;MQ=38;FQ=-37	GT:PL:GQ	1/1:113,47,37,76,0,70:17
NC_001148.4	856471	.	T	C	14.2	.	DP=4;VDB=6.560000e-02;RPB=-1.111223e+00;AF1=0.5;AC1=1;DP4=2,0,2,0;MQ=31;FQ=11.9;PV4=1,1,1,0.21	GT:PL:GQ	0/1:44,0,40:42
NC_001148.4	856487	.	C	T	11.3	.	DP=5;VDB=6.720000e-02;RPB=-5.314005e-01;AF1=0.5;AC1=1;DP4=3,0,2,0;MQ=28;FQ=11.3;PV4=1,1,1,1	GT:PL:GQ	0/1:41,0,41:41
NC_001148.4	856489	.	G	A	11.3	.	DP=5;VDB=6.720000e-02;RPB=-5.314005e-01;AF1=0.5;AC1=1;DP4=3,0,2,0;MQ=28;FQ=11.3;PV4=1,1,1,1	GT:PL:GQ	0/1:41,0,41:41
NC_001148.4	856507	.	A	G	3.54	.	DP=5;VDB=7.200000e-02;RPB=-5.314005e-01;AF1=0.4998;AC1=1;DP4=3,0,2,0;MQ=28;FQ=5.17;PV4=1,0.14,1,1	GT:PL:GQ	0/1:31,0,41:30
NC_001148.4	856510	.	A	G	11.3	.	DP=5;VDB=7.200000e-02;RPB=5.314005e-01;AF1=0.5;AC1=1;DP4=3,0,2,0;MQ=28;FQ=11.3;PV4=1,1,1,1	GT:PL:GQ	0/1:41,0,41:41
NC_001148.4	856514	.	A	G	11.3	.	DP=5;VDB=7.360000e-02;RPB=-5.314005e-01;AF1=0.5;AC1=1;DP4=3,0,2,0;MQ=28;FQ=11.3;PV4=1,1,1,1	GT:PL:GQ	0/1:41,0,41:41
NC_001148.4	856519	.	T	C	11.3	.	DP=5;VDB=7.520000e-02;RPB=-5.314005e-01;AF1=0.5;AC1=1;DP4=3,0,2,0;MQ=28;FQ=11.3;PV4=1,1,1,1	GT:PL:GQ	0/1:41,0,41:41
NC_001148.4	856524	.	T	C	11.3	.	DP=5;VDB=7.360000e-02;RPB=5.314005e-01;AF1=0.5;AC1=1;DP4=3,0,2,0;MQ=28;FQ=11.3;PV4=1,1,1,1	GT:PL:GQ	0/1:41,0,41:41
NC_001148.4	856528	.	A	T	11.3	.	DP=5;VDB=7.520000e-02;RPB=5.314005e-01;AF1=0.5;AC1=1;DP4=3,0,2,0;MQ=28;FQ=11.3;PV4=1,1,1,1	GT:PL:GQ	0/1:41,0,41:41
NC_001148.4	856532	.	G	A	11.3	.	DP=5;VDB=7.520000e-02;RPB=5.314005e-01;AF1=0.5;AC1=1;DP4=3,0,2,0;MQ=28;FQ=11.3;PV4=1,1,1,1	GT:PL:GQ	0/1:41,0,41:41
NC_001148.4	856538	.	G	T	11.3	.	DP=5;VDB=7.680000e-02;RPB=5.314005e-01;AF1=0.5;AC1=1;DP4=3,0,2,0;MQ=28;FQ=11.3;PV4=1,1,1,1	GT:PL:GQ	0/1:41,0,41:41
NC_001148.4	856723	.	G	T	5.46	.	DP=105;VDB=1.293614e-01;RPB=1.234775e+00;AF1=0.4999;AC1=1;DP4=68,14,19,1;MQ=31;FQ=7.8;PV4=0.29,1,1,1	GT:PL:GQ	0/1:34,0,185:34
NC_001148.4	856790	.	T	C	90	.	DP=113;VDB=1.184267e-01;RPB=-1.106139e+00;AF1=0.5;AC1=1;DP4=46,39,9,13;MQ=38;FQ=93;PV4=0.34,0.17,1,1	GT:PL:GQ	0/1:120,0,246:99
NC_001148.4	856887	.	T	A	97	.	DP=100;VDB=1.985918e-01;RPB=2.010125e+00;AF1=0.5;AC1=1;DP4=37,32,2,18;MQ=58;FQ=100;PV4=0.00061,0.42,0.0022,1	GT:PL:GQ	0/1:127,0,255:99
NC_001148.4	931694	.	T	C	21	.	DP=105;VDB=6.527674e-04;RPB=-3.793492e+00;AF1=0.5;AC1=1;DP4=45,44,12,3;MQ=60;FQ=24;PV4=0.049,0.27,1,0.39	GT:PL:GQ	0/1:51,0,255:54
NC_001224.1	10408	.	G	C	13.2	.	DP=768;VDB=4.292641e-02;RPB=3.412134e+00;AF1=0.5;AC1=1;DP4=7,14,9,2;MQ=60;FQ=16.1;PV4=0.023,1.9e-12,0.085,1	GT:PL:GQ	0/1:43,0,255:46
NC_001224.1	2884	.	T	A	9.31	.	DP=86;VDB=5.960000e-02;AF1=1;AC1=2;DP4=0,0,0,2;MQ=60;FQ=-33	GT:PL:GQ	1/1:40,6,0:8
NC_001224.1	35921	.	A	T	6.21	.	DP=5;VDB=6.089532e-02;RPB=-8.435450e-01;AF1=0.5012;AC1=1;DP4=0,1,1,2;MQ=59;FQ=-5.64;PV4=1,0.054,0.33,1	GT:PL:GQ	0/1:35,0,23:27
NC_001224.1	47142	.	T	C	56	.	DP=413;VDB=7.633782e-02;RPB=-5.314005e-01;AF1=0.5;AC1=1;DP4=0,4,0,4;MQ=60;FQ=11.3;PV4=1,1,1,1	GT:PL:GQ	0/1:86,0,38:41
NC_001224.1	51403	.	A	G	21	.	DP=528;VDB=6.233330e-04;RPB=4.222999e+00;AF1=0.5;AC1=1;DP4=0,27,4,4;MQ=60;FQ=24;PV4=0.0013,4.2e-13,1,0.0028	GT:PL:GQ	0/1:51,0,155:54
NC_001224.1	54607	.	C	A,T	5.46	.	DP=4;VDB=5.600000e-02;AF1=1;AC1=2;DP4=0,0,2,0;MQ=59;FQ=-30	GT:PL:GQ	1/1:53,22,19,34,0,31:3
NC_001224.1	55429	.	C	T	22	.	DP=8;VDB=2.063840e-02;AF1=1;AC1=2;DP4=0,0,0,3;MQ=60;FQ=-36	GT:PL:GQ	1/1:54,9,0:15
NC_001224.1	5915	.	T	A	25.8	.	DP=48;VDB=5.440000e-02;AF1=1;AC1=2;DP4=0,0,2,0;MQ=60;FQ=-33	GT:PL:GQ	1/1:57,6,0:10
NC_001224.1	63736	.	A	T	3.41	.	DP=447;VDB=6.880000e-02;AF1=1;AC1=2;DP4=0,0,0,2;MQ=60;FQ=-33	GT:PL:GQ	1/1:32,6,0:4
NC_001224.1	63808	.	T	A	58.3	.	DP=26;VDB=4.668698e-03;AF1=1;AC1=2;DP4=0,0,4,1;MQ=60;FQ=-42	GT:PL:GQ	1/1:91,15,0:27
NC_001224.1	65731	.	G	A	9.31	.	DP=394;VDB=5.960000e-02;AF1=1;AC1=2;DP4=0,0,2,0;MQ=60;FQ=-33	GT:PL:GQ	1/1:40,6,0:8
NC_001224.1	694	.	A	T	99	.	DP=730;VDB=6.178592e-02;RPB=-1.472747e+00;AF1=0.5;AC1=1;DP4=3,2,10,1;MQ=60;FQ=40;PV4=0.21,0.47,1,1	GT:PL:GQ	0/1:129,0,67:70

## Sheet: eMAE.2c SNP
#CHROM	POS	ID	REF	ALT	QUAL	FILTER	INFO	FORMAT
NC_001133.9	12150	.	C	T	116	.	DP=10;VDB=5.980443e-02;AF1=1;AC1=2;DP4=0,0,3,6;MQ=28;FQ=-54	GT:PL:GQ	1/1:149,27,0:51
NC_001133.9	1568	.	G	A	52.5	.	DP=4;VDB=3.315343e-02;AF1=1;AC1=2;DP4=0,0,0,4;MQ=44;FQ=-39	GT:PL:GQ	1/1:85,12,0:21
NC_001133.9	1570	.	T	C	52.5	.	DP=4;VDB=2.248370e-02;AF1=1;AC1=2;DP4=0,0,0,4;MQ=44;FQ=-39	GT:PL:GQ	1/1:85,12,0:21
NC_001133.9	1609	.	G	A	37.5	.	DP=6;VDB=1.888511e-02;AF1=1;AC1=2;DP4=0,0,2,2;MQ=20;FQ=-39	GT:PL:GQ	1/1:70,12,0:21
NC_001133.9	1628	.	C	T	106	.	DP=12;VDB=2.550114e-02;AF1=1;AC1=2;DP4=0,0,9,3;MQ=22;FQ=-63	GT:PL:GQ	1/1:139,36,0:69
NC_001133.9	1632	.	G	A	123	.	DP=13;VDB=1.668594e-02;AF1=1;AC1=2;DP4=0,0,10,3;MQ=22;FQ=-66	GT:PL:GQ	1/1:156,39,0:75
NC_001133.9	1707	.	A	G	70.2	.	DP=11;VDB=1.122557e-03;RPB=-1.740777e+00;AF1=1;AC1=2;DP4=0,1,9,0;MQ=23;FQ=-43;PV4=0.1,1,1,1	GT:PL:GQ	1/1:103,16,0:29
NC_001133.9	182722	.	C	T	38.5	.	DP=6;VDB=9.274344e-02;AF1=1;AC1=2;DP4=0,0,1,4;MQ=23;FQ=-39	GT:PL:GQ	1/1:71,12,0:21
NC_001133.9	182731	.	A	T	82.1	.	DP=8;VDB=1.123156e-01;AF1=1;AC1=2;DP4=0,0,1,6;MQ=29;FQ=-48	GT:PL:GQ	1/1:115,21,0:39
NC_001133.9	198851	.	G	C	56	.	DP=4;VDB=6.510298e-02;AF1=1;AC1=2;DP4=0,0,0,3;MQ=60;FQ=-36	GT:PL:GQ	1/1:88,9,0:16
NC_001133.9	204257	.	T	A	13.2	.	DP=5;VDB=5.960000e-02;RPB=0.000000e+00;AF1=0.5004;AC1=1;DP4=0,2,0,2;MQ=27;FQ=3.47;PV4=1,1,1,1	GT:PL:GQ	0/1:43,0,28:31
NC_001133.9	206881	.	A	C	6.2	.	DP=12;VDB=5.891318e-02;RPB=2.806395e+00;AF1=0.4999;AC1=1;DP4=5,0,0,7;MQ=22;FQ=8.65;PV4=0.0013,1,0.074,0.13	GT:PL:GQ	0/1:35,0,69:36
NC_001133.9	206936	.	G	T	39.5	.	DP=5;VDB=4.308876e-02;AF1=1;AC1=2;DP4=0,0,4,0;MQ=26;FQ=-39	GT:PL:GQ	1/1:72,12,0:21
NC_001133.9	206946	.	G	A	39.5	.	DP=5;VDB=4.308876e-02;AF1=1;AC1=2;DP4=0,0,4,0;MQ=26;FQ=-39	GT:PL:GQ	1/1:72,12,0:21
NC_001133.9	206968	.	T	C	51.5	.	DP=4;VDB=3.317223e-02;AF1=1;AC1=2;DP4=0,0,4,0;MQ=32;FQ=-39	GT:PL:GQ	1/1:84,12,0:21
NC_001133.9	228756	.	A	G	48.5	.	DP=5;VDB=5.619835e-02;AF1=1;AC1=2;DP4=0,0,4,0;MQ=27;FQ=-39	GT:PL:GQ	1/1:81,12,0:21
NC_001133.9	228987	.	G	A	48.3	.	DP=6;VDB=5.660123e-02;AF1=1;AC1=2;DP4=0,0,1,4;MQ=23;FQ=-42	GT:PL:GQ	1/1:81,15,0:27
NC_001133.9	229002	.	C	T	63.1	.	DP=7;VDB=3.484813e-02;AF1=1;AC1=2;DP4=0,0,1,6;MQ=22;FQ=-48	GT:PL:GQ	1/1:96,21,0:39
NC_001133.9	229029	.	T	A	57.1	.	DP=7;VDB=5.074656e-02;AF1=1;AC1=2;DP4=0,0,0,6;MQ=24;FQ=-45	GT:PL:GQ	1/1:90,18,0:33
NC_001133.9	229032	.	C	T	57.1	.	DP=6;VDB=5.074656e-02;AF1=1;AC1=2;DP4=0,0,0,6;MQ=24;FQ=-45	GT:PL:GQ	1/1:90,18,0:33
NC_001133.9	229086	.	C	T	57.1	.	DP=6;VDB=5.346098e-02;AF1=1;AC1=2;DP4=0,0,0,6;MQ=24;FQ=-45	GT:PL:GQ	1/1:90,18,0:33
NC_001133.9	229092	.	A	G	57.1	.	DP=6;VDB=5.346098e-02;AF1=1;AC1=2;DP4=0,0,0,6;MQ=24;FQ=-45	GT:PL:GQ	1/1:90,18,0:33
NC_001133.9	229098	.	C	T	57.1	.	DP=6;VDB=5.346098e-02;AF1=1;AC1=2;DP4=0,0,0,6;MQ=24;FQ=-45	GT:PL:GQ	1/1:90,18,0:33
NC_001133.9	229104	.	C	A	57.1	.	DP=6;VDB=5.346098e-02;AF1=1;AC1=2;DP4=0,0,0,6;MQ=24;FQ=-45	GT:PL:GQ	1/1:90,18,0:33
NC_001133.9	24357	.	T	A	57.3	.	DP=6;VDB=1.741350e-02;AF1=1;AC1=2;DP4=0,0,5,0;MQ=26;FQ=-42	GT:PL:GQ	1/1:90,15,0:27
NC_001133.9	24956	.	T	C	38	.	DP=18;VDB=1.007019e-01;RPB=-3.113996e-01;AF1=0.5;AC1=1;DP4=0,3,0,11;MQ=33;FQ=27.8;PV4=1,0.24,0.00038,0.074	GT:PL:GQ	0/1:68,0,55:58
NC_001133.9	24957	.	A	T	22	.	DP=18;VDB=2.063840e-02;RPB=-7.216878e-02;AF1=0.5;AC1=1;DP4=0,12,0,3;MQ=32;FQ=23.6;PV4=1,1,1,1	GT:PL:GQ	0/1:52,0,56:54
NC_001133.9	24958	.	A	G	36	.	DP=16;VDB=1.424752e-01;RPB=3.608439e-01;AF1=0.5;AC1=1;DP4=0,3,0,12;MQ=32;FQ=24.9;PV4=1,0.32,0.0002,0.099	GT:PL:GQ	0/1:66,0,52:55
NC_001133.9	2611	.	G	A	15.6	.	DP=4;VDB=6.957416e-02;AF1=1;AC1=2;DP4=0,0,1,3;MQ=21;FQ=-39	GT:PL:GQ	1/1:48,12,0:20
NC_001133.9	26937	.	G	T	60	.	DP=24;VDB=4.877612e-02;RPB=-3.440989e+00;AF1=0.5;AC1=1;DP4=16,0,7,0;MQ=45;FQ=63;PV4=1,1,1,1	GT:PL:GQ	0/1:90,0,145:93
NC_001133.9	26946	.	T	A	127	.	DP=11;VDB=3.798315e-02;AF1=1;AC1=2;DP4=0,0,11,0;MQ=43;FQ=-60	GT:PL:GQ	1/1:160,33,0:63
NC_001133.9	26949	.	G	A	123	.	DP=11;VDB=2.066415e-02;AF1=1;AC1=2;DP4=0,0,11,0;MQ=43;FQ=-60	GT:PL:GQ	1/1:156,33,0:63
NC_001133.9	26954	.	A	T	127	.	DP=11;VDB=7.461808e-03;AF1=1;AC1=2;DP4=0,0,11,0;MQ=43;FQ=-60	GT:PL:GQ	1/1:160,33,0:63
NC_001133.9	26955	.	T	C	127	.	DP=11;VDB=8.016690e-03;AF1=1;AC1=2;DP4=0,0,11,0;MQ=43;FQ=-60	GT:PL:GQ	1/1:160,33,0:63
NC_001133.9	26958	.	G	A	127	.	DP=11;VDB=1.016357e-02;AF1=1;AC1=2;DP4=0,0,11,0;MQ=43;FQ=-60	GT:PL:GQ	1/1:160,33,0:63
NC_001133.9	26982	.	G	A	91.8	.	DP=11;VDB=6.133053e-02;RPB=-2.219490e+00;AF1=0.6243;AC1=1;DP4=2,0,8,0;MQ=41;FQ=-23;PV4=1,0.32,1,1	GT:PL:GQ	0/1:121,0,4:7
NC_001133.9	27031	.	C	T	28	.	DP=15;VDB=5.878212e-02;RPB=-1.893095e+00;AF1=0.5;AC1=1;DP4=11,0,4,0;MQ=41;FQ=31;PV4=1,1,1,1	GT:PL:GQ	0/1:58,0,136:61
NC_001133.9	27035	.	T	C	28	.	DP=15;VDB=7.460385e-02;RPB=-1.893095e+00;AF1=0.5;AC1=1;DP4=11,0,4,0;MQ=41;FQ=31;PV4=1,1,1,1	GT:PL:GQ	0/1:58,0,136:61
NC_001133.9	27036	.	G	A	30	.	DP=16;VDB=7.792673e-02;RPB=-1.909188e+00;AF1=0.5;AC1=1;DP4=10,0,4,0;MQ=41;FQ=33;PV4=1,1,1,1	GT:PL:GQ	0/1:60,0,124:63
NC_001133.9	27060	.	A	T	189	.	DP=35;VDB=4.298373e-04;AF1=1;AC1=2;DP4=0,0,25,10;MQ=50;FQ=-115	GT:PL:GQ	1/1:255,121,33:99
NC_001133.9	30481	.	T	A	22.2	.	DP=79;VDB=8.816495e-02;AF1=1;AC1=2;DP4=0,0,0,6;MQ=60;FQ=-45	GT:PL:GQ	1/1:55,18,0:32
NC_001134.8	30266	.	C	T	129	.	DP=67;VDB=1.737788e-03;RPB=2.977113e+00;AF1=0.5;AC1=1;DP4=19,18,16,11;MQ=21;FQ=132;PV4=0.61,1,1,1	GT:PL:GQ	0/1:159,0,173:99
NC_001134.8	30342	.	G	A	50	.	DP=104;VDB=4.593578e-02;RPB=3.918136e+00;AF1=0.5;AC1=1;DP4=37,35,21,9;MQ=24;FQ=53;PV4=0.12,1,0.0027,1	GT:PL:GQ	0/1:80,0,228:83
NC_001134.8	30343	.	C	T	57	.	DP=105;VDB=3.033593e-02;RPB=4.035622e+00;AF1=0.5;AC1=1;DP4=38,35,20,9;MQ=24;FQ=60;PV4=0.13,0.013,0.011,1	GT:PL:GQ	0/1:87,0,225:90
NC_001134.8	30658	.	G	T	122	.	DP=21;VDB=1.470207e-01;AF1=1;AC1=2;DP4=0,0,5,9;MQ=22;FQ=-69	GT:PL:GQ	1/1:155,42,0:81
NC_001134.8	30660	.	T	C	123	.	DP=15;VDB=1.482034e-01;AF1=1;AC1=2;DP4=0,0,5,10;MQ=21;FQ=-72	GT:PL:GQ	1/1:156,45,0:87
NC_001134.8	34298	.	G	A	222	.	DP=112;VDB=7.955302e-02;AF1=1;AC1=2;DP4=0,0,82,23;MQ=21;FQ=-282	GT:PL:GQ	1/1:255,255,0:99
NC_001134.8	35631	.	C	T	105	.	DP=6;VDB=5.806171e-02;AF1=1;AC1=2;DP4=0,0,6,0;MQ=60;FQ=-45	GT:PL:GQ	1/1:138,18,0:33
NC_001134.8	35642	.	G	T	180	.	DP=12;VDB=1.541619e-01;AF1=1;AC1=2;DP4=0,0,11,1;MQ=59;FQ=-63	GT:PL:GQ	1/1:213,36,0:69
NC_001134.8	6072	.	T	C	40.3	.	DP=5;VDB=9.066476e-03;AF1=1;AC1=2;DP4=0,0,5,0;MQ=26;FQ=-42	GT:PL:GQ	1/1:73,15,0:27
NC_001134.8	6081	.	C	T	27	.	DP=7;VDB=8.696313e-03;RPB=1.534291e+00;AF1=0.5;AC1=1;DP4=2,0,5,0;MQ=30;FQ=20.5;PV4=1,1,0.1,1	GT:PL:GQ	0/1:57,0,48:51
NC_001134.8	6082	.	A	C	27	.	DP=7;VDB=8.696313e-03;RPB=1.534291e+00;AF1=0.5;AC1=1;DP4=2,0,5,0;MQ=30;FQ=20.5;PV4=1,1,0.1,1	GT:PL:GQ	0/1:57,0,48:51
NC_001134.8	6175	.	T	C	26	.	DP=45;VDB=1.054683e-01;RPB=3.488219e+00;AF1=0.5;AC1=1;DP4=37,0,6,2;MQ=54;FQ=29;PV4=0.028,1,1.3e-09,1	GT:PL:GQ	0/1:56,0,138:59
NC_001134.8	6533	.	A	T	102	.	DP=29;VDB=8.947171e-02;RPB=-8.764598e-01;AF1=0.5;AC1=1;DP4=1,17,6,5;MQ=49;FQ=105;PV4=0.0055,0.1,2.6e-06,1	GT:PL:GQ	0/1:132,0,199:99
NC_001134.8	76164	.	T	C	84	.	DP=166;VDB=3.656383e-02;RPB=4.297456e+00;AF1=0.5;AC1=1;DP4=50,73,3,35;MQ=60;FQ=87;PV4=0.00012,1,0.0051,1	GT:PL:GQ	0/1:114,0,255:99
NC_001135.5	135	.	C	A	5.46	.	DP=90;VDB=3.835803e-02;RPB=-9.912419e-01;AF1=0.4999;AC1=1;DP4=29,2,8,0;MQ=36;FQ=7.8;PV4=1,0.32,1,1	GT:PL:GQ	0/1:34,0,137:34
NC_001135.5	160	.	A	C	34	.	DP=107;VDB=1.490528e-01;RPB=4.017943e-01;AF1=0.5;AC1=1;DP4=36,4,11,0;MQ=37;FQ=37;PV4=0.57,1,1,1	GT:PL:GQ	0/1:64,0,192:67
NC_001135.5	168973	.	T	C	29	.	DP=22;VDB=3.435650e-02;RPB=-7.612788e-01;AF1=0.5;AC1=1;DP4=10,7,4,0;MQ=44;FQ=32;PV4=0.25,1,0.39,0.14	GT:PL:GQ	0/1:59,0,255:62
NC_001135.5	168980	.	A	C	20	.	DP=25;VDB=3.086163e-02;RPB=1.936492e-01;AF1=0.5;AC1=1;DP4=10,10,4,0;MQ=41;FQ=23;PV4=0.11,1,1,1	GT:PL:GQ	0/1:50,0,255:53
NC_001135.5	168983	.	T	C	15.1	.	DP=26;VDB=2.755283e-02;RPB=9.594032e-01;AF1=0.5;AC1=1;DP4=12,10,4,0;MQ=43;FQ=18.1;PV4=0.14,1,1,1	GT:PL:GQ	0/1:45,0,255:48
NC_001135.5	169223	.	C	A	36	.	DP=10;VDB=2.309944e-02;RPB=2.186229e+00;AF1=0.5;AC1=1;DP4=5,2,0,3;MQ=27;FQ=15.1;PV4=0.17,1,1,1	GT:PL:GQ	0/1:66,0,42:45
NC_001135.5	169229	.	C	T	36	.	DP=10;VDB=2.438635e-02;RPB=2.186229e+00;AF1=0.5;AC1=1;DP4=5,2,0,3;MQ=27;FQ=15.1;PV4=0.17,1,1,1	GT:PL:GQ	0/1:66,0,42:45
NC_001135.5	169233	.	T	A	36	.	DP=10;VDB=2.570869e-02;RPB=2.186229e+00;AF1=0.5;AC1=1;DP4=5,2,0,3;MQ=27;FQ=15.1;PV4=0.17,1,1,1	GT:PL:GQ	0/1:66,0,42:45
NC_001135.5	169237	.	A	G	36	.	DP=10;VDB=2.570869e-02;RPB=2.186229e+00;AF1=0.5;AC1=1;DP4=5,2,0,3;MQ=27;FQ=15.1;PV4=0.17,1,1,1	GT:PL:GQ	0/1:66,0,42:45
NC_001135.5	169242	.	A	G	36	.	DP=10;VDB=2.706460e-02;RPB=2.186229e+00;AF1=0.5;AC1=1;DP4=5,2,0,3;MQ=27;FQ=15.1;PV4=0.17,1,1,1	GT:PL:GQ	0/1:66,0,42:45
NC_001135.5	169247	.	T	C	36	.	DP=10;VDB=2.706460e-02;RPB=2.186229e+00;AF1=0.5;AC1=1;DP4=5,2,0,3;MQ=27;FQ=15.1;PV4=0.17,1,1,1	GT:PL:GQ	0/1:66,0,42:45
NC_001135.5	169251	.	T	C	36	.	DP=10;VDB=2.706460e-02;RPB=2.186229e+00;AF1=0.5;AC1=1;DP4=5,2,0,3;MQ=27;FQ=15.1;PV4=0.17,1,1,1	GT:PL:GQ	0/1:66,0,42:45
NC_001135.5	169254	.	T	C	36	.	DP=10;VDB=2.706460e-02;RPB=2.186229e+00;AF1=0.5;AC1=1;DP4=5,2,0,3;MQ=27;FQ=15.1;PV4=0.17,1,1,1	GT:PL:GQ	0/1:66,0,42:45
NC_001135.5	169272	.	C	T	36	.	DP=10;VDB=2.986822e-02;RPB=2.186229e+00;AF1=0.5;AC1=1;DP4=5,2,0,3;MQ=27;FQ=14.2;PV4=0.17,1,1,1	GT:PL:GQ	0/1:66,0,41:44
NC_001135.5	169274	.	G	A	36	.	DP=10;VDB=2.986822e-02;RPB=2.186229e+00;AF1=0.5;AC1=1;DP4=5,2,0,3;MQ=27;FQ=15.1;PV4=0.17,1,1,1	GT:PL:GQ	0/1:66,0,42:45
NC_001135.5	169290	.	A	G	33	.	DP=11;VDB=3.277706e-02;RPB=2.347428e+00;AF1=0.5;AC1=1;DP4=6,2,0,3;MQ=25;FQ=14.2;PV4=0.061,1,1,0.28	GT:PL:GQ	0/1:63,0,41:44
NC_001135.5	169315	.	T	G,A	9.63	.	DP=9;VDB=4.034274e-02;RPB=6.510653e-01;AF1=1;AC1=2;DP4=6,0,0,3;MQ=23;FQ=-32;PV4=0.012,1,1,0.031	GT:PL:GQ	1/1:63,28,23,48,0,41:7
NC_001135.5	316117	.	C	G	67	.	DP=83;VDB=5.618919e-02;RPB=1.411211e+00;AF1=0.5;AC1=1;DP4=13,4,9,2;MQ=34;FQ=70;PV4=1,0.17,1,0.36	GT:PL:GQ	0/1:97,0,175:99
NC_001135.5	316156	.	C	A	224	.	DP=95;VDB=2.031683e-05;RPB=-2.093357e+00;AF1=0.5;AC1=1;DP4=29,20,14,23;MQ=43;FQ=224;PV4=0.081,1,0.058,1	GT:PL:GQ	0/1:254,0,255:99
NC_001135.5	567	.	C	T	33	.	DP=44;VDB=2.438635e-02;RPB=2.347428e+00;AF1=0.5;AC1=1;DP4=0,8,0,3;MQ=39;FQ=36;PV4=1,1,1,0.00018	GT:PL:GQ	0/1:63,0,97:66
NC_001135.5	568	.	G	A	95.1	.	DP=6;VDB=1.834096e-02;AF1=1;AC1=2;DP4=0,0,0,6;MQ=35;FQ=-45	GT:PL:GQ	1/1:128,18,0:33
NC_001135.5	569	.	C	T	23	.	DP=42;VDB=7.840000e-02;RPB=-1.291774e+00;AF1=0.5;AC1=1;DP4=0,3,0,2;MQ=39;FQ=26;PV4=1,1,0.39,1	GT:PL:GQ	0/1:53,0,79:56
NC_001136.10	1154573	.	A	G	33	.	DP=125;VDB=3.314744e-04;RPB=-2.168248e+00;AF1=0.5;AC1=1;DP4=34,47,19,24;MQ=20;FQ=36;PV4=0.85,1,0.17,1	GT:PL:GQ	0/1:63,0,115:66
NC_001136.10	1154574	.	A	T	30	.	DP=124;VDB=1.963669e-04;RPB=-2.143766e+00;AF1=0.5;AC1=1;DP4=33,47,19,25;MQ=20;FQ=33;PV4=0.85,1,0.14,1	GT:PL:GQ	0/1:60,0,117:63
NC_001136.10	1154575	.	C	T	35	.	DP=124;VDB=1.652028e-04;RPB=-1.982860e+00;AF1=0.5;AC1=1;DP4=33,46,18,25;MQ=20;FQ=38;PV4=1,1,0.18,1	GT:PL:GQ	0/1:65,0,117:68
NC_001136.10	1516642	.	A	G	16.9	.	DP=94;VDB=7.840000e-02;AF1=1;AC1=2;DP4=0,0,2,0;MQ=60;FQ=-33	GT:PL:GQ	1/1:48,6,0:10
NC_001136.10	1524767	.	T	C	112	.	DP=9;VDB=1.159277e-01;AF1=1;AC1=2;DP4=0,0,0,9;MQ=39;FQ=-54	GT:PL:GQ	1/1:145,27,0:51
NC_001136.10	1524776	.	G	T	85.1	.	DP=6;VDB=2.162054e-02;AF1=1;AC1=2;DP4=0,0,0,6;MQ=42;FQ=-45	GT:PL:GQ	1/1:118,18,0:33
NC_001136.10	1524779	.	T	A	85.1	.	DP=6;VDB=4.807701e-02;AF1=1;AC1=2;DP4=0,0,0,6;MQ=42;FQ=-45	GT:PL:GQ	1/1:118,18,0:33
NC_001136.10	1524783	.	A	G	85.1	.	DP=6;VDB=8.593325e-02;AF1=1;AC1=2;DP4=0,0,0,6;MQ=42;FQ=-45	GT:PL:GQ	1/1:118,18,0:33
NC_001136.10	1524789	.	T	C	85.1	.	DP=6;VDB=9.637754e-02;AF1=1;AC1=2;DP4=0,0,0,6;MQ=42;FQ=-45	GT:PL:GQ	1/1:118,18,0:33
NC_001136.10	1524791	.	G	A	85.1	.	DP=6;VDB=7.552133e-02;AF1=1;AC1=2;DP4=0,0,0,6;MQ=42;FQ=-45	GT:PL:GQ	1/1:118,18,0:33
NC_001136.10	1524795	.	C	A	85.1	.	DP=6;VDB=6.724595e-02;AF1=1;AC1=2;DP4=0,0,0,6;MQ=42;FQ=-45	GT:PL:GQ	1/1:118,18,0:33
NC_001136.10	1524796	.	G	A	85.1	.	DP=6;VDB=6.444468e-02;AF1=1;AC1=2;DP4=0,0,0,6;MQ=42;FQ=-45	GT:PL:GQ	1/1:118,18,0:33
NC_001136.10	1524798	.	C	T	85.1	.	DP=6;VDB=5.606812e-02;AF1=1;AC1=2;DP4=0,0,0,6;MQ=42;FQ=-45	GT:PL:GQ	1/1:118,18,0:33
NC_001136.10	1866	.	C	T	3.54	.	DP=21;VDB=4.308876e-02;RPB=2.950000e+00;AF1=0.4998;AC1=1;DP4=14,1,1,3;MQ=30;FQ=5.47;PV4=0.016,1,1,0.5	GT:PL:GQ	0/1:31,0,124:30
NC_001136.10	240161	.	G	A	222	.	DP=44;VDB=1.170457e-02;AF1=1;AC1=2;DP4=0,0,9,29;MQ=60;FQ=-141	GT:PL:GQ	1/1:255,114,0:99
NC_001136.10	240162	.	G	T	222	.	DP=44;VDB=1.816487e-02;AF1=1;AC1=2;DP4=0,0,7,30;MQ=60;FQ=-138	GT:PL:GQ	1/1:255,111,0:99
NC_001136.10	269	.	C	T	4.13	.	DP=10;VDB=7.680000e-02;RPB=-2.219490e+00;AF1=0.4998;AC1=1;DP4=0,8,1,1;MQ=27;FQ=6.2;PV4=0.2,1,1,0.0055	GT:PL:GQ	0/1:32,0,76:31
NC_001136.10	294	.	T	C	77.3	.	DP=5;VDB=2.067816e-02;AF1=1;AC1=2;DP4=0,0,1,4;MQ=31;FQ=-42	GT:PL:GQ	1/1:110,15,0:27
NC_001136.10	334	.	T	A	46	.	DP=16;VDB=9.807275e-02;RPB=5.406793e-01;AF1=0.5001;AC1=1;DP4=1,5,2,4;MQ=25;FQ=7.8;PV4=1,0.025,1,1	GT:PL:GQ	0/1:76,0,34:37
NC_001136.10	346	.	C	T	17.1	.	DP=16;VDB=3.200698e-02;RPB=7.971178e-01;AF1=0.5;AC1=1;DP4=1,5,0,4;MQ=25;FQ=20;PV4=1,1,1,1	GT:PL:GQ	0/1:47,0,69:50
NC_001136.10	403	.	G	C	5.46	.	DP=20;VDB=7.963723e-02;RPB=-2.898755e+00;AF1=0.4999;AC1=1;DP4=2,10,0,5;MQ=28;FQ=7.8;PV4=1,0.062,0.43,1	GT:PL:GQ	0/1:34,0,142:34
NC_001136.10	411	.	C	T	46	.	DP=19;VDB=1.732484e-02;RPB=-2.915782e+00;AF1=0.5;AC1=1;DP4=3,9,0,7;MQ=27;FQ=49;PV4=0.26,1,1,1	GT:PL:GQ	0/1:76,0,124:79
NC_001136.10	416	.	T	C	27	.	DP=19;VDB=2.910585e-02;RPB=-2.864358e+00;AF1=0.5;AC1=1;DP4=3,8,0,6;MQ=25;FQ=30;PV4=0.51,0.092,1,1	GT:PL:GQ	0/1:57,0,115:60
NC_001136.10	417	.	A	G	40	.	DP=19;VDB=3.719995e-02;RPB=-2.562846e+00;AF1=0.5;AC1=1;DP4=3,8,0,6;MQ=26;FQ=43;PV4=0.51,1,1,1	GT:PL:GQ	0/1:70,0,108:73
NC_001136.10	434436	.	A	G	54.5	.	DP=4;VDB=2.986822e-02;RPB=-8.435450e-01;AF1=1;AC1=2;DP4=1,0,3,0;MQ=40;FQ=-29;PV4=1,1,1,0.23	GT:PL:GQ	1/1:84,2,0:5
NC_001136.10	434439	.	T	A	63.5	.	DP=4;VDB=1.725012e-02;AF1=1;AC1=2;DP4=0,0,4,0;MQ=40;FQ=-39	GT:PL:GQ	1/1:96,12,0:21
NC_001136.10	434440	.	G	A	63.5	.	DP=4;VDB=1.646374e-02;AF1=1;AC1=2;DP4=0,0,4,0;MQ=40;FQ=-39	GT:PL:GQ	1/1:96,12,0:21
NC_001136.10	527743	.	A	G	141	.	DP=16;VDB=1.185793e-01;AF1=1;AC1=2;DP4=0,0,11,4;MQ=23;FQ=-72	GT:PL:GQ	1/1:174,45,0:87
NC_001136.10	538151	.	A	C	11.1	.	DP=13;VDB=7.680000e-02;RPB=-2.255762e+00;AF1=1;AC1=2;DP4=0,10,0,2;MQ=24;FQ=-37;PV4=1,1,1,1	GT:PL:GQ	1/1:43,10,0:15
NC_001136.10	538152	.	G	C	9.97	.	DP=13;VDB=7.680000e-02;RPB=-2.269933e+00;AF1=1;AC1=2;DP4=0,11,0,2;MQ=24;FQ=-39;PV4=1,1,1,1	GT:PL:GQ	1/1:42,12,0:17
NC_001136.10	538153	.	C	G	12.4	.	DP=12;VDB=7.680000e-02;RPB=-2.239172e+00;AF1=1;AC1=2;DP4=0,9,0,2;MQ=26;FQ=-35;PV4=1,1,1,1	GT:PL:GQ	1/1:44,8,0:12
NC_001136.10	538156	.	A	G	13.9	.	DP=11;VDB=7.680000e-02;RPB=-2.219490e+00;AF1=1;AC1=2;DP4=0,8,0,2;MQ=27;FQ=-33;PV4=1,1,1,1	GT:PL:GQ	1/1:45,6,0:10
NC_001136.10	538159	.	G	A	13.9	.	DP=11;VDB=7.680000e-02;RPB=-2.219490e+00;AF1=1;AC1=2;DP4=0,8,0,2;MQ=27;FQ=-33;PV4=1,1,1,1	GT:PL:GQ	1/1:45,6,0:10
NC_001136.10	538162	.	C	A	5.29	.	DP=59;VDB=7.680000e-02;RPB=-2.219490e+00;AF1=1;AC1=2;DP4=0,8,0,2;MQ=27;FQ=-33;PV4=1,0.041,1,1	GT:PL:GQ	1/1:35,6,0:6
NC_001136.10	538163	.	G	C	13.9	.	DP=58;VDB=7.680000e-02;RPB=-2.219490e+00;AF1=1;AC1=2;DP4=0,8,0,2;MQ=27;FQ=-33;PV4=1,1,1,1	GT:PL:GQ	1/1:45,6,0:10
NC_001136.10	538165	.	G	C	13.9	.	DP=58;VDB=7.680000e-02;RPB=-2.219490e+00;AF1=1;AC1=2;DP4=0,8,0,2;MQ=27;FQ=-33;PV4=1,1,1,1	GT:PL:GQ	1/1:45,6,0:10
NC_001136.10	538168	.	A	G	13.9	.	DP=58;VDB=7.680000e-02;RPB=-2.219490e+00;AF1=1;AC1=2;DP4=0,8,0,2;MQ=27;FQ=-33;PV4=1,1,1,1	GT:PL:GQ	1/1:45,6,0:10
NC_001136.10	605	.	T	C	55	.	DP=18;VDB=1.683431e-02;RPB=-2.443439e+00;AF1=0.5;AC1=1;DP4=6,2,10,0;MQ=21;FQ=10.4;PV4=0.18,0.28,1,1	GT:PL:GQ	0/1:85,0,37:40
NC_001136.10	628	.	C	T	61	.	DP=19;VDB=9.674624e-04;RPB=-1.466063e+00;AF1=0.5013;AC1=1;DP4=5,3,10,0;MQ=21;FQ=-5.45;PV4=0.069,1,1,1	GT:PL:GQ	0/1:91,0,23:26
NC_001136.10	643	.	T	G	118	.	DP=17;VDB=7.708788e-02;AF1=1;AC1=2;DP4=0,0,14,3;MQ=23;FQ=-78	GT:PL:GQ	1/1:151,51,0:99
NC_001136.10	757963	.	G	A	21	.	DP=228;VDB=7.175213e-13;RPB=6.690803e+00;AF1=0.5;AC1=1;DP4=65,97,13,22;MQ=35;FQ=24;PV4=0.85,0.49,1,0.14	GT:PL:GQ	0/1:51,0,179:54
NC_001136.10	758603	.	A	T	26	.	DP=47;VDB=1.942835e-03;RPB=-3.780195e+00;AF1=0.5;AC1=1;DP4=14,12,1,18;MQ=22;FQ=29;PV4=0.00096,1,0.098,1	GT:PL:GQ	0/1:56,0,147:59
NC_001136.10	758604	.	C	A	107	.	DP=45;VDB=1.934005e-01;RPB=3.464126e+00;AF1=0.5;AC1=1;DP4=1,18,11,11;MQ=23;FQ=43;PV4=0.002,0.38,1,0.00092	GT:PL:GQ	0/1:137,0,70:73
NC_001136.10	758606	.	G	A	46	.	DP=45;VDB=7.842357e-04;RPB=-2.623891e+00;AF1=0.5;AC1=1;DP4=6,11,1,17;MQ=24;FQ=49;PV4=0.041,0.17,0.063,1	GT:PL:GQ	0/1:76,0,116:79
NC_001136.10	758608	.	A	C	36	.	DP=45;VDB=1.266227e-04;RPB=-3.191482e+00;AF1=0.5;AC1=1;DP4=12,12,1,18;MQ=22;FQ=39;PV4=0.0021,0.42,0.13,1	GT:PL:GQ	0/1:66,0,138:69
NC_001136.10	758633	.	C	T	71	.	DP=42;VDB=8.017430e-02;RPB=5.052248e-01;AF1=0.5;AC1=1;DP4=8,4,4,17;MQ=20;FQ=10.4;PV4=0.01,1,0.38,1	GT:PL:GQ	0/1:101,0,37:40
NC_001136.10	759371	.	A	T	4.77	.	DP=18;VDB=3.950616e-02;RPB=-2.718918e+00;AF1=0.4999;AC1=1;DP4=11,0,4,1;MQ=27;FQ=6.99;PV4=0.31,0.29,0.13,1	GT:PL:GQ	0/1:33,0,116:33
NC_001136.10	759392	.	T	C	118	.	DP=20;VDB=1.535845e-01;AF1=1;AC1=2;DP4=0,0,14,2;MQ=24;FQ=-75	GT:PL:GQ	1/1:151,48,0:93
NC_001136.10	759401	.	T	C	87	.	DP=14;VDB=1.399651e-01;RPB=-9.354144e-01;AF1=1;AC1=2;DP4=0,1,11,1;MQ=21;FQ=-52;PV4=0.15,0.39,1,1	GT:PL:GQ	1/1:120,25,0:47
NC_001136.10	759405	.	G	A	86.1	.	DP=16;VDB=1.374731e-01;RPB=-1.158731e+00;AF1=1;AC1=2;DP4=0,1,10,1;MQ=22;FQ=-49;PV4=0.17,1,1,1	GT:PL:GQ	1/1:119,22,0:41
NC_001136.10	981513	.	G	T	185	.	DP=41;VDB=3.822385e-02;AF1=1;AC1=2;DP4=0,0,15,20;MQ=22;FQ=-132	GT:PL:GQ	1/1:218,105,0:99
NC_001136.10	981514	.	C	A	189	.	DP=37;VDB=3.891148e-02;AF1=1;AC1=2;DP4=0,0,15,20;MQ=22;FQ=-132	GT:PL:GQ	1/1:222,105,0:99
NC_001137.3	1479	.	T	A	23.2	.	DP=6;VDB=3.038303e-02;AF1=1;AC1=2;DP4=0,0,2,4;MQ=25;FQ=-45	GT:PL:GQ	1/1:56,18,0:32
NC_001137.3	1480	.	T	G	23.2	.	DP=6;VDB=2.635019e-02;AF1=1;AC1=2;DP4=0,0,2,4;MQ=25;FQ=-45	GT:PL:GQ	1/1:56,18,0:32
NC_001137.3	20575	.	G	A	176	.	DP=202;VDB=6.462746e-03;RPB=-3.047428e+00;AF1=0.5;AC1=1;DP4=41,21,49,86;MQ=22;FQ=11.3;PV4=0.00011,0.043,1,1	GT:PL:GQ	0/1:206,0,38:41
NC_001137.3	360	.	T	C	65.3	.	DP=5;VDB=7.264497e-02;AF1=1;AC1=2;DP4=0,0,5,0;MQ=35;FQ=-42	GT:PL:GQ	1/1:98,15,0:27
NC_001137.3	384	.	C	T	65.3	.	DP=5;VDB=8.314073e-02;AF1=1;AC1=2;DP4=0,0,5,0;MQ=35;FQ=-42	GT:PL:GQ	1/1:98,15,0:27
NC_001137.3	385	.	T	C	65.3	.	DP=5;VDB=7.384173e-02;AF1=1;AC1=2;DP4=0,0,5,0;MQ=35;FQ=-42	GT:PL:GQ	1/1:98,15,0:27
NC_001137.3	414	.	G	A	74.1	.	DP=6;VDB=6.444468e-02;AF1=1;AC1=2;DP4=0,0,6,0;MQ=33;FQ=-45	GT:PL:GQ	1/1:107,18,0:33
NC_001137.3	417	.	T	C	74.1	.	DP=6;VDB=4.532547e-02;AF1=1;AC1=2;DP4=0,0,6,0;MQ=33;FQ=-45	GT:PL:GQ	1/1:107,18,0:33
NC_001137.3	569519	.	C	T	15.1	.	DP=7;VDB=3.277706e-02;RPB=-6.486824e-01;AF1=0.5;AC1=1;DP4=4,0,3,0;MQ=34;FQ=18.1;PV4=1,1,0.36,1	GT:PL:GQ	0/1:45,0,71:48
NC_001138.5	14488	.	A	T	14.2	.	DP=7;VDB=7.840000e-02;RPB=-9.837446e-01;AF1=0.5;AC1=1;DP4=5,0,2,0;MQ=44;FQ=17.1;PV4=1,1,1,1	GT:PL:GQ	0/1:44,0,107:47
NC_001138.5	14494	.	C	T	115	.	DP=7;VDB=3.484813e-02;AF1=1;AC1=2;DP4=0,0,7,0;MQ=44;FQ=-48	GT:PL:GQ	1/1:148,21,0:39
NC_001138.5	14518	.	A	T	56	.	DP=10;VDB=8.050644e-02;RPB=-1.595751e+00;AF1=0.5;AC1=1;DP4=6,0,4,0;MQ=49;FQ=59;PV4=1,1,1,0.033	GT:PL:GQ	0/1:86,0,118:89
NC_001138.5	15060	.	A	G	6.2	.	DP=13;VDB=4.960000e-02;RPB=-1.480391e+00;AF1=0.4999;AC1=1;DP4=5,6,1,1;MQ=54;FQ=8.65;PV4=1,1,1,1	GT:PL:GQ	0/1:35,0,225:36
NC_001139.9	1004505	.	C	T	222	.	DP=106;VDB=5.181826e-01;AF1=1;AC1=2;DP4=0,0,54,47;MQ=60;FQ=-282	GT:PL:GQ	1/1:255,255,0:99
NC_001139.9	1048437	.	G	A	225	.	DP=135;VDB=4.102889e-01;RPB=-9.850848e+00;AF1=0.5;AC1=1;DP4=42,23,31,37;MQ=60;FQ=225;PV4=0.036,0.066,1,0.47	GT:PL:GQ	0/1:255,0,255:99
NC_001139.9	1080362	.	C	T	222	.	DP=46;VDB=3.055955e-01;RPB=-1.132989e+00;AF1=1;AC1=2;DP4=5,5,20,15;MQ=25;FQ=-67;PV4=0.73,0.23,1,0.26	GT:PL:GQ	1/1:255,40,0:77
NC_001139.9	1082307	.	G	A	13.2	.	DP=4;VDB=7.200000e-02;RPB=1.111223e+00;AF1=0.5;AC1=1;DP4=2,0,1,1;MQ=34;FQ=14.4;PV4=1,0.21,0.29,1	GT:PL:GQ	0/1:43,0,46:44
NC_001139.9	1082331	.	G	T	16.1	.	DP=4;VDB=7.200000e-02;RPB=-1.111223e+00;AF1=0.5;AC1=1;DP4=2,0,1,1;MQ=34;FQ=16.1;PV4=1,1,0.29,1	GT:PL:GQ	0/1:46,0,46:46
NC_001139.9	1082353	.	G	A	16.1	.	DP=4;VDB=7.360000e-02;RPB=-1.111223e+00;AF1=0.5;AC1=1;DP4=2,0,1,1;MQ=34;FQ=16.1;PV4=1,1,0.29,1	GT:PL:GQ	0/1:46,0,46:46
NC_001139.9	1082375	.	G	T	13.2	.	DP=5;VDB=7.360000e-02;RPB=-5.314005e-01;AF1=0.5;AC1=1;DP4=2,1,1,1;MQ=41;FQ=16.1;PV4=1,1,0.17,1	GT:PL:GQ	0/1:43,0,80:46
NC_001139.9	1082380	.	G	A	13.2	.	DP=5;VDB=7.200000e-02;RPB=-5.314005e-01;AF1=0.5;AC1=1;DP4=2,1,1,1;MQ=41;FQ=16.1;PV4=1,1,0.17,1	GT:PL:GQ	0/1:43,0,80:46
NC_001139.9	1082384	.	T	A	13.2	.	DP=5;VDB=7.360000e-02;RPB=-5.314005e-01;AF1=0.5;AC1=1;DP4=2,1,1,1;MQ=41;FQ=16.1;PV4=1,1,0.17,1	GT:PL:GQ	0/1:43,0,80:46
NC_001139.9	1082391	.	G	A	8.64	.	DP=5;VDB=7.360000e-02;RPB=-5.314005e-01;AF1=0.5;AC1=1;DP4=2,1,1,1;MQ=41;FQ=11.3;PV4=1,0.14,0.17,1	GT:PL:GQ	0/1:38,0,80:40
NC_001139.9	11774	.	C	A,T	37	.	DP=63;VDB=5.092723e-02;AF1=1;AC1=2;DP4=0,0,2,2;MQ=60;FQ=-36	GT:PL:GQ	1/1:94,34,25,66,0,63:16
NC_001139.9	27397	.	G	A	222	.	DP=101;VDB=1.008574e-01;AF1=1;AC1=2;DP4=0,0,60,38;MQ=60;FQ=-282	GT:PL:GQ	1/1:255,255,0:99		RTG2 R30C
NC_001139.9	402177	.	T	A	35.3	.	DP=5;VDB=2.670848e-02;AF1=1;AC1=2;DP4=0,0,5,0;MQ=20;FQ=-42	GT:PL:GQ	1/1:68,15,0:27
NC_001139.9	403700	.	T	C	51.5	.	DP=4;VDB=2.064849e-02;AF1=1;AC1=2;DP4=0,0,4,0;MQ=28;FQ=-39	GT:PL:GQ	1/1:84,12,0:21
NC_001139.9	817643	.	T	C	80.1	.	DP=21;VDB=5.415370e-02;RPB=2.831267e+00;AF1=1;AC1=2;DP4=2,10,0,7;MQ=23;FQ=-28;PV4=0.51,0.031,1,0.42	GT:PL:GQ	1/1:109,1,0:4
NC_001139.9	819616	.	A	G	6.97	.	DP=129;VDB=3.878247e-01;RPB=5.008016e+00;AF1=1;AC1=2;DP4=13,3,81,24;MQ=20;FQ=-96;PV4=1,1,0.0037,1	GT:PL:GQ	1/1:39,69,0:51
NC_001140.6	12464	.	T	C	70.3	.	DP=5;VDB=3.186598e-02;AF1=1;AC1=2;DP4=0,0,0,5;MQ=29;FQ=-42	GT:PL:GQ	1/1:103,15,0:27
NC_001140.6	1816	.	C	A	80.1	.	DP=6;VDB=1.025549e-01;AF1=1;AC1=2;DP4=0,0,0,6;MQ=30;FQ=-45	GT:PL:GQ	1/1:113,18,0:33
NC_001140.6	389016	.	A	T	185	.	DP=14;VDB=2.854582e-05;AF1=1;AC1=2;DP4=0,0,13,1;MQ=60;FQ=-69	GT:PL:GQ	1/1:218,42,0:81
NC_001140.6	389017	.	A	G	154	.	DP=14;VDB=7.385605e-05;AF1=1;AC1=2;DP4=0,0,13,0;MQ=60;FQ=-66	GT:PL:GQ	1/1:187,39,0:75
NC_001140.6	389502	.	T	C	48	.	DP=8;VDB=1.970527e-03;AF1=1;AC1=2;DP4=0,0,0,8;MQ=24;FQ=-51	GT:PL:GQ	1/1:81,24,0:45
NC_001140.6	527890	.	C	T	114	.	DP=7;VDB=3.414280e-03;AF1=1;AC1=2;DP4=0,0,4,3;MQ=30;FQ=-48	GT:PL:GQ	1/1:147,21,0:39
NC_001140.6	527892	.	A	C	130	.	DP=7;VDB=3.010018e-03;AF1=1;AC1=2;DP4=0,0,4,3;MQ=30;FQ=-48	GT:PL:GQ	1/1:163,21,0:39
NC_001140.6	554280	.	C	T	49	.	DP=240;VDB=1.158050e-01;AF1=1;AC1=2;DP4=0,0,5,4;MQ=45;FQ=-54	GT:PL:GQ	1/1:82,27,0:51
NC_001140.6	554425	.	A	T	15.1	.	DP=313;VDB=2.646438e-01;RPB=-7.989543e-01;AF1=0.5;AC1=1;DP4=150,106,28,23;MQ=59;FQ=18.1;PV4=0.64,0.43,0.21,0.22	GT:PL:GQ	0/1:45,0,255:48
NC_001140.6	556939	.	T	G	60	.	DP=175;VDB=1.331888e-01;RPB=2.350900e-02;AF1=0.5;AC1=1;DP4=28,50,4,27;MQ=35;FQ=63;PV4=0.02,0.00022,1,1	GT:PL:GQ	0/1:90,0,242:93
NC_001140.6	5619	.	C	T,A	218	.	DP=62;VDB=3.733540e-01;RPB=-1.508757e+00;AF1=1;AC1=2;DP4=1,0,58,3;MQ=34;FQ=-193;PV4=1,0.45,1,1	GT:PL:GQ	1/1:251,166,0,235,147,232:99
NC_001140.6	5642	.	T	G,C	85	.	DP=61;VDB=3.722087e-01;AF1=1;AC1=2;DP4=0,0,56,3;MQ=34;FQ=-126	GT:PL:GQ	1/1:255,236,137,255,0,208:99
NC_001140.6	94130	.	T	G	96.3	.	DP=5;VDB=8.054321e-02;AF1=1;AC1=2;DP4=0,0,0,5;MQ=40;FQ=-42	GT:PL:GQ	1/1:129,15,0:27
NC_001140.6	94133	.	G	A	96.3	.	DP=5;VDB=8.965747e-02;AF1=1;AC1=2;DP4=0,0,0,5;MQ=40;FQ=-42	GT:PL:GQ	1/1:129,15,0:27
NC_001140.6	94138	.	C	A	96.3	.	DP=5;VDB=9.183749e-02;AF1=1;AC1=2;DP4=0,0,0,5;MQ=40;FQ=-42	GT:PL:GQ	1/1:129,15,0:27
NC_001140.6	94145	.	A	G	96.3	.	DP=5;VDB=9.266921e-02;AF1=1;AC1=2;DP4=0,0,0,5;MQ=40;FQ=-42	GT:PL:GQ	1/1:129,15,0:27
NC_001140.6	94148	.	T	C	96.3	.	DP=5;VDB=8.540571e-02;AF1=1;AC1=2;DP4=0,0,0,5;MQ=40;FQ=-42	GT:PL:GQ	1/1:129,15,0:27
NC_001140.6	94150	.	A	G	96.3	.	DP=5;VDB=7.760359e-02;AF1=1;AC1=2;DP4=0,0,0,5;MQ=40;FQ=-42	GT:PL:GQ	1/1:129,15,0:27
NC_001141.2	183268	.	T	C	24	.	DP=85;VDB=6.619718e-02;RPB=-5.314005e-01;AF1=0.5;AC1=1;DP4=1,1,1,2;MQ=60;FQ=16.7;PV4=1,1,1,1	GT:PL:GQ	0/1:54,0,44:47
NC_001141.2	21065	.	T	C	110	.	DP=8;VDB=3.033312e-03;AF1=1;AC1=2;DP4=0,0,7,1;MQ=30;FQ=-51	GT:PL:GQ	1/1:143,24,0:45
NC_001141.2	23392	.	G	C	42	.	DP=9;VDB=4.988139e-02;AF1=1;AC1=2;DP4=0,0,4,4;MQ=20;FQ=-51	GT:PL:GQ	1/1:75,24,0:45
NC_001141.2	23398	.	T	C	65	.	DP=9;VDB=7.798463e-02;AF1=1;AC1=2;DP4=0,0,5,4;MQ=23;FQ=-54	GT:PL:GQ	1/1:98,27,0:51
NC_001141.2	23401	.	C	T	65	.	DP=9;VDB=7.798463e-02;AF1=1;AC1=2;DP4=0,0,5,4;MQ=23;FQ=-54	GT:PL:GQ	1/1:98,27,0:51
NC_001141.2	23567	.	C	T	79.5	.	DP=4;VDB=1.425484e-02;AF1=1;AC1=2;DP4=0,0,4,0;MQ=39;FQ=-39	GT:PL:GQ	1/1:112,12,0:21
NC_001141.2	25765	.	A	G,T	222	.	DP=41;VDB=2.571557e-01;AF1=1;AC1=2;DP4=0,0,20,18;MQ=26;FQ=-132	GT:PL:GQ	1/1:255,105,0,246,57,236:99
NC_001141.2	270690	.	A	G	6.2	.	DP=117;VDB=5.600000e-02;RPB=1.694823e+00;AF1=0.4999;AC1=1;DP4=2,5,1,1;MQ=60;FQ=8.54;PV4=1,1,1,0.03	GT:PL:GQ	0/1:35,0,50:36
NC_001141.2	366567	.	C	T	225	.	DP=62;VDB=1.396208e-05;RPB=-6.280341e+00;AF1=0.5;AC1=1;DP4=21,19,9,11;MQ=60;FQ=225;PV4=0.78,0.021,1,0.054	GT:PL:GQ	0/1:255,0,255:99
NC_001141.2	366615	.	A	T	108	.	DP=74;VDB=2.945636e-03;RPB=5.081490e+00;AF1=0.5;AC1=1;DP4=24,20,5,6;MQ=60;FQ=111;PV4=0.74,0.15,1,0.0023	GT:PL:GQ	0/1:138,0,255:99
NC_001141.2	392596	.	T	G	3.54	.	DP=5;VDB=5.960000e-02;RPB=1.291774e+00;AF1=0.5;AC1=1;DP4=3,0,2,0;MQ=23;FQ=3.54;PV4=1,1,1,1	GT:PL:GQ	0/1:31,0,31:29
NC_001141.2	392602	.	G	A	42.3	.	DP=5;VDB=7.075370e-02;AF1=1;AC1=2;DP4=0,0,5,0;MQ=23;FQ=-42	GT:PL:GQ	1/1:75,15,0:27
NC_001141.2	392635	.	A	G	32.3	.	DP=5;VDB=8.839265e-02;AF1=1;AC1=2;DP4=0,0,5,0;MQ=23;FQ=-42	GT:PL:GQ	1/1:65,15,0:27
NC_001141.2	435636	.	T	A	69.3	.	DP=5;VDB=7.777030e-02;AF1=1;AC1=2;DP4=0,0,5,0;MQ=38;FQ=-42	GT:PL:GQ	1/1:102,15,0:27
NC_001141.2	435639	.	T	C	61.3	.	DP=5;VDB=7.777030e-02;AF1=1;AC1=2;DP4=0,0,5,0;MQ=38;FQ=-42	GT:PL:GQ	1/1:94,15,0:27
NC_001141.2	435646	.	T	C	69.3	.	DP=5;VDB=2.510837e-02;AF1=1;AC1=2;DP4=0,0,5,0;MQ=38;FQ=-42	GT:PL:GQ	1/1:102,15,0:27
NC_001141.2	435648	.	G	T	69.3	.	DP=5;VDB=1.680677e-02;AF1=1;AC1=2;DP4=0,0,5,0;MQ=38;FQ=-42	GT:PL:GQ	1/1:102,15,0:27
NC_001141.2	435653	.	C	G	69.3	.	DP=5;VDB=8.696308e-03;AF1=1;AC1=2;DP4=0,0,5,0;MQ=38;FQ=-42	GT:PL:GQ	1/1:102,15,0:27
NC_001141.2	435657	.	G	A	69.3	.	DP=5;VDB=2.356959e-02;AF1=1;AC1=2;DP4=0,0,5,0;MQ=38;FQ=-42	GT:PL:GQ	1/1:102,15,0:27
NC_001141.2	435663	.	T	C	61.3	.	DP=5;VDB=7.583604e-02;AF1=1;AC1=2;DP4=0,0,5,0;MQ=38;FQ=-42	GT:PL:GQ	1/1:94,15,0:27
NC_001141.2	435668	.	A	G	69.3	.	DP=5;VDB=8.314073e-02;AF1=1;AC1=2;DP4=0,0,5,0;MQ=38;FQ=-42	GT:PL:GQ	1/1:102,15,0:27
NC_001141.2	435670	.	C	G	69.3	.	DP=5;VDB=8.396358e-02;AF1=1;AC1=2;DP4=0,0,5,0;MQ=38;FQ=-42	GT:PL:GQ	1/1:102,15,0:27
NC_001141.2	435671	.	A	C	69.3	.	DP=5;VDB=8.314073e-02;AF1=1;AC1=2;DP4=0,0,5,0;MQ=38;FQ=-42	GT:PL:GQ	1/1:102,15,0:27
NC_001141.2	435672	.	C	T	69.3	.	DP=5;VDB=8.142971e-02;AF1=1;AC1=2;DP4=0,0,5,0;MQ=38;FQ=-42	GT:PL:GQ	1/1:102,15,0:27
NC_001141.2	435675	.	T	A	69.3	.	DP=5;VDB=8.142971e-02;AF1=1;AC1=2;DP4=0,0,5,0;MQ=38;FQ=-42	GT:PL:GQ	1/1:102,15,0:27
NC_001141.2	437153	.	A	G	13.7	.	DP=4;VDB=2.064849e-02;AF1=1;AC1=2;DP4=0,0,4,0;MQ=21;FQ=-39	GT:PL:GQ	1/1:46,12,0:19
NC_001141.2	437177	.	G	T	27	.	DP=9;VDB=3.555881e-02;RPB=-1.680491e+00;AF1=0.5;AC1=1;DP4=5,0,4,0;MQ=24;FQ=11.3;PV4=1,1,1,0.099	GT:PL:GQ	0/1:57,0,38:41
NC_001141.2	437178	.	T	C	27	.	DP=9;VDB=3.801336e-02;RPB=-1.680491e+00;AF1=0.5;AC1=1;DP4=5,0,4,0;MQ=24;FQ=11.3;PV4=1,1,1,0.11	GT:PL:GQ	0/1:57,0,38:41
NC_001141.2	437181	.	A	G	20.1	.	DP=12;VDB=3.801336e-02;RPB=-2.547623e-01;AF1=0.5001;AC1=1;DP4=8,0,4,0;MQ=21;FQ=8.54;PV4=1,1,1,1	GT:PL:GQ	0/1:50,0,35:38
NC_001141.2	438621	.	G	A	69	.	DP=4;VDB=2.986822e-02;AF1=1;AC1=2;DP4=0,0,1,2;MQ=60;FQ=-36	GT:PL:GQ	1/1:101,9,0:16
NC_001141.2	438622	.	G	T	98.5	.	DP=4;VDB=1.646374e-02;AF1=1;AC1=2;DP4=0,0,2,2;MQ=60;FQ=-39	GT:PL:GQ	1/1:131,12,0:21
NC_001141.2	438749	.	T	A	13	.	DP=8;VDB=7.520000e-02;AF1=1;AC1=2;DP4=0,0,0,2;MQ=40;FQ=-33	GT:PL:GQ	1/1:44,6,0:9
NC_001141.2	439063	.	T	C	143	.	DP=8;VDB=7.281679e-04;AF1=1;AC1=2;DP4=0,0,7,1;MQ=46;FQ=-51	GT:PL:GQ	1/1:176,24,0:45
NC_001141.2	439307	.	G	A	31	.	DP=5;VDB=3.131090e-02;RPB=8.435450e-01;AF1=0.6672;AC1=1;DP4=1,0,0,3;MQ=41;FQ=-24;PV4=0.25,0.21,1,0.41	GT:PL:GQ	0/1:60,0,3:6
NC_001141.2	8488	.	G	T	86	.	DP=69;VDB=1.680655e-01;RPB=1.854371e+00;AF1=0.5;AC1=1;DP4=34,0,31,4;MQ=20;FQ=58;PV4=0.11,1,0.065,0.35	GT:PL:GQ	0/1:116,0,85:88
NC_001142.9	121135	.	T	C	64	.	DP=61;VDB=1.122013e-03;RPB=-5.433821e+00;AF1=0.5;AC1=1;DP4=23,20,9,4;MQ=57;FQ=67;PV4=0.36,6.6e-07,0.055,0.00057	GT:PL:GQ	0/1:94,0,255:97
NC_001142.9	18774	.	C	A	115	.	DP=8;VDB=4.422966e-02;AF1=1;AC1=2;DP4=0,0,8,0;MQ=34;FQ=-51	GT:PL:GQ	1/1:148,24,0:45
NC_001142.9	18993	.	G	C	42	.	DP=5;VDB=3.426357e-02;AF1=1;AC1=2;DP4=0,0,0,3;MQ=33;FQ=-36	GT:PL:GQ	1/1:74,9,0:16
NC_001142.9	19014	.	T	C	132	.	DP=10;VDB=1.874408e-02;AF1=1;AC1=2;DP4=0,0,0,10;MQ=35;FQ=-57	GT:PL:GQ	1/1:165,30,0:57
NC_001142.9	203953	.	A	G	28	.	DP=5;VDB=2.063840e-02;RPB=8.435450e-01;AF1=0.5008;AC1=1;DP4=1,0,3,0;MQ=35;FQ=-4.12;PV4=1,1,0.33,1	GT:PL:GQ	0/1:58,0,25:28
NC_001142.9	203954	.	A	T	26	.	DP=6;VDB=2.063840e-02;RPB=1.291774e+00;AF1=0.5;AC1=1;DP4=2,0,3,0;MQ=32;FQ=13.1;PV4=1,1,0.44,1	GT:PL:GQ	0/1:56,0,40:43
NC_001142.9	203983	.	C	A	46	.	DP=7;VDB=9.421102e-03;RPB=1.787002e+00;AF1=0.5;AC1=1;DP4=3,0,4,0;MQ=39;FQ=35.8;PV4=1,1,1,1	GT:PL:GQ	0/1:76,0,63:66
NC_001142.9	204126	.	C	T	16.1	.	DP=4;VDB=7.840000e-02;RPB=1.111223e+00;AF1=0.5;AC1=1;DP4=0,2,2,0;MQ=36;FQ=14.4;PV4=0.33,0.21,1,1	GT:PL:GQ	0/1:46,0,43:44
NC_001142.9	204128	.	G	A	26	.	DP=4;VDB=7.680000e-02;RPB=1.111223e+00;AF1=0.5;AC1=1;DP4=0,2,2,0;MQ=36;FQ=15.9;PV4=0.33,1,1,1	GT:PL:GQ	0/1:56,0,43:46
NC_001142.9	354638	.	G	A	12.3	.	DP=11;VDB=2.063840e-02;RPB=2.347428e+00;AF1=0.5;AC1=1;DP4=8,0,0,3;MQ=57;FQ=15.1;PV4=0.0061,0.029,1,0.00034	GT:PL:GQ	0/1:42,0,133:44
NC_001142.9	363679	.	G	T	225	.	DP=102;VDB=2.062495e-01;RPB=3.212208e-01;AF1=0.5;AC1=1;DP4=23,27,24,23;MQ=60;FQ=225;PV4=0.69,1,1,0.28	GT:PL:GQ	0/1:255,0,255:99			one copy mutated Val-Phe		YJL042
NC_001142.9	743851	.	G	C,T	199	.	DP=124;VDB=3.995716e-01;AF1=1;AC1=2;DP4=0,0,0,117;MQ=32;FQ=-282	GT:PL:GQ	1/1:232,255,0,218,255,215:99
NC_001142.9	745220	.	G	A	40	.	DP=608;VDB=2.912180e-01;RPB=-6.136710e+00;AF1=0.5;AC1=1;DP4=184,290,46,70;MQ=51;FQ=43;PV4=0.92,0.0021,2.7e-08,1	GT:PL:GQ	0/1:70,0,255:73
NC_001142.9	745593	.	C	G,A	185	.	DP=70;VDB=7.763459e-08;RPB=-2.701643e+00;AF1=0.5;AC1=1;DP4=4,13,11,39;MQ=43;FQ=165;PV4=1,1,0.17,0.39	GT:PL:GQ	0/1:255,40,232,34,0,231:99
NC_001142.9	745651	.	A	T	8.64	.	DP=62;VDB=9.855508e-02;RPB=2.206909e+00;AF1=0.5;AC1=1;DP4=2,31,0,7;MQ=35;FQ=11.3;PV4=1,1,0.45,0.14	GT:PL:GQ	0/1:38,0,182:40
NC_001143.9	1010	.	G	T	43	.	DP=59;VDB=2.263555e-06;RPB=-1.292280e+00;AF1=0.5;AC1=1;DP4=2,39,0,18;MQ=43;FQ=46;PV4=1,1,6.6e-08,1	GT:PL:GQ	0/1:73,0,187:76
NC_001143.9	1012	.	C	T	43	.	DP=59;VDB=4.195725e-06;RPB=-1.000035e+00;AF1=0.5;AC1=1;DP4=2,38,0,18;MQ=43;FQ=46;PV4=1,0.069,1.1e-07,1	GT:PL:GQ	0/1:73,0,187:76
NC_001143.9	1336	.	T	C	52.5	.	DP=4;VDB=6.957416e-02;AF1=1;AC1=2;DP4=0,0,2,2;MQ=25;FQ=-39	GT:PL:GQ	1/1:85,12,0:21
NC_001143.9	1347	.	C	A	52.5	.	DP=4;VDB=5.878212e-02;AF1=1;AC1=2;DP4=0,0,2,2;MQ=25;FQ=-39	GT:PL:GQ	1/1:85,12,0:21
NC_001143.9	1348	.	A	C	52.5	.	DP=4;VDB=5.878212e-02;AF1=1;AC1=2;DP4=0,0,2,2;MQ=25;FQ=-39	GT:PL:GQ	1/1:85,12,0:21
NC_001143.9	1354	.	A	G	52.5	.	DP=4;VDB=7.635114e-02;AF1=1;AC1=2;DP4=0,0,2,2;MQ=25;FQ=-39	GT:PL:GQ	1/1:85,12,0:21
NC_001143.9	1411	.	C	T	43.3	.	DP=5;VDB=8.759807e-02;AF1=1;AC1=2;DP4=0,0,4,1;MQ=22;FQ=-42	GT:PL:GQ	1/1:76,15,0:27
NC_001143.9	1417	.	C	A	43.3	.	DP=5;VDB=8.142971e-02;AF1=1;AC1=2;DP4=0,0,4,1;MQ=22;FQ=-42	GT:PL:GQ	1/1:76,15,0:27
NC_001143.9	1447	.	T	C	43.3	.	DP=5;VDB=9.266921e-02;AF1=1;AC1=2;DP4=0,0,4,1;MQ=22;FQ=-42	GT:PL:GQ	1/1:76,15,0:27
NC_001143.9	2369	.	C	T	52.8	.	DP=6;VDB=9.345846e-02;RPB=8.217058e-01;AF1=1;AC1=2;DP4=1,0,3,2;MQ=21;FQ=-37;PV4=1,1,1,1	GT:PL:GQ	1/1:85,10,0:17
NC_001143.9	2483	.	T	C	69.1	.	DP=7;VDB=2.026961e-02;AF1=1;AC1=2;DP4=0,0,5,2;MQ=28;FQ=-48	GT:PL:GQ	1/1:102,21,0:39
NC_001143.9	2504	.	A	G	44.8	.	DP=7;VDB=8.696308e-03;RPB=-8.217058e-01;AF1=1;AC1=2;DP4=1,0,3,2;MQ=28;FQ=-37;PV4=1,0.35,1,1	GT:PL:GQ	1/1:77,10,0:17
NC_001143.9	313671	.	C	T	55.1	.	DP=7;VDB=1.982835e-02;AF1=1;AC1=2;DP4=0,0,7,0;MQ=29;FQ=-48	GT:PL:GQ	1/1:88,21,0:39
NC_001143.9	313695	.	G	C	12.3	.	DP=10;VDB=9.080737e-02;RPB=2.268540e-01;AF1=0.5;AC1=1;DP4=3,1,5,0;MQ=27;FQ=13.1;PV4=0.44,1,1,0.4	GT:PL:GQ	0/1:42,0,44:43
NC_001143.9	313738	.	A	G	73	.	DP=13;VDB=3.645486e-02;AF1=1;AC1=2;DP4=0,0,11,2;MQ=23;FQ=-66	GT:PL:GQ	1/1:106,39,0:75
NC_001143.9	313757	.	C	T	83	.	DP=14;VDB=8.905516e-02;AF1=1;AC1=2;DP4=0,0,11,3;MQ=24;FQ=-69	GT:PL:GQ	1/1:116,42,0:81
NC_001143.9	313761	.	C	T	103	.	DP=15;VDB=1.586518e-01;AF1=1;AC1=2;DP4=0,0,11,4;MQ=24;FQ=-72	GT:PL:GQ	1/1:136,45,0:87
NC_001143.9	313853	.	T	C	5.46	.	DP=12;VDB=4.568806e-02;RPB=7.642870e-01;AF1=0.4999;AC1=1;DP4=1,7,0,4;MQ=23;FQ=6.83;PV4=1,1,1,1	GT:PL:GQ	0/1:34,0,39:34
NC_001143.9	313858	.	T	C	58	.	DP=11;VDB=9.488473e-03;AF1=1;AC1=2;DP4=0,0,0,11;MQ=24;FQ=-60	GT:PL:GQ	1/1:91,33,0:63
NC_001143.9	313862	.	C	T	58	.	DP=11;VDB=1.925287e-02;AF1=1;AC1=2;DP4=0,0,0,11;MQ=24;FQ=-60	GT:PL:GQ	1/1:91,33,0:63
NC_001143.9	313863	.	A	G	58	.	DP=11;VDB=2.452515e-02;AF1=1;AC1=2;DP4=0,0,0,11;MQ=24;FQ=-60	GT:PL:GQ	1/1:91,33,0:63
NC_001143.9	313872	.	G	A	58	.	DP=11;VDB=7.968441e-02;AF1=1;AC1=2;DP4=0,0,0,11;MQ=24;FQ=-60	GT:PL:GQ	1/1:91,33,0:63
NC_001143.9	313874	.	G	T	58	.	DP=11;VDB=9.461193e-02;AF1=1;AC1=2;DP4=0,0,0,11;MQ=24;FQ=-60	GT:PL:GQ	1/1:91,33,0:63
NC_001143.9	313883	.	A	C	58	.	DP=11;VDB=5.527969e-02;AF1=1;AC1=2;DP4=0,0,0,11;MQ=24;FQ=-60	GT:PL:GQ	1/1:91,33,0:63
NC_001143.9	313905	.	G	A	38	.	DP=8;VDB=9.594061e-03;AF1=1;AC1=2;DP4=0,0,0,8;MQ=25;FQ=-51	GT:PL:GQ	1/1:71,24,0:45
NC_001143.9	313908	.	C	T	25.1	.	DP=7;VDB=3.984350e-03;AF1=1;AC1=2;DP4=0,0,0,7;MQ=24;FQ=-48	GT:PL:GQ	1/1:58,21,0:38
NC_001143.9	313909	.	A	C	25.1	.	DP=7;VDB=3.984350e-03;AF1=1;AC1=2;DP4=0,0,0,7;MQ=24;FQ=-48	GT:PL:GQ	1/1:58,21,0:38
NC_001143.9	437	.	G	T	71.3	.	DP=5;VDB=6.432101e-02;AF1=1;AC1=2;DP4=0,0,5,0;MQ=38;FQ=-42	GT:PL:GQ	1/1:104,15,0:27
NC_001143.9	438	.	T	C	71.3	.	DP=5;VDB=6.322622e-02;AF1=1;AC1=2;DP4=0,0,5,0;MQ=38;FQ=-42	GT:PL:GQ	1/1:104,15,0:27
NC_001143.9	64025	.	T	G	11.3	.	DP=29;VDB=1.025171e-02;RPB=4.364358e-01;AF1=0.5;AC1=1;DP4=9,6,4,1;MQ=56;FQ=14.2;PV4=0.61,0.0035,1,0.0069	GT:PL:GQ	0/1:41,0,228:43
NC_001143.9	64032	.	G	C	25.5	.	DP=8;VDB=1.106034e-02;AF1=1;AC1=2;DP4=0,0,4,0;MQ=60;FQ=-39	GT:PL:GQ	1/1:58,12,0:21
NC_001143.9	64221	.	C	T	17.1	.	DP=122;VDB=3.466564e-04;RPB=-5.337748e+00;AF1=0.5;AC1=1;DP4=38,23,6,9;MQ=57;FQ=20.1;PV4=0.15,3.3e-05,0.0016,0.5	GT:PL:GQ	0/1:47,0,255:50
NC_001143.9	64227	.	T	C	15.1	.	DP=105;VDB=3.289688e-04;RPB=-5.692106e+00;AF1=0.5;AC1=1;DP4=37,13,6,8;MQ=57;FQ=18.1;PV4=0.051,0.00075,0.0035,1	GT:PL:GQ	0/1:45,0,255:48
NC_001143.9	64233	.	T	C	57	.	DP=94;VDB=5.517931e-04;RPB=-5.770195e+00;AF1=0.5;AC1=1;DP4=32,13,7,8;MQ=56;FQ=60;PV4=0.12,0.025,0.0095,1	GT:PL:GQ	0/1:87,0,255:90
NC_001143.9	665962	.	G	A	7.8	.	DP=8;VDB=8.553984e-02;RPB=1.551181e+00;AF1=0.5;AC1=1;DP4=2,1,5,0;MQ=34;FQ=10.4;PV4=0.37,1,0.011,1	GT:PL:GQ	0/1:37,0,71:39
NC_001143.9	666412	.	A	G	31	.	DP=121;VDB=1.002507e-01;RPB=-4.876250e+00;AF1=0.5;AC1=1;DP4=75,25,17,4;MQ=58;FQ=34;PV4=0.78,1,5.5e-06,0.0046	GT:PL:GQ	0/1:61,0,255:64
NC_001143.9	666420	.	C	G	30	.	DP=124;VDB=1.237581e-01;RPB=-4.609339e+00;AF1=0.5;AC1=1;DP4=73,27,17,4;MQ=59;FQ=33;PV4=0.59,0.22,5.1e-05,0.47	GT:PL:GQ	0/1:60,0,255:63
NC_001143.9	666421	.	T	G	23	.	DP=126;VDB=1.139965e-01;RPB=-4.599389e+00;AF1=0.5;AC1=1;DP4=77,27,17,4;MQ=58;FQ=26;PV4=0.59,1,6.8e-05,1	GT:PL:GQ	0/1:53,0,255:56
NC_001143.9	666708	.	T	G	16.1	.	DP=67;VDB=6.541082e-02;RPB=-1.560469e-01;AF1=0.5;AC1=1;DP4=0,22,0,5;MQ=34;FQ=19.1;PV4=1,0.3,1,1	GT:PL:GQ	0/1:46,0,130:49
NC_001143.9	666772	.	T	G	8.64	.	DP=38;VDB=5.199964e-02;RPB=-1.900658e+00;AF1=0.5;AC1=1;DP4=0,18,0,4;MQ=31;FQ=11.3;PV4=1,1,1,1	GT:PL:GQ	0/1:38,0,122:40
NC_001143.9	78825	.	T	G	20.8	.	DP=36;VDB=3.360000e-02;AF1=1;AC1=2;DP4=0,0,1,1;MQ=60;FQ=-33	GT:PL:GQ	1/1:52,6,0:10
NC_001143.9	972	.	A	G	18.1	.	DP=38;VDB=1.427571e-02;RPB=1.861490e+00;AF1=0.5;AC1=1;DP4=7,25,0,6;MQ=57;FQ=21;PV4=0.57,1,6.4e-11,1	GT:PL:GQ	0/1:48,0,255:51
NC_001144.5	1019116	.	G	A	183	.	DP=33;VDB=1.226685e-01;AF1=1;AC1=2;DP4=0,0,4,4;MQ=60;FQ=-51	GT:PL:GQ	1/1:216,24,0:45
NC_001144.5	1063550	.	C	T	8.44	.	DP=4;VDB=3.040000e-02;AF1=1;AC1=2;DP4=0,0,0,2;MQ=28;FQ=-33	GT:PL:GQ	1/1:39,6,0:8
NC_001144.5	1063966	.	G	C	6.98	.	DP=8;VDB=2.249890e-02;RPB=-9.774103e-01;AF1=0.4999;AC1=1;DP4=4,0,4,0;MQ=30;FQ=9.52;PV4=1,1,0.43,0.16	GT:PL:GQ	0/1:36,0,64:37
NC_001144.5	1064247	.	G	T	21	.	DP=25;VDB=3.850826e-02;RPB=8.529824e-01;AF1=0.5;AC1=1;DP4=17,2,0,5;MQ=47;FQ=24;PV4=0.00049,1,0.04,1	GT:PL:GQ	0/1:51,0,172:54
NC_001144.5	11530	.	T	C	7.8	.	DP=24;VDB=5.489326e-02;RPB=1.987212e+00;AF1=0.5;AC1=1;DP4=12,7,1,3;MQ=29;FQ=10.4;PV4=0.28,1,1,0.04	GT:PL:GQ	0/1:37,0,190:39
NC_001144.5	687573	.	C	T	21.8	.	DP=37;VDB=7.840000e-02;AF1=1;AC1=2;DP4=0,0,1,1;MQ=47;FQ=-33	GT:PL:GQ	1/1:53,6,0:10
NC_001144.5	75	.	A	T	13.7	.	DP=21;VDB=6.186178e-02;RPB=8.435450e-01;AF1=1;AC1=2;DP4=1,0,3,0;MQ=20;FQ=-29;PV4=1,0.33,1,1	GT:PL:GQ	1/1:43,2,0:4
NC_001144.5	789140	.	A	G	36	.	DP=8;VDB=6.510298e-02;RPB=-1.291774e+00;AF1=0.5;AC1=1;DP4=2,0,2,1;MQ=60;FQ=25.8;PV4=1,0.11,1,1	GT:PL:GQ	0/1:66,0,53:56
NC_001144.5	789142	.	G	A	36	.	DP=5;VDB=6.510298e-02;RPB=-1.291774e+00;AF1=0.5;AC1=1;DP4=2,0,2,1;MQ=60;FQ=12.3;PV4=1,0.46,1,1	GT:PL:GQ	0/1:66,0,39:42
NC_001144.5	78	.	T	C	18.8	.	DP=21;VDB=7.360000e-02;AF1=1;AC1=2;DP4=0,0,2,0;MQ=28;FQ=-33	GT:PL:GQ	1/1:50,6,0:10
NC_001144.5	792600	.	G	C	44.3	.	DP=62;VDB=3.752182e-02;AF1=1;AC1=2;DP4=0,0,2,3;MQ=60;FQ=-42	GT:PL:GQ	1/1:77,15,0:27
NC_001144.5	792601	.	T	G	44.3	.	DP=61;VDB=3.752183e-02;AF1=1;AC1=2;DP4=0,0,2,3;MQ=60;FQ=-42	GT:PL:GQ	1/1:77,15,0:27
NC_001145.3	5306	.	T	C	100	.	DP=12;VDB=1.424752e-01;AF1=1;AC1=2;DP4=0,0,8,4;MQ=24;FQ=-63	GT:PL:GQ	1/1:133,36,0:69
NC_001145.3	5560	.	C	A	45	.	DP=33;VDB=4.742703e-02;RPB=4.335045e-01;AF1=0.5;AC1=1;DP4=0,20,0,11;MQ=41;FQ=48;PV4=1,2.3e-05,1,1	GT:PL:GQ	0/1:75,0,148:78
NC_001145.3	5613	.	T	A	156	.	DP=19;VDB=5.194261e-02;AF1=1;AC1=2;DP4=0,0,0,19;MQ=50;FQ=-84	GT:PL:GQ	1/1:189,57,0:99
NC_001145.3	5626	.	G	A	159	.	DP=19;VDB=1.606674e-01;AF1=1;AC1=2;DP4=0,0,0,19;MQ=50;FQ=-84	GT:PL:GQ	1/1:192,57,0:99
NC_001145.3	588655	.	T	G	6.98	.	DP=81;VDB=2.986822e-02;RPB=2.582757e+00;AF1=0.4999;AC1=1;DP4=5,9,1,2;MQ=60;FQ=9.53;PV4=1,0.18,1,0.00063	GT:PL:GQ	0/1:36,0,248:37
NC_001145.3	588660	.	C	T	101	.	DP=83;VDB=2.558703e-02;RPB=-3.507390e+00;AF1=0.5;AC1=1;DP4=6,6,3,4;MQ=60;FQ=104;PV4=1,0.12,1,0.00022	GT:PL:GQ	0/1:131,0,239:99
NC_001145.3	874215	.	A	G	23	.	DP=10;VDB=4.153459e-02;RPB=2.467613e+00;AF1=0.5;AC1=1;DP4=5,0,0,5;MQ=32;FQ=26;PV4=0.0079,1,0.0065,1	GT:PL:GQ	0/1:53,0,106:56
NC_001145.3	908287	.	G	A	167	.	DP=122;VDB=3.817640e-06;RPB=7.911656e+00;AF1=0.5;AC1=1;DP4=13,19,44,37;MQ=48;FQ=167;PV4=0.22,0.18,1,1	GT:PL:GQ	0/1:255,58,255:99
NC_001145.3	908522	.	T	G	29	.	DP=13;VDB=1.037435e-01;RPB=2.814527e-01;AF1=0.5;AC1=1;DP4=1,6,3,3;MQ=32;FQ=32;PV4=0.27,0.15,0.32,0.023	GT:PL:GQ	0/1:59,0,109:62
NC_001146.8	14698	.	C	T	109	.	DP=39;VDB=3.084069e-07;AF1=1;AC1=2;DP4=0,0,1,38;MQ=20;FQ=-144	GT:PL:GQ	1/1:142,117,0:99
NC_001146.8	333289	.	G	A	222	.	DP=117;VDB=1.655902e-19;AF1=1;AC1=2;DP4=0,0,44,28;MQ=56;FQ=-244	GT:PL:GQ	1/1:255,217,0:99
NC_001146.8	547038	.	G	T	31	.	DP=14;VDB=4.308876e-02;RPB=2.700309e+00;AF1=0.5;AC1=1;DP4=2,7,1,3;MQ=33;FQ=34;PV4=1,1,0.35,1	GT:PL:GQ	0/1:61,0,141:64
NC_001146.8	547041	.	A	G	11.3	.	DP=13;VDB=3.131090e-02;RPB=-2.535463e-01;AF1=0.5;AC1=1;DP4=1,9,2,1;MQ=33;FQ=14.2;PV4=0.11,1,1,1	GT:PL:GQ	0/1:41,0,141:43
NC_001146.8	547059	.	T	C	25	.	DP=10;VDB=7.863512e-02;RPB=4.691674e-01;AF1=0.5;AC1=1;DP4=0,6,2,2;MQ=32;FQ=28;PV4=0.13,1,0.44,0.12	GT:PL:GQ	0/1:55,0,91:58
NC_001146.8	562026	.	T	C	80.5	.	DP=4;VDB=9.421102e-03;AF1=1;AC1=2;DP4=0,0,0,4;MQ=56;FQ=-39	GT:PL:GQ	1/1:113,12,0:21
NC_001146.8	571347	.	C	T	143	.	DP=43;VDB=5.630664e-02;AF1=1;AC1=2;DP4=0,0,2,37;MQ=20;FQ=-144	GT:PL:GQ	1/1:176,117,0:99
NC_001146.8	571380	.	G	A	196	.	DP=62;VDB=3.694239e-01;AF1=1;AC1=2;DP4=0,0,10,48;MQ=20;FQ=-202	GT:PL:GQ	1/1:229,175,0:99
NC_001146.8	571992	.	T	C	209	.	DP=59;VDB=3.405534e-01;AF1=1;AC1=2;DP4=0,0,33,24;MQ=21;FQ=-199	GT:PL:GQ	1/1:242,172,0:99
NC_001146.8	574001	.	A	C	94	.	DP=107;VDB=1.208308e-01;AF1=1;AC1=2;DP4=0,0,6,2;MQ=51;FQ=-51	GT:PL:GQ	1/1:127,24,0:45
NC_001146.8	599723	.	G	A	22.8	.	DP=8;VDB=5.960000e-02;AF1=1;AC1=2;DP4=0,0,1,1;MQ=60;FQ=-33	GT:PL:GQ	1/1:54,6,0:10
NC_001146.8	600544	.	A	G	222	.	DP=63;VDB=2.705233e-01;AF1=1;AC1=2;DP4=0,0,26,35;MQ=21;FQ=-211	GT:PL:GQ	1/1:255,184,0:99
NC_001146.8	600559	.	T	C	222	.	DP=73;VDB=5.624744e-02;AF1=1;AC1=2;DP4=0,0,40,32;MQ=21;FQ=-244	GT:PL:GQ	1/1:255,217,0:99
NC_001146.8	6697	.	A	C	5.47	.	DP=9;VDB=2.309944e-02;RPB=-1.291774e+00;AF1=0.5019;AC1=1;DP4=2,0,3,0;MQ=24;FQ=-7.13;PV4=1,0.47,0.28,1	GT:PL:GQ	0/1:34,0,21:26
NC_001146.8	6698	.	C	A	3.54	.	DP=9;VDB=2.570870e-02;RPB=-1.579671e+00;AF1=0.4999;AC1=1;DP4=3,0,3,0;MQ=23;FQ=4.28;PV4=1,0.21,0.38,1	GT:PL:GQ	0/1:31,0,34:30
NC_001146.8	6705	.	C	A	52.1	.	DP=9;VDB=8.739102e-02;AF1=1;AC1=2;DP4=0,0,6,0;MQ=24;FQ=-45	GT:PL:GQ	1/1:85,18,0:33
NC_001146.8	6964	.	A	G	225	.	DP=173;VDB=1.712124e-02;RPB=-1.528476e+00;AF1=0.5;AC1=1;DP4=19,27,85,31;MQ=42;FQ=196;PV4=0.00023,0.2,1,1	GT:PL:GQ	0/1:255,0,223:99
NC_001146.8	704301	.	C	T	103	.	DP=5;VDB=1.570251e-02;AF1=1;AC1=2;DP4=0,0,2,2;MQ=56;FQ=-39	GT:PL:GQ	1/1:135,12,0:21
NC_001146.8	704303	.	C	T	103	.	DP=4;VDB=1.570251e-02;AF1=1;AC1=2;DP4=0,0,2,2;MQ=56;FQ=-39	GT:PL:GQ	1/1:135,12,0:21
NC_001146.8	704304	.	T	G	103	.	DP=4;VDB=1.570251e-02;AF1=1;AC1=2;DP4=0,0,2,2;MQ=56;FQ=-39	GT:PL:GQ	1/1:135,12,0:21
NC_001146.8	704310	.	T	C	103	.	DP=4;VDB=1.570251e-02;AF1=1;AC1=2;DP4=0,0,2,2;MQ=56;FQ=-39	GT:PL:GQ	1/1:135,12,0:21
NC_001146.8	704313	.	C	A	103	.	DP=4;VDB=1.570251e-02;AF1=1;AC1=2;DP4=0,0,2,2;MQ=56;FQ=-39	GT:PL:GQ	1/1:135,12,0:21
NC_001146.8	704316	.	A	T	103	.	DP=4;VDB=1.570251e-02;AF1=1;AC1=2;DP4=0,0,2,2;MQ=56;FQ=-39	GT:PL:GQ	1/1:135,12,0:21
NC_001146.8	704325	.	G	T	103	.	DP=4;VDB=1.570251e-02;AF1=1;AC1=2;DP4=0,0,2,2;MQ=56;FQ=-39	GT:PL:GQ	1/1:135,12,0:21
NC_001146.8	7080	.	C	T	71	.	DP=311;VDB=1.219632e-02;RPB=-1.593686e+00;AF1=0.5003;AC1=1;DP4=1,3,9,12;MQ=53;FQ=4.77;PV4=0.63,0.00017,1,1	GT:PL:GQ	0/1:101,0,30:33
NC_001146.8	7155	.	C	T	225	.	DP=404;VDB=1.988391e-01;RPB=3.518513e+00;AF1=0.5;AC1=1;DP4=49,43,210,94;MQ=53;FQ=97;PV4=0.006,0.2,1,1	GT:PL:GQ	0/1:255,0,124:99
NC_001146.8	726489	.	T	C	225	.	DP=66;VDB=1.941086e-05;RPB=-7.427970e-01;AF1=0.5;AC1=1;DP4=4,15,32,14;MQ=41;FQ=127;PV4=0.00072,0.41,1,0.4	GT:PL:GQ	0/1:255,0,154:99
NC_001146.8	726490	.	G	C	225	.	DP=68;VDB=4.561766e-05;RPB=-9.025497e-01;AF1=0.5;AC1=1;DP4=4,16,32,13;MQ=40;FQ=117;PV4=0.00029,1,1,0.15	GT:PL:GQ	0/1:255,0,144:99
NC_001146.8	7753	.	C	T	20	.	DP=180;VDB=5.227096e-02;RPB=1.733875e+00;AF1=0.5;AC1=1;DP4=24,107,1,47;MQ=34;FQ=23;PV4=0.0033,0.024,0.5,1	GT:PL:GQ	0/1:50,0,255:53
NC_001146.8	782953	.	C	T	30.5	.	DP=6;VDB=1.106034e-02;AF1=1;AC1=2;DP4=0,0,0,4;MQ=21;FQ=-39	GT:PL:GQ	1/1:63,12,0:21
NC_001146.8	783352	.	G	T	140	.	DP=10;VDB=4.656406e-02;AF1=1;AC1=2;DP4=0,0,10,0;MQ=54;FQ=-57	GT:PL:GQ	1/1:173,30,0:57
NC_001146.8	783429	.	G	T	6.2	.	DP=22;VDB=7.714857e-02;RPB=-2.642085e+00;AF1=0.4999;AC1=1;DP4=13,4,4,0;MQ=41;FQ=8.65;PV4=0.55,1,0.15,0.0032	GT:PL:GQ	0/1:35,0,198:36
NC_001146.8	783826	.	T	C	4.77	.	DP=29;VDB=2.910585e-02;RPB=1.078942e+00;AF1=0.4999;AC1=1;DP4=16,5,6,0;MQ=41;FQ=6.99;PV4=0.56,1,0.0089,1	GT:PL:GQ	0/1:33,0,248:33
NC_001146.8	783905	.	G	A	64	.	DP=8;VDB=6.720093e-03;RPB=8.217058e-01;AF1=0.5032;AC1=1;DP4=1,0,5,0;MQ=43;FQ=-8.63;PV4=1,0.35,0.46,0.23	GT:PL:GQ	0/1:94,0,19:22
NC_001146.8	784017	.	T	G	6.98	.	DP=16;VDB=2.438635e-02;RPB=-2.179797e+00;AF1=0.4999;AC1=1;DP4=11,0,0,3;MQ=38;FQ=9.53;PV4=0.0027,0.16,0.44,1	GT:PL:GQ	0/1:36,0,127:37
NC_001146.8	784229	.	G	T	13.2	.	DP=29;VDB=5.983360e-02;RPB=-2.179797e+00;AF1=0.5;AC1=1;DP4=1,10,0,3;MQ=39;FQ=16.1;PV4=1,1,1,1	GT:PL:GQ	0/1:43,0,132:46
NC_001146.8	8958	.	T	C	27	.	DP=32;VDB=1.312716e-01;RPB=3.967598e-02;AF1=0.5;AC1=1;DP4=1,20,0,11;MQ=20;FQ=30;PV4=1,1,1,0.32	GT:PL:GQ	0/1:57,0,92:60
NC_001146.8	97831	.	G	A	17.1	.	DP=607;VDB=4.758844e-01;RPB=-1.428655e+00;AF1=0.5;AC1=1;DP4=189,143,140,119;MQ=20;FQ=20.1;PV4=0.51,1,3e-08,1	GT:PL:GQ	0/1:47,0,120:50
NC_001146.8	98026	.	T	C	64	.	DP=661;VDB=4.934910e-01;RPB=2.855325e+00;AF1=0.5;AC1=1;DP4=208,191,94,108;MQ=42;FQ=67;PV4=0.2,1,8.5e-64,0.15	GT:PL:GQ	0/1:94,0,255:97
NC_001146.8	98031	.	G	T	50	.	DP=666;VDB=1.756795e-01;RPB=9.057038e-01;AF1=0.5;AC1=1;DP4=246,204,85,110;MQ=43;FQ=53;PV4=0.01,1.6e-05,5.1e-74,0.25	GT:PL:GQ	0/1:80,0,255:83
NC_001146.8	99400	.	G	A	24	.	DP=378;VDB=3.027522e-02;RPB=-2.861507e-01;AF1=0.5;AC1=1;DP4=43,216,4,110;MQ=33;FQ=27;PV4=0.00028,0.013,0.013,1	GT:PL:GQ	0/1:54,0,224:57
NC_001147.6	1072891	.	G	A	9.49	.	DP=4;VDB=2.567120e-02;AF1=1;AC1=2;DP4=0,0,0,3;MQ=20;FQ=-36	GT:PL:GQ	1/1:41,9,0:12
NC_001147.6	1074257	.	G	A	49.5	.	DP=4;VDB=2.249890e-02;AF1=1;AC1=2;DP4=0,0,4,0;MQ=42;FQ=-39	GT:PL:GQ	1/1:82,12,0:21
NC_001147.6	1074671	.	T	C	125	.	DP=9;VDB=1.225769e-01;AF1=1;AC1=2;DP4=0,0,2,6;MQ=35;FQ=-51	GT:PL:GQ	1/1:158,24,0:45
NC_001147.6	1078503	.	T	C	96	.	DP=36;VDB=2.996691e-01;AF1=1;AC1=2;DP4=0,0,0,34;MQ=21;FQ=-129	GT:PL:GQ	1/1:129,102,0:99
NC_001147.6	1078509	.	A	G	107	.	DP=35;VDB=2.784842e-01;AF1=1;AC1=2;DP4=0,0,0,34;MQ=22;FQ=-129	GT:PL:GQ	1/1:140,102,0:99
NC_001147.6	110818	.	A	G	16.1	.	DP=62;VDB=3.369886e-02;RPB=-2.806395e+00;AF1=0.5;AC1=1;DP4=5,2,3,2;MQ=60;FQ=19;PV4=1,1,1,1	GT:PL:GQ	0/1:46,0,64:49
NC_001147.6	11423	.	T	G	61.1	.	DP=6;VDB=1.049857e-01;AF1=1;AC1=2;DP4=0,0,3,3;MQ=22;FQ=-45	GT:PL:GQ	1/1:94,18,0:33
NC_001147.6	11426	.	T	C	61.1	.	DP=6;VDB=9.452885e-02;AF1=1;AC1=2;DP4=0,0,3,3;MQ=22;FQ=-45	GT:PL:GQ	1/1:94,18,0:33
NC_001147.6	115146	.	G	A	216	.	DP=52;VDB=1.005603e-03;RPB=-4.798965e+00;AF1=0.5;AC1=1;DP4=10,24,6,12;MQ=58;FQ=219;PV4=0.76,1,1,1	GT:PL:GQ	0/1:246,0,255:99
NC_001147.6	115149	.	A	G	225	.	DP=48;VDB=7.116212e-04;RPB=-4.625282e+00;AF1=0.5;AC1=1;DP4=6,22,6,12;MQ=57;FQ=225;PV4=0.49,1,1,1	GT:PL:GQ	0/1:255,0,255:99
NC_001147.6	115152	.	C	A	218	.	DP=48;VDB=1.464444e-03;RPB=-4.682689e+00;AF1=0.5;AC1=1;DP4=7,23,6,11;MQ=58;FQ=220;PV4=0.5,0.38,1,1	GT:PL:GQ	0/1:248,0,255:99
NC_001147.6	115154	.	A	T	225	.	DP=43;VDB=1.450048e-03;RPB=-4.228106e+00;AF1=0.5;AC1=1;DP4=4,21,6,11;MQ=58;FQ=225;PV4=0.27,0.11,1,1	GT:PL:GQ	0/1:255,0,255:99
NC_001147.6	23953	.	C	G	80	.	DP=10;VDB=1.376715e-01;AF1=1;AC1=2;DP4=0,0,5,5;MQ=22;FQ=-57	GT:PL:GQ	1/1:113,30,0:57
NC_001147.6	23956	.	G	A	80	.	DP=10;VDB=1.273245e-01;AF1=1;AC1=2;DP4=0,0,5,5;MQ=22;FQ=-57	GT:PL:GQ	1/1:113,30,0:57
NC_001147.6	23959	.	A	G	90	.	DP=11;VDB=1.216181e-01;AF1=1;AC1=2;DP4=0,0,6,5;MQ=24;FQ=-60	GT:PL:GQ	1/1:123,33,0:63
NC_001147.6	23962	.	G	A	89	.	DP=12;VDB=1.404787e-01;AF1=1;AC1=2;DP4=0,0,7,5;MQ=23;FQ=-63	GT:PL:GQ	1/1:122,36,0:69
NC_001147.6	26442	.	T	A	163	.	DP=27;VDB=2.114221e-01;AF1=1;AC1=2;DP4=0,0,12,14;MQ=23;FQ=-105	GT:PL:GQ	1/1:196,78,0:99
NC_001147.6	414198	.	A	T	32	.	DP=113;VDB=5.980293e-02;AF1=1;AC1=2;DP4=0,0,1,2;MQ=60;FQ=-36	GT:PL:GQ	1/1:64,9,0:16
NC_001147.6	514929	.	G	A	51	.	DP=67;VDB=5.361253e-02;AF1=1;AC1=2;DP4=0,0,2,1;MQ=60;FQ=-36	GT:PL:GQ	1/1:83,9,0:16
NC_001147.6	514969	.	T	C	45	.	DP=101;VDB=8.272330e-02;AF1=1;AC1=2;DP4=0,0,8,2;MQ=60;FQ=-57	GT:PL:GQ	1/1:78,30,0:57
NC_001147.6	577242	.	C	T	61.1	.	DP=6;VDB=5.331887e-02;AF1=1;AC1=2;DP4=0,0,6,0;MQ=30;FQ=-45	GT:PL:GQ	1/1:94,18,0:33
NC_001147.6	919262	.	T	A	222	.	DP=135;VDB=4.413858e-01;AF1=1;AC1=2;DP4=0,0,66,67;MQ=60;FQ=-282	GT:PL:GQ	1/1:255,255,0:99
NC_001148.4	191304	.	T	A	222	.	DP=78;VDB=6.832208e-03;AF1=1;AC1=2;DP4=0,0,32,34;MQ=60;FQ=-226	GT:PL:GQ	1/1:255,199,0:99
NC_001148.4	191305	.	T	A	222	.	DP=78;VDB=1.294597e-02;AF1=1;AC1=2;DP4=0,0,32,35;MQ=60;FQ=-229	GT:PL:GQ	1/1:255,202,0:99
NC_001148.4	191306	.	G	A	222	.	DP=78;VDB=1.039981e-02;AF1=1;AC1=2;DP4=0,0,32,35;MQ=60;FQ=-229	GT:PL:GQ	1/1:255,202,0:99
NC_001148.4	856300	.	A	T	18.1	.	DP=4;VDB=3.680000e-02;RPB=0.000000e+00;AF1=0.5003;AC1=1;DP4=1,1,2,0;MQ=35;FQ=4.1;PV4=1,1,1,0.21	GT:PL:GQ	0/1:48,0,29:32
NC_001148.4	856428	.	G	A	54.5	.	DP=4;VDB=1.165196e-02;AF1=1;AC1=2;DP4=0,0,4,0;MQ=34;FQ=-39	GT:PL:GQ	1/1:87,12,0:21
NC_001148.4	856429	.	T	C	54.5	.	DP=5;VDB=1.165196e-02;AF1=1;AC1=2;DP4=0,0,4,0;MQ=34;FQ=-39	GT:PL:GQ	1/1:87,12,0:21
NC_001148.4	856446	.	A	C	54.3	.	DP=7;VDB=4.896139e-02;AF1=1;AC1=2;DP4=0,0,6,0;MQ=26;FQ=-42	GT:PL:GQ	1/1:87,15,0:27
NC_001224.1	27166	.	A	T	12.3	.	DP=301;VDB=2.563314e-03;RPB=4.093460e+00;AF1=0.5;AC1=1;DP4=32,1,7,0;MQ=60;FQ=15.1;PV4=1,2.2e-05,1,0.0079	GT:PL:GQ	0/1:42,0,171:44
NC_001224.1	3011	.	G	A	40.5	.	DP=8;VDB=1.165196e-02;AF1=1;AC1=2;DP4=0,0,0,4;MQ=60;FQ=-39	GT:PL:GQ	1/1:73,12,0:21
NC_001224.1	30959	.	T	C	222	.	DP=10;VDB=1.372367e-01;AF1=1;AC1=2;DP4=0,0,5,5;MQ=60;FQ=-57	GT:PL:GQ	1/1:255,30,0:57
NC_001224.1	32411	.	G	A	10.4	.	DP=359;VDB=4.644186e-02;AF1=1;AC1=2;DP4=0,0,2,1;MQ=49;FQ=-36	GT:PL:GQ	1/1:42,9,0:13
NC_001224.1	3405	.	C	T	222	.	DP=396;VDB=2.296509e-14;AF1=1;AC1=2;DP4=0,0,131,0;MQ=60;FQ=-282	GT:PL:GQ	1/1:255,255,0:99
NC_001224.1	42817	.	C	T	35.8	.	DP=7;VDB=7.040000e-02;AF1=1;AC1=2;DP4=0,0,0,2;MQ=58;FQ=-33	GT:PL:GQ	1/1:67,6,0:10
NC_001224.1	43907	.	T	C	52.5	.	DP=4;VDB=7.792673e-02;AF1=1;AC1=2;DP4=0,0,0,4;MQ=48;FQ=-39	GT:PL:GQ	1/1:85,12,0:21
NC_001224.1	43908	.	C	T	51.5	.	DP=4;VDB=8.150771e-02;AF1=1;AC1=2;DP4=0,0,0,4;MQ=48;FQ=-39	GT:PL:GQ	1/1:84,12,0:21
NC_001224.1	43911	.	T	C	56.5	.	DP=4;VDB=8.150771e-02;AF1=1;AC1=2;DP4=0,0,0,4;MQ=48;FQ=-39	GT:PL:GQ	1/1:89,12,0:21
NC_001224.1	46155	.	G	A	14.9	.	DP=16;VDB=6.080000e-02;AF1=1;AC1=2;DP4=0,0,1,1;MQ=57;FQ=-33	GT:PL:GQ	1/1:46,6,0:10
NC_001224.1	46156	.	T	A	14.9	.	DP=16;VDB=6.240000e-02;AF1=1;AC1=2;DP4=0,0,1,1;MQ=57;FQ=-33	GT:PL:GQ	1/1:46,6,0:10
NC_001224.1	49762	.	A	T	222	.	DP=928;VDB=1.108457e-15;RPB=8.542472e+00;AF1=1;AC1=2;DP4=24,4,102,110;MQ=60;FQ=-282;PV4=0.00018,1,1,0.42	GT:PL:GQ	1/1:255,255,0:99
NC_001224.1	50108	.	A	T	17.1	.	DP=45;VDB=2.063840e-02;AF1=1;AC1=2;DP4=0,0,0,3;MQ=60;FQ=-36	GT:PL:GQ	1/1:49,9,0:15
NC_001224.1	50444	.	A	G	73	.	DP=4;VDB=6.570053e-02;AF1=1;AC1=2;DP4=0,0,1,2;MQ=57;FQ=-36	GT:PL:GQ	1/1:105,9,0:16
NC_001224.1	50454	.	G	A	97.5	.	DP=4;VDB=1.569053e-02;AF1=1;AC1=2;DP4=0,0,1,3;MQ=58;FQ=-39	GT:PL:GQ	1/1:130,12,0:21
NC_001224.1	54607	.	C	A	83.3	.	DP=13;VDB=6.864139e-02;AF1=1;AC1=2;DP4=0,0,5,0;MQ=60;FQ=-42	GT:PL:GQ	1/1:116,15,0:27
NC_001224.1	55715	.	A	T	119	.	DP=99;VDB=1.563879e-02;AF1=1;AC1=2;DP4=0,0,1,4;MQ=60;FQ=-42	GT:PL:GQ	1/1:152,15,0:27
NC_001224.1	55717	.	A	T	122	.	DP=100;VDB=2.106208e-02;AF1=1;AC1=2;DP4=0,0,1,5;MQ=60;FQ=-45	GT:PL:GQ	1/1:155,18,0:33
NC_001224.1	57004	.	A	T	23	.	DP=35;VDB=3.840000e-02;RPB=-9.837446e-01;AF1=0.5;AC1=1;DP4=1,4,1,1;MQ=60;FQ=26;PV4=1,1,1,1	GT:PL:GQ	0/1:53,0,83:56
NC_001224.1	57215	.	T	A	3.98	.	DP=90;VDB=5.960000e-02;AF1=1;AC1=2;DP4=0,0,0,2;MQ=43;FQ=-33	GT:PL:GQ	1/1:33,6,0:5
NC_001224.1	68074	.	A	T	9.97	.	DP=26;VDB=5.487231e-02;AF1=1;AC1=2;DP4=0,0,4,0;MQ=47;FQ=-39	GT:PL:GQ	1/1:42,12,0:17
NC_001224.1	71987	.	T	A	182	.	DP=566;VDB=6.666293e-19;AF1=1;AC1=2;DP4=0,0,82,0;MQ=60;FQ=-274	GT:PL:GQ	1/1:215,247,0:99
NC_001224.1	80030	.	G	A	3.98	.	DP=17;VDB=5.960000e-02;AF1=1;AC1=2;DP4=0,0,2,0;MQ=60;FQ=-33	GT:PL:GQ	1/1:33,6,0:5
NC_001224.1	80277	.	A	T	4.13	.	DP=111;VDB=6.431525e-05;RPB=-4.898993e+00;AF1=0.4998;AC1=1;DP4=35,8,8,2;MQ=60;FQ=6.2;PV4=1,0.067,1,0.072	GT:PL:GQ	0/1:32,0,154:31

## Sheet: eTAE 29l SNP
#CHROM	POS	ID	REF	ALT	QUAL	FILTER	INFO
NC_001133.9	13072	.	G	A	142	.	VDB=0.0121611;AF1=1;AC1=2;MQ=30;FQ=-75;DP=17;DP4=0,0,1,15;AN=2;AC=2	GT:PL:GQ	1/1:175,48,0:93
NC_001133.9	13073	.	A	G	141	.	VDB=0.016402;AF1=1;AC1=2;MQ=30;FQ=-75;DP=17;DP4=0,0,1,15;AN=2;AC=2	GT:PL:GQ	1/1:174,48,0:93
NC_001133.9	13074	.	G	A	141	.	VDB=0.0243408;AF1=1;AC1=2;MQ=30;FQ=-75;DP=17;DP4=0,0,1,15;AN=2;AC=2	GT:PL:GQ	1/1:174,48,0:93
NC_001133.9	25071	.	C	A	37.3	.	VDB=0.0953511;AF1=1;AC1=2;MQ=21;FQ=-42;DP=6;DP4=0,0,1,4;AN=2;AC=2	GT:PL:GQ	1/1:70,15,0:27
NC_001133.9	27557	.	G	A	125	.	VDB=0.00158295;RPB=1.44365;AF1=0.8294;AC1=1;MQ=54;FQ=-26;PV4=0.0095,0.36,1,1;DP=15;DP4=0,2,13,0;AN=2;AC=1	GT:PL:GQ	0/1:154,0,1:4
NC_001133.9	29771	.	T	C	47	.	VDB=0.0257087;RPB=1.57967;AF1=0.5;AC1=1;MQ=60;FQ=23;PV4=1,1,1,1;DP=69;DP4=0,3,1,2;AN=2;AC=1	GT:PL:GQ	0/1:77,0,50:53
NC_001133.9	29793	.	T	C	52	.	VDB=0.0257087;RPB=1.26303;AF1=0.5;AC1=1;MQ=60;FQ=54.9;PV4=0.37,1,1,1;DP=64;DP4=0,5,1,2;AN=2;AC=1	GT:PL:GQ	0/1:82,0,99:85
NC_001133.9	176949	.	T	A	47	.	VDB=0.0107045;RPB=-1.04884;AF1=0.5;AC1=1;MQ=54;FQ=50;PV4=0.025,1.3e-24,4.2e-12,1;DP=64;DP4=11,28,12,8;AN=2;AC=1	GT:PL:GQ	0/1:77,0,255:80
NC_001133.9	176952	.	A	G	29	.	VDB=0.00828623;RPB=-0.486745;AF1=0.5;AC1=1;MQ=54;FQ=32;PV4=0.016,8.2e-29,3e-11,1;DP=62;DP4=8,28,11,8;AN=2;AC=1	GT:PL:GQ	0/1:59,0,255:62
NC_001133.9	198704	.	T	C	29	.	VDB=0.0596;RPB=1.29177;AF1=0.5;AC1=1;MQ=58;FQ=10.4;PV4=0.4,1,0.008,1;DP=31;DP4=0,3,1,1;AN=2;AC=1	GT:PL:GQ	0/1:59,0,37:40
NC_001133.9	198708	.	C	T	32	.	VDB=0.0596;RPB=1.11122;AF1=0.504;AC1=1;MQ=57;FQ=-9.5;PV4=1,1,0.033,1;DP=31;DP4=0,2,1,1;AN=2;AC=1	GT:PL:GQ	0/1:62,0,18:21
NC_001133.9	198856	.	T	C	21.8	.	VDB=0.0784;AF1=1;AC1=2;MQ=60;FQ=-33;DP=4;DP4=0,0,0,2;AN=2;AC=2	GT:PL:GQ	1/1:53,6,0:10
NC_001133.9	206600	.	T	C	54	.	VDB=0.0695094;RPB=0.902007;AF1=0.5;AC1=1;MQ=51;FQ=57;PV4=0.12,1,2e-05,1;DP=23;DP4=10,6,7,0;AN=2;AC=1	GT:PL:GQ	0/1:84,0,255:87
NC_001133.9	206604	.	T	G	49	.	VDB=0.0173248;RPB=1.24072;AF1=0.5;AC1=1;MQ=51;FQ=52;PV4=0.13,0.055,2.5e-05,1;DP=25;DP4=11,7,7,0;AN=2;AC=1	GT:PL:GQ	0/1:79,0,255:82
NC_001133.9	206606	.	G	A	49	.	VDB=0.00463352;RPB=1.24072;AF1=0.5;AC1=1;MQ=51;FQ=52;PV4=0.13,1,2.5e-05,1;DP=25;DP4=11,7,7,0;AN=2;AC=1	GT:PL:GQ	0/1:79,0,255:82
NC_001133.9	206615	.	T	C	49	.	VDB=0.0458066;RPB=1.54333;AF1=0.5;AC1=1;MQ=51;FQ=52;PV4=0.13,1,2.5e-05,1;DP=27;DP4=11,7,7,0;AN=2;AC=1	GT:PL:GQ	0/1:79,0,255:82
NC_001133.9	206622	.	G	A	27	.	VDB=0.0692513;RPB=2.16046;AF1=0.5;AC1=1;MQ=53;FQ=30;PV4=0.053,1,1.1e-06,1;DP=27;DP4=10,10,6,0;AN=2;AC=1	GT:PL:GQ	0/1:57,0,255:60
NC_001133.9	206639	.	T	A	42	.	VDB=0.0106568;RPB=3.6078;AF1=0.5;AC1=1;MQ=51;FQ=45;PV4=0.03,1,0.00025,1;DP=29;DP4=11,10,7,0;AN=2;AC=1	GT:PL:GQ	0/1:72,0,255:75
NC_001133.9	206645	.	T	A	31	.	VDB=0.00341428;RPB=3.67755;AF1=0.5;AC1=1;MQ=51;FQ=34;PV4=0.029,0.034,0.00014,1;DP=30;DP4=12,11,7,0;AN=2;AC=1	GT:PL:GQ	0/1:61,0,255:64
NC_001133.9	222145	.	T	C	41	.	VDB=0.00409519;RPB=-0.130314;AF1=0.5;AC1=1;MQ=23;FQ=44;PV4=1,0.072,0.24,1;DP=246;DP4=96,68,43,30;AN=2;AC=1	GT:PL:GQ	0/1:71,0,194:74
NC_001133.9	229092	.	A	G	67.3	.	VDB=0.0566012;AF1=1;AC1=2;MQ=31;FQ=-42;DP=5;DP4=0,0,1,4;AN=2;AC=2	GT:PL:GQ	1/1:100,15,0:27
NC_001133.9	229098	.	C	T	67.3	.	VDB=0.0566012;AF1=1;AC1=2;MQ=31;FQ=-42;DP=5;DP4=0,0,1,4;AN=2;AC=2	GT:PL:GQ	1/1:100,15,0:27
NC_001133.9	229104	.	C	A	67.3	.	VDB=0.0566012;AF1=1;AC1=2;MQ=31;FQ=-42;DP=5;DP4=0,0,1,4;AN=2;AC=2	GT:PL:GQ	1/1:100,15,0:27
NC_001134.8	1543	.	G	A	18.6	.	VDB=0.0096;RPB=1.11122;AF1=1;AC1=2;MQ=28;FQ=-29;PV4=0.33,0.21,1,0.21;DP=4;DP4=0,2,2,0;AN=2;AC=2	GT:PL:GQ	1/1:48,2,0:5
NC_001134.8	6632	.	C	T	7.8	.	VDB=0.000728168;RPB=-4.41952;AF1=0.5;AC1=1;MQ=49;FQ=10.4;PV4=0.45,0.015,0.0071,0.22;DP=46;DP4=22,16,6,2;AN=2;AC=1	GT:PL:GQ	0/1:37,0,255:39
NC_001134.8	6859	.	C	G	57	.	VDB=0.169511;RPB=-2.92955;AF1=0.5;AC1=1;MQ=57;FQ=60;PV4=0.13,0.29,0.025,0.22;DP=157;DP4=66,54,9,15;AN=2;AC=1	GT:PL:GQ	0/1:87,0,255:90
NC_001134.8	464148	.	T	A	109	.	VDB=0.00117562;RPB=-5.98647;AF1=0.5;AC1=1;MQ=59;FQ=112;PV4=0.28,0.19,0.22,0.021;DP=86;DP4=34,29,12,5;AN=2;AC=1	GT:PL:GQ	0/1:139,0,255:99
NC_001134.8	812822	.	G	A	50	.	VDB=0.0276549;RPB=2.37608;AF1=0.504;AC1=1;MQ=24;FQ=-9.5;PV4=1,0.1,1,1;DP=11;DP4=5,0,5,1;AN=2;AC=1	GT:PL:GQ	0/1:80,0,18:21
NC_001134.8	813033	.	G	A	38	.	VDB=0.0969601;RPB=0.140488;AF1=0.5;AC1=1;MQ=29;FQ=40.7;PV4=0.0039,1,1,1;DP=18;DP4=1,11,5,1;AN=2;AC=1	GT:PL:GQ	0/1:68,0,80:71
NC_001135.5	364	.	T	A	41	.	VDB=0.27158;RPB=-2.4628;AF1=0.5;AC1=1;MQ=40;FQ=44;PV4=0.01,1,0.2,1;DP=99;DP4=16,52,0,21;AN=2;AC=1	GT:PL:GQ	0/1:71,0,255:74
NC_001135.5	365	.	A	C	46	.	VDB=0.121039;RPB=-1.06391;AF1=0.5;AC1=1;MQ=40;FQ=49;PV4=0.01,0.14,0.36,1;DP=102;DP4=15,53,0,23;AN=2;AC=1	GT:PL:GQ	0/1:76,0,255:79
NC_001135.5	640	.	G	A	6.98	.	VDB=0.0176763;RPB=0.764067;AF1=0.4999;AC1=1;MQ=49;FQ=9.53;PV4=0.27,1,0.00025,1;DP=51;DP4=21,22,2,6;AN=2;AC=1	GT:PL:GQ	0/1:36,0,255:37
NC_001135.5	925	.	G	T	3.01	.	VDB=0.0437325;RPB=0.601639;AF1=0.4997;AC1=1;MQ=50;FQ=4.77;PV4=0.078,1,0.0015,1;DP=73;DP4=27,36,1,9;AN=2;AC=1	GT:PL:GQ	0/1:30,0,255:28
NC_001135.5	1000	.	T	A	66	.	VDB=0.150573;RPB=-1.0909;AF1=0.5;AC1=1;MQ=45;FQ=69;PV4=0.17,0.12,1,0.25;DP=86;DP4=2,65,2,14;AN=2;AC=1	GT:PL:GQ	0/1:96,0,171:99
NC_001135.5	1016	.	T	C	102	.	VDB=0.164356;RPB=-3.72805;AF1=0.5;AC1=1;MQ=44;FQ=105;PV4=1,0.021,1,0.012;DP=92;DP4=3,58,1,24;AN=2;AC=1	GT:PL:GQ	0/1:132,0,215:99
NC_001135.5	6279	.	C	T	225	.	VDB=0.168635;RPB=4.54163;AF1=0.5;AC1=1;MQ=57;FQ=59;PV4=0.57,0.062,0.098,0.33;DP=123;DP4=5,9,38,44;AN=2;AC=1	GT:PL:GQ	0/1:255,0,86:89
NC_001135.5	168516	.	C	T	22	.	VDB=0.0251084;RPB=-2.44374;AF1=0.5;AC1=1;MQ=42;FQ=25;PV4=0.0015,1,0.31,1;DP=33;DP4=5,21,5,0;AN=2;AC=1	GT:PL:GQ	0/1:52,0,255:55
NC_001135.5	169223	.	C	A	26	.	VDB=0.0784;RPB=-1.11122;AF1=0.5;AC1=1;MQ=40;FQ=26;PV4=1,1,1,1;DP=4;DP4=0,2,0,2;AN=2;AC=1	GT:PL:GQ	0/1:56,0,56:56
NC_001135.5	169229	.	C	T	26	.	VDB=0.0784;RPB=-1.11122;AF1=0.5;AC1=1;MQ=40;FQ=26;PV4=1,1,1,1;DP=4;DP4=0,2,0,2;AN=2;AC=1	GT:PL:GQ	0/1:56,0,56:56
NC_001135.5	307347	.	T	A	21	.	VDB=0.0646668;RPB=-0.82588;AF1=0.5;AC1=1;MQ=56;FQ=24;PV4=0.021,0.47,1.2e-06,0.31;DP=67;DP4=29,26,10,1;AN=2;AC=1	GT:PL:GQ	0/1:51,0,255:54
NC_001135.5	307351	.	T	A	35	.	VDB=0.0400516;RPB=-0.972205;AF1=0.5;AC1=1;MQ=56;FQ=38;PV4=0.02,0.4,2.2e-06,0.41;DP=69;DP4=28,25,11,1;AN=2;AC=1	GT:PL:GQ	0/1:65,0,255:68
NC_001135.5	307368	.	A	C	93	.	VDB=0.130981;RPB=-2.10271;AF1=0.5;AC1=1;MQ=54;FQ=96;PV4=0.092,1,2.6e-12,0.15;DP=87;DP4=37,25,15,3;AN=2;AC=1	GT:PL:GQ	0/1:123,0,255:99
NC_001135.5	307369	.	G	A	87	.	VDB=0.191085;RPB=-1.56099;AF1=0.5;AC1=1;MQ=55;FQ=90;PV4=0.034,0.096,2.1e-11,0.32;DP=88;DP4=37,28,16,3;AN=2;AC=1	GT:PL:GQ	0/1:117,0,255:99
NC_001135.5	307376	.	A	T	76	.	VDB=0.194983;RPB=-2.20288;AF1=0.5;AC1=1;MQ=54;FQ=79;PV4=0.036,0.47,2.4e-13,0.22;DP=92;DP4=39,27,17,3;AN=2;AC=1	GT:PL:GQ	0/1:106,0,255:99
NC_001135.5	307453	.	T	C	146	.	VDB=0.301302;RPB=-0.468858;AF1=0.5;AC1=1;MQ=53;FQ=149;PV4=0.12,0.19,1.2e-17,1;DP=121;DP4=51,30,27,7;AN=2;AC=1	GT:PL:GQ	0/1:176,0,255:99
NC_001135.5	307465	.	C	T	225	.	VDB=0.348572;RPB=-0.0822957;AF1=0.5;AC1=1;MQ=52;FQ=162;PV4=0.14,0.47,1,0.4;DP=116;DP4=28,8,49,29;AN=2;AC=1	GT:PL:GQ	0/1:255,0,189:99
NC_001135.5	315758	.	G	A	36	.	VDB=0.0525517;RPB=-2.675;AF1=0.5;AC1=1;MQ=56;FQ=39;PV4=0.021,0.27,0.26,0.14;DP=34;DP4=11,14,6,0;AN=2;AC=1	GT:PL:GQ	0/1:66,0,255:69
NC_001135.5	316127	.	G	A	47	.	VDB=0.125764;RPB=-1.43463;AF1=0.5;AC1=1;MQ=45;FQ=50;PV4=0.00012,0.0029,0.46,1;DP=76;DP4=46,16,2,11;AN=2;AC=1	GT:PL:GQ	0/1:77,0,255:80
NC_001135.5	316330	.	G	A	6.98	.	VDB=0.104961;RPB=-0.815869;AF1=0.4999;AC1=1;MQ=36;FQ=9.53;PV4=0.69,1,1,1;DP=54;DP4=26,17,6,2;AN=2;AC=1	GT:PL:GQ	0/1:36,0,255:37
NC_001136.10	303	.	T	C	18.1	.	VDB=0.0599207;RPB=3.19408;AF1=0.5;AC1=1;MQ=33;FQ=21;PV4=1,1,0.28,1;DP=21;DP4=0,14,0,5;AN=2;AC=1	GT:PL:GQ	0/1:48,0,126:51
NC_001136.10	333	.	A	G	4.13	.	VDB=0.0684696;RPB=-1.74508;AF1=0.4998;AC1=1;MQ=32;FQ=6.2;PV4=1,1,1,1;DP=24;DP4=2,16,0,4;AN=2;AC=1	GT:PL:GQ	0/1:32,0,131:31
NC_001136.10	398	.	C	T	6.2	.	VDB=0.0707537;RPB=-0.960159;AF1=0.4999;AC1=1;MQ=30;FQ=8.65;PV4=1,0.2,0.49,1;DP=20;DP4=2,13,0,5;AN=2;AC=1	GT:PL:GQ	0/1:35,0,131:36
NC_001136.10	461	.	C	T	23.8	.	VDB=0.0632262;RPB=-0.821706;AF1=1;AC1=2;MQ=20;FQ=-27;PV4=0.33,1,0.44,1;DP=6;DP4=0,1,4,1;AN=2;AC=1	GT:PL:GQ	0/1:52,0,0:3
NC_001136.10	624	.	A	G	23	.	VDB=0.0522715;RPB=1.57967;AF1=0.5008;AC1=1;MQ=26;FQ=-4.12;PV4=1,1,1,0.2;DP=6;DP4=2,1,3,0;AN=2;AC=1	GT:PL:GQ	0/1:53,0,25:28
NC_001136.10	1591	.	C	T	9.08	.	VDB=0.0110603;AF1=1;AC1=2;MQ=20;FQ=-39;DP=4;DP4=0,0,4,0;AN=2;AC=2	GT:PL:GQ	1/1:41,12,0:16
NC_001136.10	1592	.	A	C	8.61	.	VDB=0.0257087;AF1=1;AC1=2;MQ=23;FQ=-36;DP=4;DP4=0,0,3,0;AN=2;AC=2	GT:PL:GQ	1/1:40,9,0:12
NC_001136.10	1624	.	T	A	61	.	VDB=0.00314633;AF1=1;AC1=2;MQ=22;FQ=-60;DP=11;DP4=0,0,9,2;AN=2;AC=2	GT:PL:GQ	1/1:94,33,0:63
NC_001136.10	1631	.	C	T	61	.	VDB=0.00358361;AF1=1;AC1=2;MQ=22;FQ=-60;DP=11;DP4=0,0,9,2;AN=2;AC=2	GT:PL:GQ	1/1:94,33,0:63
NC_001136.10	1633	.	T	C	61	.	VDB=0.00447576;AF1=1;AC1=2;MQ=22;FQ=-60;DP=11;DP4=0,0,9,2;AN=2;AC=2	GT:PL:GQ	1/1:94,33,0:63
NC_001136.10	1651	.	C	T	36	.	VDB=0.00287783;AF1=1;AC1=2;MQ=22;FQ=-51;DP=11;DP4=0,0,6,2;AN=2;AC=2	GT:PL:GQ	1/1:69,24,0:45
NC_001136.10	1834	.	C	T	50.1	.	VDB=0.0108735;AF1=1;AC1=2;MQ=24;FQ=-45;DP=7;DP4=0,0,6,0;AN=2;AC=2	GT:PL:GQ	1/1:83,18,0:33
NC_001136.10	18435	.	T	A	140	.	VDB=0.27603;RPB=3.12888;AF1=0.5;AC1=1;MQ=57;FQ=143;PV4=0.00071,0.34,6.9e-05,1;DP=69;DP4=14,21,1,28;AN=2;AC=1	GT:PL:GQ	0/1:170,0,255:99
NC_001136.10	18436	.	T	A	141	.	VDB=0.282195;RPB=3.18725;AF1=0.5;AC1=1;MQ=57;FQ=144;PV4=0.00032,1,2.9e-05,1;DP=68;DP4=15,21,1,29;AN=2;AC=1	GT:PL:GQ	0/1:171,0,255:99
NC_001136.10	18437	.	T	C	141	.	VDB=0.258692;RPB=3.00696;AF1=0.5;AC1=1;MQ=57;FQ=144;PV4=0.00032,1,2.9e-05,1;DP=67;DP4=15,21,1,29;AN=2;AC=1	GT:PL:GQ	0/1:171,0,255:99
NC_001136.10	18450	.	T	A	136	.	VDB=0.00565396;RPB=4.04704;AF1=0.5;AC1=1;MQ=57;FQ=139;PV4=0.00099,1,0.00025,1;DP=64;DP4=14,21,1,25;AN=2;AC=1	GT:PL:GQ	0/1:166,0,255:99
NC_001136.10	228560	.	A	G	222	.	VDB=0.212742;RPB=0.544414;AF1=1;AC1=2;MQ=60;FQ=-201;PV4=1,0.37,1,0.31;DP=75;DP4=0,1,31,38;AN=2;AC=2	GT:PL:GQ	1/1:255,174,0:99		LYS21 R390G
NC_001136.10	383998	.	T	A	136	.	VDB=0.0393487;RPB=4.56661;AF1=0.5;AC1=1;MQ=55;FQ=138;PV4=0.44,1,1,1;DP=63;DP4=26,1,34,0;AN=2;AC=1	GT:PL:GQ	0/1:166,0,171:99
NC_001136.10	384000	.	G	A	95.5	.	VDB=0.0239954;RPB=-2.00115;AF1=1;AC1=2;MQ=55;FQ=-31;PV4=1,1,0.24,0.17;DP=63;DP4=7,0,55,1;AN=2;AC=2	GT:PL:GQ	1/1:126,4,0:7
NC_001136.10	384006	.	C	T	135	.	VDB=0.00765174;RPB=4.72633;AF1=0.5;AC1=1;MQ=55;FQ=138;PV4=0.44,1,1,1;DP=63;DP4=26,1,34,0;AN=2;AC=1	GT:PL:GQ	0/1:165,0,176:99
NC_001136.10	384009	.	A	T	134	.	VDB=0.0106881;RPB=4.92368;AF1=0.5;AC1=1;MQ=55;FQ=137;PV4=0.21,1,1,1;DP=65;DP4=27,2,33,0;AN=2;AC=1	GT:PL:GQ	0/1:164,0,202:99
NC_001136.10	384010	.	A	G	136	.	VDB=0.00901825;RPB=5.01409;AF1=0.5;AC1=1;MQ=56;FQ=139;PV4=0.19,1,1,1;DP=65;DP4=26,2,36,0;AN=2;AC=1	GT:PL:GQ	0/1:166,0,203:99
NC_001136.10	384035	.	A	G	139	.	VDB=0.167853;RPB=-2.18004;AF1=1;AC1=2;MQ=57;FQ=-46;PV4=0.41,0.28,0.33,0.18;DP=84;DP4=7,1,70,4;AN=2;AC=2	GT:PL:GQ	1/1:172,19,0:35
NC_001136.10	601053	.	T	C	211	.	VDB=0.00049655;RPB=0.848149;AF1=0.5;AC1=1;MQ=58;FQ=214;PV4=0.11,0.091,0.044,0.039;DP=46;DP4=15,8,6,11;AN=2;AC=1	GT:PL:GQ	0/1:241,0,255:99
NC_001136.10	601057	.	A	C	213	.	VDB=0.000567267;RPB=1.21633;AF1=0.5;AC1=1;MQ=59;FQ=216;PV4=0.13,1,0.036,0.37;DP=49;DP4=16,11,6,12;AN=2;AC=1	GT:PL:GQ	0/1:243,0,255:99
NC_001136.10	601059	.	C	T	191	.	VDB=0.00108404;RPB=1.32895;AF1=0.5;AC1=1;MQ=59;FQ=194;PV4=0.068,0.0021,0.035,1;DP=52;DP4=17,9,6,11;AN=2;AC=1	GT:PL:GQ	0/1:221,0,255:99
NC_001136.10	601197	.	C	T	68	.	VDB=7.13595e-07;RPB=6.03619;AF1=0.5;AC1=1;MQ=59;FQ=71;PV4=0.3,0.45,3.5e-05,0.067;DP=121;DP4=51,42,7,11;AN=2;AC=1	GT:PL:GQ	0/1:98,0,255:99
NC_001136.10	601317	.	T	C	119	.	VDB=0.000556074;RPB=-4.00907;AF1=0.5;AC1=1;MQ=59;FQ=122;PV4=0.6,0.12,6.1e-05,0.44;DP=100;DP4=29,42,9,9;AN=2;AC=1	GT:PL:GQ	0/1:149,0,255:99
NC_001136.10	668204	.	A	C	30	.	VDB=0.0109333;RPB=2.48965;AF1=0.5;AC1=1;MQ=49;FQ=33;PV4=1,0.088,0.46,0.007;DP=46;DP4=24,14,4,3;AN=2;AC=1	GT:PL:GQ	0/1:60,0,255:63
NC_001136.10	747535	.	G	A	45.5	.	VDB=0.0405268;AF1=1;AC1=2;MQ=60;FQ=-39;DP=64;DP4=0,0,3,1;AN=2;AC=2	GT:PL:GQ	1/1:78,12,0:21
NC_001136.10	747538	.	G	A	6.98	.	VDB=0.0768;RPB=-1.11122;AF1=0.5001;AC1=1;MQ=60;FQ=4.65;PV4=1,1,1,0.046;DP=64;DP4=1,1,2,0;AN=2;AC=1	GT:PL:GQ	0/1:36,0,31:33
NC_001136.10	757646	.	A	G	4.77	.	VDB=0.0596;RPB=-1.82609;AF1=0.4999;AC1=1;MQ=37;FQ=6.99;PV4=0.45,1,1,0.16;DP=13;DP4=6,4,0,2;AN=2;AC=1	GT:PL:GQ	0/1:33,0,171:33
NC_001136.10	758948	.	A	G	39	.	VDB=0.0312702;AF1=1;AC1=2;MQ=25;FQ=-36;DP=4;DP4=0,0,2,1;AN=2;AC=2	GT:PL:GQ	1/1:71,9,0:16
NC_001136.10	758950	.	C	A	41.5	.	VDB=0.0456671;AF1=1;AC1=2;MQ=22;FQ=-39;DP=4;DP4=0,0,2,2;AN=2;AC=2	GT:PL:GQ	1/1:74,12,0:21
NC_001136.10	759266	.	A	G	67.1	.	VDB=0.106569;AF1=1;AC1=2;MQ=23;FQ=-48;DP=7;DP4=0,0,4,3;AN=2;AC=2	GT:PL:GQ	1/1:100,21,0:39
NC_001136.10	1308045	.	G	A	13.9	.	VDB=0.0624;AF1=1;AC1=2;MQ=24;FQ=-33;DP=7;DP4=0,0,0,2;AN=2;AC=2	GT:PL:GQ	1/1:45,6,0:10
NC_001136.10	1503935	.	C	T	102	.	VDB=3.5572e-08;RPB=6.7446;AF1=0.5;AC1=1;MQ=35;FQ=105;PV4=1,0.43,0.13,1;DP=117;DP4=32,26,14,11;AN=2;AC=1	GT:PL:GQ	0/1:132,0,255:99
NC_001136.10	1516642	.	A	G	18.8	.	VDB=0.0784;AF1=1;AC1=2;MQ=60;FQ=-33;DP=80;DP4=0,0,0,2;AN=2;AC=2	GT:PL:GQ	1/1:50,6,0:10
NC_001136.10	1524273	.	C	T	18.1	.	VDB=0.0433643;RPB=-0.843545;AF1=0.5008;AC1=1;MQ=36;FQ=-4.13;PV4=1,0.33,0.36,0.21;DP=4;DP4=1,0,3,0;AN=2;AC=1	GT:PL:GQ	0/1:48,0,25:28
NC_001136.10	1524292	.	C	A	28	.	VDB=0.0433643;RPB=-0.843545;AF1=0.5008;AC1=1;MQ=36;FQ=-4.12;PV4=1,1,0.36,0.33;DP=4;DP4=1,0,3,0;AN=2;AC=1	GT:PL:GQ	0/1:58,0,25:28
NC_001136.10	1524599	.	T	C	20	.	VDB=0.037284;RPB=0.1557;AF1=0.5;AC1=1;MQ=40;FQ=23;PV4=0.033,1,1,1;DP=15;DP4=11,0,1,2;AN=2;AC=1	GT:PL:GQ	0/1:50,0,126:53
NC_001136.10	1524601	.	C	T	17.1	.	VDB=0.0342636;RPB=0.216506;AF1=0.5;AC1=1;MQ=39;FQ=20.1;PV4=0.029,1,1,1;DP=15;DP4=12,0,1,2;AN=2;AC=1	GT:PL:GQ	0/1:47,0,130:50
NC_001136.10	1524606	.	A	G	17.1	.	VDB=0.0418764;RPB=0.216506;AF1=0.5;AC1=1;MQ=39;FQ=20.1;PV4=0.029,1,1,1;DP=15;DP4=12,0,1,2;AN=2;AC=1	GT:PL:GQ	0/1:47,0,130:50
NC_001136.10	1524609	.	G	A	17.1	.	VDB=0.0494096;RPB=0.216506;AF1=0.5;AC1=1;MQ=39;FQ=20.1;PV4=0.029,1,1,1;DP=15;DP4=12,0,1,2;AN=2;AC=1	GT:PL:GQ	0/1:47,0,130:50
NC_001136.10	1524612	.	T	C	17.1	.	VDB=0.0587076;RPB=0.0721688;AF1=0.5;AC1=1;MQ=39;FQ=20.1;PV4=0.029,1,1,1;DP=15;DP4=12,0,1,2;AN=2;AC=1	GT:PL:GQ	0/1:47,0,127:50
NC_001137.3	314	.	A	T	5.85	.	VDB=0.0596;RPB=-1.69482;AF1=1;AC1=2;MQ=22;FQ=-31;PV4=0.028,1,1,1;DP=10;DP4=0,7,2,0;AN=2;AC=2	GT:PL:GQ	1/1:35,4,0:4
NC_001137.3	318	.	A	G	5.85	.	VDB=0.0596;RPB=-1.69482;AF1=1;AC1=2;MQ=22;FQ=-31;PV4=0.028,1,1,1;DP=10;DP4=0,7,2,0;AN=2;AC=2	GT:PL:GQ	1/1:35,4,0:4
NC_001137.3	340	.	T	C	24	.	VDB=0.0661774;RPB=-2.24082;AF1=1;AC1=2;MQ=23;FQ=-30;PV4=0.0079,1,1,0.29;DP=9;DP4=0,5,4,0;AN=2;AC=2	GT:PL:GQ	1/1:54,3,0:6
NC_001137.3	342	.	C	T	24	.	VDB=0.0661774;RPB=-2.24082;AF1=1;AC1=2;MQ=23;FQ=-30;PV4=0.0079,1,1,1;DP=9;DP4=0,5,4,0;AN=2;AC=2	GT:PL:GQ	1/1:54,3,0:6
NC_001137.3	813	.	T	C	63.1	.	VDB=0.111047;RPB=2.45095;AF1=1;AC1=2;MQ=22;FQ=-32;PV4=0.0035,0.3,1,1;DP=14;DP4=3,0,0,10;AN=2;AC=2	GT:PL:GQ	1/1:94,5,0:9
NC_001137.3	1580	.	T	C	47	.	VDB=0.0952587;RPB=0.65733;AF1=0.5013;AC1=1;MQ=37;FQ=-5.45;PV4=0.25,0.29,1,1;DP=9;DP4=1,1,0,6;AN=2;AC=1	GT:PL:GQ	0/1:77,0,23:26
NC_001137.3	1584	.	G	A	44.1	.	VDB=0.0882846;AF1=1;AC1=2;MQ=30;FQ=-45;DP=6;DP4=0,0,0,6;AN=2;AC=2	GT:PL:GQ	1/1:77,18,0:33
NC_001137.3	7001	.	T	C	32	.	VDB=0.00528022;RPB=-3.55709;AF1=0.5;AC1=1;MQ=57;FQ=35;PV4=0.26,1.3e-05,3.3e-20,0.00011;DP=51;DP4=16,25,5,3;AN=2;AC=1	GT:PL:GQ	0/1:62,0,255:65
NC_001137.3	20720	.	G	A	77	.	VDB=0.0995891;RPB=1.49688;AF1=0.5;AC1=1;MQ=21;FQ=49;PV4=0.41,0.11,1,0.41;DP=53;DP4=7,29,1,15;AN=2;AC=1	GT:PL:GQ	0/1:107,0,76:79
NC_001137.3	21416	.	A	G	225	.	VDB=0.251419;RPB=1.74117;AF1=0.5;AC1=1;MQ=54;FQ=225;PV4=0.11,0.19,0.00029,1;DP=81;DP4=29,15,15,17;AN=2;AC=1	GT:PL:GQ	0/1:255,0,255:99
NC_001137.3	21422	.	T	C	225	.	VDB=0.161419;RPB=1.40106;AF1=0.5;AC1=1;MQ=53;FQ=225;PV4=0.17,0.14,5.9e-05,0.32;DP=81;DP4=30,15,17,17;AN=2;AC=1	GT:PL:GQ	0/1:255,0,255:99
NC_001137.3	21441	.	A	T	197	.	VDB=0.0346334;RPB=-0.798482;AF1=0.5;AC1=1;MQ=54;FQ=200;PV4=0.06,0.49,0.00017,1;DP=66;DP4=31,14,9,12;AN=2;AC=1	GT:PL:GQ	0/1:227,0,255:99
NC_001137.3	21470	.	T	C	225	.	VDB=0.10098;RPB=0.00713268;AF1=0.5;AC1=1;MQ=52;FQ=225;PV4=0.0032,0.37,9.4e-05,0.37;DP=69;DP4=28,8,10,16;AN=2;AC=1	GT:PL:GQ	0/1:255,0,255:99
NC_001137.3	22464	.	C	A	29	.	VDB=0.124988;RPB=0.784825;AF1=0.5;AC1=1;MQ=47;FQ=32;PV4=0.0061,1,0.0033,0.14;DP=72;DP4=21,33,0,13;AN=2;AC=1	GT:PL:GQ	0/1:59,0,255:62
NC_001137.3	449577	.	A	T	45	.	VDB=0.155224;RPB=1.41679;AF1=0.5;AC1=1;MQ=44;FQ=48;PV4=0.0016,1,3e-10,0.15;DP=36;DP4=16,6,2,11;AN=2;AC=1	GT:PL:GQ	0/1:75,0,255:78
NC_001137.3	569821	.	A	G	58	.	VDB=0.0752503;RPB=0.407659;AF1=0.5;AC1=1;MQ=25;FQ=43.9;PV4=1,1,1,1;DP=15;DP4=1,5,1,6;AN=2;AC=1	GT:PL:GQ	0/1:88,0,71:74
NC_001138.5	4977	.	C	T	4.77	.	VDB=0.0243864;RPB=0.306186;AF1=0.4999;AC1=1;MQ=29;FQ=6.99;PV4=0.18,1,0.3,1;DP=13;DP4=5,3,0,3;AN=2;AC=1	GT:PL:GQ	0/1:33,0,142:33
NC_001138.5	5016	.	G	C	3.01	.	VDB=0.0403427;RPB=0.7396;AF1=0.4997;AC1=1;MQ=28;FQ=4.77;PV4=0.2,1,0.32,1;DP=13;DP4=5,4,0,3;AN=2;AC=1	GT:PL:GQ	0/1:30,0,152:28
NC_001138.5	5077	.	C	T	18.8	.	VDB=0.0592;AF1=1;AC1=2;MQ=27;FQ=-33;DP=4;DP4=0,0,2,0;AN=2;AC=2	GT:PL:GQ	1/1:50,6,0:10
NC_001138.5	7684	.	C	G	8.64	.	VDB=0.0235696;RPB=1.2;AF1=0.5;AC1=1;MQ=23;FQ=11.3;PV4=1,0.0098,1,0.029;DP=14;DP4=0,9,0,5;AN=2;AC=1	GT:PL:GQ	0/1:38,0,76:40
NC_001138.5	8003	.	T	C	87	.	VDB=0.121886;AF1=1;AC1=2;MQ=23;FQ=-69;DP=17;DP4=0,0,0,14;AN=2;AC=2	GT:PL:GQ	1/1:120,42,0:81
NC_001138.5	11314	.	G	A	97	.	VDB=0.145671;AF1=1;AC1=2;MQ=24;FQ=-63;DP=15;DP4=0,0,6,6;AN=2;AC=2	GT:PL:GQ	1/1:130,36,0:69
NC_001138.5	11844	.	T	A	105	.	VDB=0.130835;RPB=1.48897;AF1=0.5;AC1=1;MQ=29;FQ=108;PV4=0.028,0.0015,0.057,0.063;DP=111;DP4=29,29,33,13;AN=2;AC=1	GT:PL:GQ	0/1:135,0,255:99
NC_001138.5	14911	.	C	T	89.3	.	VDB=0.0415346;AF1=1;AC1=2;MQ=47;FQ=-42;DP=5;DP4=0,0,5,0;AN=2;AC=2	GT:PL:GQ	1/1:122,15,0:27
NC_001138.5	15141	.	C	T	73.5	.	VDB=0.0822879;AF1=1;AC1=2;MQ=58;FQ=-39;DP=4;DP4=0,0,0,4;AN=2;AC=2	GT:PL:GQ	1/1:106,12,0:21
NC_001138.5	15147	.	G	A	73.5	.	VDB=0.0828495;AF1=1;AC1=2;MQ=58;FQ=-39;DP=4;DP4=0,0,0,4;AN=2;AC=2	GT:PL:GQ	1/1:106,12,0:21
NC_001138.5	15150	.	T	C	73.5	.	VDB=0.0828495;AF1=1;AC1=2;MQ=58;FQ=-39;DP=4;DP4=0,0,0,4;AN=2;AC=2	GT:PL:GQ	1/1:106,12,0:21
NC_001138.5	87985	.	C	T	44	.	VDB=0.00124697;RPB=5.42631;AF1=0.5;AC1=1;MQ=60;FQ=47;PV4=0.23,0.071,1,0.13;DP=90;DP4=25,38,3,12;AN=2;AC=1	GT:PL:GQ	0/1:74,0,255:77
NC_001139.9	85	.	A	T	11.3	.	VDB=0.0264946;RPB=1.98721;AF1=0.5;AC1=1;MQ=52;FQ=14.2;PV4=1,1,0.0097,1;DP=27;DP4=14,5,3,1;AN=2;AC=1	GT:PL:GQ	0/1:41,0,254:43
NC_001139.9	134	.	C	A	6.2	.	VDB=0.0331722;RPB=2.1707;AF1=0.4999;AC1=1;MQ=50;FQ=8.65;PV4=0.29,1,0.078,1;DP=22;DP4=14,4,2,2;AN=2;AC=1	GT:PL:GQ	0/1:35,0,248:36
NC_001139.9	136	.	T	C	6.2	.	VDB=0.0308616;RPB=2.1707;AF1=0.4999;AC1=1;MQ=50;FQ=8.65;PV4=0.29,1,0.078,1;DP=22;DP4=14,4,2,2;AN=2;AC=1	GT:PL:GQ	0/1:35,0,246:36
NC_001139.9	137	.	T	C	6.2	.	VDB=0.0308616;RPB=2.1707;AF1=0.4999;AC1=1;MQ=50;FQ=8.65;PV4=0.29,1,0.078,1;DP=22;DP4=14,4,2,2;AN=2;AC=1	GT:PL:GQ	0/1:35,0,248:36
NC_001139.9	568	.	A	C	28	.	VDB=0.0977697;RPB=4.09783;AF1=0.5;AC1=1;MQ=54;FQ=31;PV4=0.17,1,1.7e-12,0.42;DP=98;DP4=27,50,3,15;AN=2;AC=1	GT:PL:GQ	0/1:58,0,255:61
NC_001139.9	6354	.	C	G	117	.	VDB=0.0833678;RPB=-2.39388;AF1=0.5;AC1=1;MQ=44;FQ=120;PV4=0.0079,1,0.0019,1;DP=32;DP4=8,12,11,1;AN=2;AC=1	GT:PL:GQ	0/1:147,0,255:99
NC_001139.9	6758	.	T	G	33	.	VDB=0.0101902;RPB=-3.16941;AF1=0.5;AC1=1;MQ=53;FQ=36;PV4=0.00018,1,4.1e-08,1;DP=60;DP4=20,28,12,0;AN=2;AC=1	GT:PL:GQ	0/1:63,0,255:66
NC_001139.9	6762	.	C	T	37	.	VDB=0.0101902;RPB=-3.02418;AF1=0.5;AC1=1;MQ=53;FQ=40;PV4=0.00053,0.16,1.2e-07,1;DP=57;DP4=20,25,12,0;AN=2;AC=1	GT:PL:GQ	0/1:67,0,255:70
NC_001139.9	8442	.	T	C	88	.	VDB=0.256411;RPB=-2.19683;AF1=0.5;AC1=1;MQ=57;FQ=91;PV4=0.013,0.14,7.8e-12,0.28;DP=147;DP4=53,62,21,8;AN=2;AC=1	GT:PL:GQ	0/1:118,0,255:99
NC_001139.9	8467	.	A	G	82	.	VDB=0.0536254;RPB=-0.324778;AF1=0.5;AC1=1;MQ=58;FQ=85;PV4=0.015,0.024,2.5e-10,1;DP=156;DP4=58,62,23,8;AN=2;AC=1	GT:PL:GQ	0/1:112,0,255:99
NC_001139.9	8501	.	C	T	70	.	VDB=0.160587;RPB=2.74151;AF1=0.5;AC1=1;MQ=58;FQ=73;PV4=0.0013,0.043,1.1e-07,1;DP=140;DP4=52,55,24,5;AN=2;AC=1	GT:PL:GQ	0/1:100,0,255:99
NC_001139.9	8505	.	A	C	62	.	VDB=0.0539902;RPB=2.98016;AF1=0.5;AC1=1;MQ=58;FQ=65;PV4=0.00066,0.33,6.2e-06,1;DP=135;DP4=47,55,21,4;AN=2;AC=1	GT:PL:GQ	0/1:92,0,255:95
NC_001139.9	26742	.	C	T	222	.	VDB=0.355638;AF1=1;AC1=2;MQ=60;FQ=-199;DP=63;DP4=0,0,32,25;AN=2;AC=2	GT:PL:GQ	1/1:255,172,0:99		RTG2 G248E
NC_001139.9	196916	.	A	T	222	.	VDB=0.171278;AF1=1;AC1=2;MQ=60;FQ=-223;DP=69;DP4=0,0,37,28;AN=2;AC=2	GT:PL:GQ	1/1:255,196,0:99
NC_001139.9	401861	.	T	C	4.77	.	VDB=0.0656;RPB=-1.11122;AF1=0.5002;AC1=1;MQ=29;FQ=3.3;PV4=1,1,1,1;DP=4;DP4=1,1,2,0;AN=2;AC=1	GT:PL:GQ	0/1:33,0,29:31
NC_001139.9	401868	.	A	C	9.53	.	VDB=0.0672;RPB=-0.874536;AF1=1;AC1=2;MQ=24;FQ=-30;PV4=0.33,1,1,1;DP=4;DP4=0,1,2,0;AN=2;AC=2	GT:PL:GQ	1/1:39,3,0:5
NC_001139.9	401871	.	T	C	4.77	.	VDB=0.0672;RPB=-1.11122;AF1=0.5002;AC1=1;MQ=29;FQ=3.3;PV4=1,1,1,1;DP=4;DP4=1,1,2,0;AN=2;AC=1	GT:PL:GQ	0/1:33,0,29:31
NC_001139.9	402024	.	C	T	23	.	VDB=0.0402998;RPB=0.843545;AF1=0.5008;AC1=1;MQ=36;FQ=-4.12;PV4=1,1,0.36,0.33;DP=4;DP4=0,1,0,3;AN=2;AC=1	GT:PL:GQ	0/1:53,0,25:28
NC_001139.9	402026	.	G	A	23	.	VDB=0.0478949;RPB=0.843545;AF1=0.5008;AC1=1;MQ=36;FQ=-4.12;PV4=1,0.33,0.36,0.33;DP=4;DP4=0,1,0,3;AN=2;AC=1	GT:PL:GQ	0/1:53,0,25:28
NC_001139.9	402042	.	A	G	46	.	VDB=0.0706484;RPB=0.829368;AF1=0.5016;AC1=1;MQ=39;FQ=-6.18;PV4=1,1,0.42,1;DP=5;DP4=0,1,0,4;AN=2;AC=1	GT:PL:GQ	0/1:76,0,22:25
NC_001139.9	402067	.	T	A,G	16.1	.	VDB=0.0793184;AF1=1;AC1=2;MQ=35;FQ=-36;DP=4;DP4=0,0,0,4;AN=2;AC=2,0	GT:PL:GQ	1/1:73,34,25,45,0,42:15
NC_001139.9	402079	.	C	T	12.3	.	VDB=0.0270262;RPB=-0.843545;AF1=0.5008;AC1=1;MQ=35;FQ=-4.17;PV4=1,0.33,0.35,1;DP=4;DP4=0,1,0,3;AN=2;AC=1	GT:PL:GQ	0/1:42,0,25:28
NC_001139.9	402513	.	A	G	31	.	VDB=0.0355588;RPB=-0.474853;AF1=0.5;AC1=1;MQ=40;FQ=34;PV4=1,0.2,0.11,1;DP=10;DP4=0,5,0,4;AN=2;AC=1	GT:PL:GQ	0/1:61,0,89:64
NC_001139.9	571653	.	G	T	70	.	VDB=0.153458;AF1=1;AC1=2;MQ=20;FQ=-84;DP=19;DP4=0,0,0,19;AN=2;AC=2	GT:PL:GQ	1/1:103,57,0:99
NC_001139.9	735991	.	T	C	9.52	.	VDB=0.000444464;RPB=-0.972205;AF1=0.5;AC1=1;MQ=44;FQ=12.3;PV4=0.49,1,0.023,0.049;DP=71;DP4=38,15,10,2;AN=2;AC=1	GT:PL:GQ	0/1:39,0,255:41
NC_001139.9	746576	.	T	C	47	.	VDB=0.0387887;RPB=1.44022;AF1=0.5;AC1=1;MQ=60;FQ=50;PV4=0.62,1,1,1;DP=48;DP4=10,5,5,1;AN=2;AC=1	GT:PL:GQ	0/1:77,0,202:80
NC_001139.9	817526	.	C	T	35.5	.	VDB=0.0738417;RPB=-2.8064;AF1=1;AC1=2;MQ=20;FQ=-31;PV4=0.01,0.13,1,1;DP=13;DP4=7,0,1,4;AN=2;AC=2	GT:PL:GQ	1/1:66,4,0:7
NC_001139.9	817564	.	T	C	58.5	.	VDB=0.0525517;RPB=-2.85587;AF1=1;AC1=2;MQ=25;FQ=-31;PV4=0.0022,0.025,1,1;DP=17;DP4=6,0,0,6;AN=2;AC=2	GT:PL:GQ	1/1:89,4,0:7
NC_001139.9	817643	.	T	C	21	.	VDB=0.0188987;RPB=0.622752;AF1=0.5;AC1=1;MQ=25;FQ=24;PV4=0.52,1,1,1;DP=18;DP4=4,9,0,4;AN=2;AC=1	GT:PL:GQ	0/1:51,0,92:54
NC_001139.9	817654	.	A	G	18.1	.	VDB=0.0206485;RPB=2.07088;AF1=0.5;AC1=1;MQ=22;FQ=21;PV4=0.52,1,1,0.14;DP=18;DP4=4,10,0,4;AN=2;AC=1	GT:PL:GQ	0/1:48,0,67:51
NC_001139.9	1067884	.	T	C	216	.	VDB=4.77507e-13;RPB=-7.4842;AF1=0.5;AC1=1;MQ=58;FQ=219;PV4=0.031,1,1.6e-12,1;DP=134;DP4=46,40,29,10;AN=2;AC=1	GT:PL:GQ	0/1:246,0,255:99
NC_001140.6	1622	.	T	C	48	.	VDB=0.0852371;RPB=-1.10371;AF1=0.5;AC1=1;MQ=28;FQ=51;PV4=0.0022,0.21,1,0.22;DP=96;DP4=8,67,8,10;AN=2;AC=1	GT:PL:GQ	0/1:78,0,192:81
NC_001140.6	1625	.	T	G	52	.	VDB=0.0513149;RPB=-1.99643;AF1=0.5;AC1=1;MQ=29;FQ=55;PV4=0.017,1,1,0.34;DP=91;DP4=7,63,6,11;AN=2;AC=1	GT:PL:GQ	0/1:82,0,193:85
NC_001140.6	1835	.	A	G	17.1	.	VDB=0.0270646;RPB=-1.57967;AF1=0.5;AC1=1;MQ=30;FQ=19.6;PV4=1,1,0.35,1;DP=6;DP4=1,2,1,2;AN=2;AC=1	GT:PL:GQ	0/1:47,0,57:49
NC_001140.6	5293	.	G	T	6.99	.	VDB=0.0763511;RPB=-0.648682;AF1=0.5012;AC1=1;MQ=20;FQ=-5.6;PV4=1,1,1,0.22;DP=7;DP4=3,0,4,0;AN=2;AC=1	GT:PL:GQ	0/1:36,0,23:27
NC_001140.6	5410	.	A	T	3.01	.	VDB=0.0596;RPB=-1.48039;AF1=0.4997;AC1=1;MQ=25;FQ=4.77;PV4=1,1,1,0.48;DP=13;DP4=7,4,2,0;AN=2;AC=1	GT:PL:GQ	0/1:30,0,109:28
NC_001140.6	5937	.	A	T	3.54	.	VDB=0.0170148;RPB=4.2157;AF1=0.4998;AC1=1;MQ=27;FQ=5.47;PV4=0.17,0.28,1,1;DP=57;DP4=41,8,5,3;AN=2;AC=1	GT:PL:GQ	0/1:31,0,159:30
NC_001140.6	5953	.	T	C	21	.	VDB=0.0545751;RPB=4.94893;AF1=0.5;AC1=1;MQ=26;FQ=24;PV4=0.074,1,1,1;DP=62;DP4=43,7,6,4;AN=2;AC=1	GT:PL:GQ	0/1:51,0,165:54
NC_001140.6	12840	.	T	G	52	.	VDB=0.121621;RPB=0.548099;AF1=0.5;AC1=1;MQ=60;FQ=55;PV4=0.00071,0.22,0.0045,1;DP=63;DP4=8,18,8,0;AN=2;AC=1	GT:PL:GQ	0/1:82,0,255:85
NC_001140.6	91572	.	A	T	26.5	.	VDB=0.0786463;AF1=1;AC1=2;MQ=22;FQ=-39;DP=4;DP4=0,0,4,0;AN=2;AC=2	GT:PL:GQ	1/1:59,12,0:21
NC_001140.6	526363	.	C	A	6.79	.	VDB=0.0596;AF1=1;AC1=2;MQ=30;FQ=-33;DP=4;DP4=0,0,0,2;AN=2;AC=2	GT:PL:GQ	1/1:37,6,0:7
NC_001140.6	526720	.	C	T	10.4	.	VDB=0.0388106;AF1=1;AC1=2;MQ=23;FQ=-36;DP=4;DP4=0,0,0,3;AN=2;AC=2	GT:PL:GQ	1/1:42,9,0:13
NC_001140.6	554852	.	A	G	51	.	VDB=0.199751;RPB=-0.962692;AF1=0.5;AC1=1;MQ=53;FQ=54;PV4=0.074,1,0,1;DP=336;DP4=134,125,26,41;AN=2;AC=1	GT:PL:GQ	0/1:81,0,255:84
NC_001140.6	554888	.	A	G	23	.	VDB=0.0167729;RPB=-0.590824;AF1=0.5;AC1=1;MQ=53;FQ=26;PV4=0.89,0.097,0,1;DP=347;DP4=130,138,34,38;AN=2;AC=1	GT:PL:GQ	0/1:53,0,255:56
NC_001140.6	554922	.	A	G	16.1	.	VDB=0.395678;RPB=2.09288;AF1=0.5;AC1=1;MQ=51;FQ=19.1;PV4=0.68,1,2.89999e-41,1;DP=343;DP4=117,144,31,34;AN=2;AC=1	GT:PL:GQ	0/1:46,0,255:49
NC_001140.6	556249	.	A	T	84	.	VDB=0.256411;RPB=0.927288;AF1=0.5;AC1=1;MQ=57;FQ=87;PV4=1,0.00022,1,0.071;DP=153;DP4=29,89,7,22;AN=2;AC=1	GT:PL:GQ	0/1:114,0,255:99
NC_001140.6	556644	.	T	C	37	.	VDB=0.160033;RPB=1.07285;AF1=0.5;AC1=1;MQ=39;FQ=40;PV4=0.01,1,1,1;DP=106;DP4=42,38,17,3;AN=2;AC=1	GT:PL:GQ	0/1:67,0,255:70
NC_001140.6	556833	.	G	A	23.5	.	VDB=0.0656;RPB=0.874536;AF1=0.5718;AC1=1;MQ=31;FQ=-21;PV4=1,1,1,1;DP=12;DP4=0,1,1,1;AN=2;AC=1	GT:PL:GQ	0/1:53,0,6:9
NC_001140.6	560666	.	A	G	55	.	VDB=0.0398776;RPB=2.50006;AF1=0.5002;AC1=1;MQ=22;FQ=5.47;PV4=0.54,0.087,1,0.17;DP=40;DP4=21,3,12,0;AN=2;AC=1	GT:PL:GQ	0/1:85,0,31:34
NC_001141.2	19619	.	C	T	113	.	VDB=0.018673;AF1=1;AC1=2;MQ=56;FQ=-42;DP=6;DP4=0,0,2,3;AN=2;AC=2	GT:PL:GQ	1/1:146,15,0:27
NC_001141.2	19623	.	G	A	124	.	VDB=0.0193258;AF1=1;AC1=2;MQ=56;FQ=-42;DP=5;DP4=0,0,2,3;AN=2;AC=2	GT:PL:GQ	1/1:157,15,0:27
NC_001141.2	19625	.	C	T	104	.	VDB=0.018673;AF1=1;AC1=2;MQ=56;FQ=-42;DP=5;DP4=0,0,2,3;AN=2;AC=2	GT:PL:GQ	1/1:137,15,0:27
NC_001141.2	19631	.	C	T	78.5	.	VDB=0.0224989;AF1=1;AC1=2;MQ=55;FQ=-39;DP=4;DP4=0,0,1,3;AN=2;AC=2	GT:PL:GQ	1/1:111,12,0:21
NC_001141.2	21264	.	T	A	12.7	.	VDB=0.0206341;AF1=1;AC1=2;MQ=35;FQ=-39;DP=26;DP4=0,0,1,3;AN=2;AC=2	GT:PL:GQ	1/1:45,12,0:18
NC_001141.2	21419	.	C	T	80	.	VDB=0.149357;AF1=1;AC1=2;MQ=24;FQ=-78;DP=17;DP4=0,0,10,7;AN=2;AC=2	GT:PL:GQ	1/1:113,51,0:99
NC_001141.2	21439	.	A	C	82	.	VDB=0.163987;AF1=1;AC1=2;MQ=25;FQ=-75;DP=17;DP4=0,0,9,7;AN=2;AC=2	GT:PL:GQ	1/1:115,48,0:93
NC_001141.2	21449	.	T	A	60	.	VDB=0.151785;AF1=1;AC1=2;MQ=22;FQ=-69;DP=14;DP4=0,0,9,5;AN=2;AC=2	GT:PL:GQ	1/1:93,42,0:81
NC_001141.2	21456	.	A	T	49	.	VDB=0.146007;AF1=1;AC1=2;MQ=22;FQ=-66;DP=13;DP4=0,0,9,4;AN=2;AC=2	GT:PL:GQ	1/1:82,39,0:75
NC_001141.2	147063	.	G	T	10.4	.	VDB=0.00813584;RPB=5.03074;AF1=0.5;AC1=1;MQ=59;FQ=13.2;PV4=1,0.34,0.0019,0.0088;DP=120;DP4=48,50,7,8;AN=2;AC=1	GT:PL:GQ	0/1:40,0,255:42
NC_001141.2	391498	.	G	T	71	.	VDB=0.00826285;RPB=2.37432;AF1=0.5;AC1=1;MQ=26;FQ=74;PV4=0.33,0.044,0.16,0.012;DP=297;DP4=101,85,34,38;AN=2;AC=1	GT:PL:GQ	0/1:101,0,212:99
NC_001141.2	391768	.	A	T	16.1	.	VDB=0.00171288;RPB=4.59744;AF1=0.5;AC1=1;MQ=29;FQ=19.1;PV4=1,0.17,0.0095,0.17;DP=62;DP4=15,24,6,11;AN=2;AC=1	GT:PL:GQ	0/1:46,0,255:49
NC_001141.2	391984	.	G	A	63	.	VDB=0.18363;RPB=-0.895732;AF1=0.5;AC1=1;MQ=29;FQ=66;PV4=0.41,1,1,1;DP=92;DP4=18,46,4,18;AN=2;AC=1	GT:PL:GQ	0/1:93,0,241:96
NC_001141.2	392615	.	G	A	63	.	VDB=0.0617866;RPB=-1.07709;AF1=0.5;AC1=1;MQ=34;FQ=29;PV4=0.5,1,1,1;DP=12;DP4=2,2,5,1;AN=2;AC=1	GT:PL:GQ	0/1:93,0,56:59
NC_001141.2	392650	.	A	T	4.77	.	VDB=0.0618886;RPB=1.24222;AF1=0.4999;AC1=1;MQ=41;FQ=6.99;PV4=0.46,0.018,1,1;DP=9;DP4=3,3,3,0;AN=2;AC=1	GT:PL:GQ	0/1:33,0,118:33
NC_001141.2	406065	.	G	T	222	.	VDB=0.374843;AF1=1;AC1=2;MQ=60;FQ=-184;DP=58;DP4=0,0,20,32;AN=2;AC=2	GT:PL:GQ	1/1:255,157,0:99
NC_001141.2	406070	.	C	T	62	.	VDB=0.0463997;AF1=1;AC1=2;MQ=60;FQ=-36;DP=60;DP4=0,0,1,2;AN=2;AC=2	GT:PL:GQ	1/1:94,9,0:16
NC_001141.2	432461	.	G	A	191	.	VDB=0.116988;RPB=3.03289;AF1=0.5;AC1=1;MQ=34;FQ=15.1;PV4=0.00034,0.17,1,0.011;DP=28;DP4=12,1,3,11;AN=2;AC=1	GT:PL:GQ	0/1:221,0,42:45
NC_001141.2	435542	.	G	A	80.5	.	VDB=0.0779267;AF1=1;AC1=2;MQ=59;FQ=-39;DP=4;DP4=0,0,4,0;AN=2;AC=2	GT:PL:GQ	1/1:113,12,0:21
NC_001141.2	435544	.	T	A	73.5	.	VDB=0.0786463;AF1=1;AC1=2;MQ=59;FQ=-39;DP=4;DP4=0,0,4,0;AN=2;AC=2	GT:PL:GQ	1/1:106,12,0:21
NC_001141.2	435636	.	T	A	129	.	VDB=0.012374;AF1=1;AC1=2;MQ=46;FQ=-51;DP=8;DP4=0,0,8,0;AN=2;AC=2	GT:PL:GQ	1/1:162,24,0:45
NC_001141.2	435639	.	T	C	129	.	VDB=0.012374;AF1=1;AC1=2;MQ=46;FQ=-51;DP=8;DP4=0,0,8,0;AN=2;AC=2	GT:PL:GQ	1/1:162,24,0:45
NC_001141.2	435646	.	T	C	126	.	VDB=0.00258748;AF1=1;AC1=2;MQ=46;FQ=-51;DP=8;DP4=0,0,8,0;AN=2;AC=2	GT:PL:GQ	1/1:159,24,0:45
NC_001141.2	435648	.	G	T	126	.	VDB=0.00226065;AF1=1;AC1=2;MQ=46;FQ=-51;DP=8;DP4=0,0,8,0;AN=2;AC=2	GT:PL:GQ	1/1:159,24,0:45
NC_001141.2	435653	.	C	G	129	.	VDB=0.005812;AF1=1;AC1=2;MQ=46;FQ=-51;DP=8;DP4=0,0,8,0;AN=2;AC=2	GT:PL:GQ	1/1:162,24,0:45
NC_001141.2	435657	.	G	A	126	.	VDB=0.0104589;AF1=1;AC1=2;MQ=46;FQ=-51;DP=8;DP4=0,0,8,0;AN=2;AC=2	GT:PL:GQ	1/1:159,24,0:45
NC_001141.2	435663	.	T	C	126	.	VDB=0.0151415;AF1=1;AC1=2;MQ=46;FQ=-51;DP=8;DP4=0,0,8,0;AN=2;AC=2	GT:PL:GQ	1/1:159,24,0:45
NC_001141.2	435668	.	A	G	126	.	VDB=0.0180141;AF1=1;AC1=2;MQ=46;FQ=-51;DP=8;DP4=0,0,8,0;AN=2;AC=2	GT:PL:GQ	1/1:159,24,0:45
NC_001141.2	435670	.	C	G	129	.	VDB=0.0176763;AF1=1;AC1=2;MQ=46;FQ=-51;DP=8;DP4=0,0,8,0;AN=2;AC=2	GT:PL:GQ	1/1:162,24,0:45
NC_001141.2	435671	.	A	C	116	.	VDB=0.0323656;AF1=1;AC1=2;MQ=46;FQ=-48;DP=8;DP4=0,0,7,0;AN=2;AC=2	GT:PL:GQ	1/1:149,21,0:39
NC_001141.2	435672	.	C	T	126	.	VDB=0.0160576;AF1=1;AC1=2;MQ=46;FQ=-51;DP=8;DP4=0,0,8,0;AN=2;AC=2	GT:PL:GQ	1/1:159,24,0:45
NC_001141.2	435675	.	T	A	116	.	VDB=0.0198283;AF1=1;AC1=2;MQ=46;FQ=-48;DP=8;DP4=0,0,7,0;AN=2;AC=2	GT:PL:GQ	1/1:149,21,0:39
NC_001141.2	435776	.	T	C	141	.	VDB=0.0411047;AF1=1;AC1=2;MQ=60;FQ=-45;DP=7;DP4=0,0,3,3;AN=2;AC=2	GT:PL:GQ	1/1:174,18,0:33
NC_001141.2	435778	.	G	T	146	.	VDB=0.030383;AF1=1;AC1=2;MQ=60;FQ=-45;DP=8;DP4=0,0,2,4;AN=2;AC=2	GT:PL:GQ	1/1:179,18,0:33
NC_001141.2	437994	.	T	C	47	.	VDB=0.00104748;AF1=1;AC1=2;MQ=24;FQ=-51;DP=8;DP4=0,0,8,0;AN=2;AC=2	GT:PL:GQ	1/1:80,24,0:45
NC_001141.2	437999	.	T	C	47	.	VDB=0.00287783;AF1=1;AC1=2;MQ=24;FQ=-51;DP=9;DP4=0,0,8,0;AN=2;AC=2	GT:PL:GQ	1/1:80,24,0:45
NC_001141.2	438915	.	C	T	20	.	VDB=0.0111064;RPB=-3.06347;AF1=0.5;AC1=1;MQ=57;FQ=23;PV4=0.00052,1,1.7e-18,1;DP=35;DP4=1,28,4,1;AN=2;AC=1	GT:PL:GQ	0/1:50,0,186:53
NC_001141.2	438993	.	A	G	103	.	VDB=0.075427;RPB=-1.54335;AF1=0.5;AC1=1;MQ=52;FQ=106;PV4=0.00015,0.0098,9.1e-06,1;DP=24;DP4=0,14,7,2;AN=2;AC=1	GT:PL:GQ	0/1:133,0,161:99
NC_001141.2	439372	.	G	C	4.77	.	VDB=0.0596;RPB=-2.25576;AF1=0.4999;AC1=1;MQ=35;FQ=6.99;PV4=1,1,1,1;DP=12;DP4=10,0,2,0;AN=2;AC=1	GT:PL:GQ	0/1:33,0,99:33
NC_001141.2	439374	.	C	A	6.98	.	VDB=0.0784;RPB=-2.23917;AF1=0.4999;AC1=1;MQ=37;FQ=9.53;PV4=1,1,1,1;DP=12;DP4=9,0,2,0;AN=2;AC=1	GT:PL:GQ	0/1:36,0,108:37
NC_001141.2	439375	.	A	T	6.98	.	VDB=0.0784;RPB=-2.23917;AF1=0.4999;AC1=1;MQ=37;FQ=9.53;PV4=1,1,1,1;DP=12;DP4=9,0,2,0;AN=2;AC=1	GT:PL:GQ	0/1:36,0,108:37
NC_001141.2	439376	.	T	G	6.98	.	VDB=0.0596;RPB=-2.23917;AF1=0.4999;AC1=1;MQ=37;FQ=9.53;PV4=1,1,1,1;DP=11;DP4=9,0,2,0;AN=2;AC=1	GT:PL:GQ	0/1:36,0,108:37
NC_001141.2	439378	.	G	A	9.52	.	VDB=0.0784;RPB=-2.21949;AF1=0.5;AC1=1;MQ=38;FQ=12.3;PV4=1,1,1,1;DP=11;DP4=8,0,2,0;AN=2;AC=1	GT:PL:GQ	0/1:39,0,105:41
NC_001141.2	439379	.	A	G	6.98	.	VDB=0.0596;RPB=-2.23917;AF1=0.4999;AC1=1;MQ=37;FQ=9.53;PV4=1,1,1,1;DP=11;DP4=9,0,2,0;AN=2;AC=1	GT:PL:GQ	0/1:36,0,108:37
NC_001141.2	439380	.	G	C	9.52	.	VDB=0.0784;RPB=-2.21949;AF1=0.5;AC1=1;MQ=38;FQ=12.3;PV4=1,1,1,1;DP=11;DP4=8,0,2,0;AN=2;AC=1	GT:PL:GQ	0/1:39,0,112:41
NC_001141.2	439383	.	G	A	6.98	.	VDB=0.0784;RPB=-2.23917;AF1=0.4999;AC1=1;MQ=35;FQ=9.53;PV4=1,1,1,1;DP=11;DP4=9,0,2,0;AN=2;AC=1	GT:PL:GQ	0/1:36,0,89:37
NC_001141.2	439386	.	T	G	6.98	.	VDB=0.0596;RPB=-2.23917;AF1=0.4999;AC1=1;MQ=35;FQ=9.53;PV4=1,1,1,1;DP=11;DP4=9,0,2,0;AN=2;AC=1	GT:PL:GQ	0/1:36,0,96:37
NC_001141.2	439388	.	G	A	9.52	.	VDB=0.0784;RPB=-2.21949;AF1=0.5;AC1=1;MQ=37;FQ=12.3;PV4=1,1,1,1;DP=11;DP4=8,0,2,0;AN=2;AC=1	GT:PL:GQ	0/1:39,0,75:41
NC_001141.2	439390	.	A	T	12.3	.	VDB=0.0784;RPB=-1.69482;AF1=0.5;AC1=1;MQ=37;FQ=15.1;PV4=1,1,1,1;DP=11;DP4=7,0,2,0;AN=2;AC=1	GT:PL:GQ	0/1:42,0,74:44
NC_001141.2	439391	.	T	G	15.1	.	VDB=0.0784;RPB=-1.62151;AF1=0.5;AC1=1;MQ=40;FQ=18.1;PV4=1,1,1,1;DP=11;DP4=6,0,2,0;AN=2;AC=1	GT:PL:GQ	0/1:45,0,87:48
NC_001141.2	439392	.	G	T	9.52	.	VDB=0.0596;RPB=-2.21949;AF1=0.5;AC1=1;MQ=37;FQ=12.3;PV4=1,1,1,1;DP=10;DP4=8,0,2,0;AN=2;AC=1	GT:PL:GQ	0/1:39,0,95:41
NC_001141.2	439394	.	G	A,T	25	.	VDB=0.0436033;RPB=0.821706;AF1=1;AC1=2;MQ=42;FQ=-30;PV4=1,0.35,1,0.35;DP=6;DP4=1,0,5,0;AN=2;AC=2,0	GT:PL:GQ	1/1:102,50,47,56,0,52:6
NC_001141.2	439395	.	A	T	23	.	VDB=0.0596;RPB=-1.29177;AF1=0.5;AC1=1;MQ=46;FQ=24.8;PV4=1,1,1,1;DP=6;DP4=3,0,2,0;AN=2;AC=1	GT:PL:GQ	0/1:53,0,58:55
NC_001141.2	439396	.	G	T	27	.	VDB=0.037284;RPB=1.57967;AF1=0.5;AC1=1;MQ=42;FQ=26.5;PV4=1,1,0.28,0.19;DP=6;DP4=3,0,3,0;AN=2;AC=1	GT:PL:GQ	0/1:57,0,56:56
NC_001141.2	439397	.	A	G	77	.	VDB=0.0697023;RPB=0.821706;AF1=1;AC1=2;MQ=42;FQ=-36;PV4=1,1,1,0.35;DP=6;DP4=1,0,5,0;AN=2;AC=2	GT:PL:GQ	1/1:109,9,0:16
NC_001141.2	439398	.	G	C	20	.	VDB=0.0784;RPB=-1.42751;AF1=0.5;AC1=1;MQ=42;FQ=22.6;PV4=1,1,1,1;DP=6;DP4=4,0,2,0;AN=2;AC=1	GT:PL:GQ	0/1:50,0,60:53
NC_001141.2	439400	.	A	G	15.1	.	VDB=0.0784;RPB=-0.65733;AF1=0.5;AC1=1;MQ=47;FQ=18.1;PV4=1,1,1,1;DP=8;DP4=4,2,2,0;AN=2;AC=1	GT:PL:GQ	0/1:45,0,105:48
NC_001141.2	439403	.	G	T	15.1	.	VDB=0.0784;RPB=-0.65733;AF1=0.5;AC1=1;MQ=47;FQ=18.1;PV4=1,1,1,1;DP=8;DP4=4,2,2,0;AN=2;AC=1	GT:PL:GQ	0/1:45,0,110:48
NC_001141.2	439404	.	T	A	18.1	.	VDB=0.0784;RPB=-0.983745;AF1=0.5;AC1=1;MQ=44;FQ=21;PV4=1,1,1,1;DP=8;DP4=4,1,2,0;AN=2;AC=1	GT:PL:GQ	0/1:48,0,93:51
NC_001141.2	439406	.	A	G	15.1	.	VDB=0.0784;RPB=-0.65733;AF1=0.5;AC1=1;MQ=47;FQ=18.1;PV4=1,1,1,1;DP=8;DP4=4,2,2,0;AN=2;AC=1	GT:PL:GQ	0/1:45,0,121:48
NC_001141.2	439407	.	G	T	15.1	.	VDB=0.0784;RPB=-0.65733;AF1=0.5;AC1=1;MQ=47;FQ=18.1;PV4=1,1,1,1;DP=8;DP4=4,2,2,0;AN=2;AC=1	GT:PL:GQ	0/1:45,0,121:48
NC_001141.2	439410	.	T	G	15.1	.	VDB=0.0784;RPB=-0.65733;AF1=0.5;AC1=1;MQ=47;FQ=18.1;PV4=1,1,1,1;DP=8;DP4=4,2,2,0;AN=2;AC=1	GT:PL:GQ	0/1:45,0,121:48
NC_001141.2	439411	.	G	A	15.1	.	VDB=0.0768;RPB=-0.65733;AF1=0.5;AC1=1;MQ=47;FQ=18.1;PV4=1,1,1,1;DP=8;DP4=4,2,2,0;AN=2;AC=1	GT:PL:GQ	0/1:45,0,121:48
NC_001141.2	439412	.	A	G	15.1	.	VDB=0.0784;RPB=-0.65733;AF1=0.5;AC1=1;MQ=47;FQ=18.1;PV4=1,1,1,1;DP=8;DP4=4,2,2,0;AN=2;AC=1	GT:PL:GQ	0/1:45,0,121:48
NC_001141.2	439413	.	G	A	18.1	.	VDB=0.0784;RPB=-0.983745;AF1=0.5;AC1=1;MQ=44;FQ=21;PV4=1,1,1,1;DP=8;DP4=4,1,2,0;AN=2;AC=1	GT:PL:GQ	0/1:48,0,93:51
NC_001141.2	439414	.	A	G	15.1	.	VDB=0.0768;RPB=-0.65733;AF1=0.5;AC1=1;MQ=47;FQ=18.1;PV4=1,1,1,1;DP=8;DP4=4,2,2,0;AN=2;AC=1	GT:PL:GQ	0/1:45,0,118:48
NC_001141.2	439415	.	G	T	15.1	.	VDB=0.0784;RPB=-0.65733;AF1=0.5;AC1=1;MQ=47;FQ=18.1;PV4=1,1,1,1;DP=8;DP4=4,2,2,0;AN=2;AC=1	GT:PL:GQ	0/1:45,0,103:48
NC_001141.2	439416	.	T	A	18.1	.	VDB=0.0784;RPB=-0.396009;AF1=0.5;AC1=1;MQ=47;FQ=21;PV4=1,1,1,1;DP=8;DP4=3,2,2,0;AN=2;AC=1	GT:PL:GQ	0/1:48,0,96:51
NC_001141.2	439418	.	G	T	20	.	VDB=0.0784;RPB=-0.807145;AF1=0.5;AC1=1;MQ=45;FQ=23;PV4=1,1,1,1;DP=7;DP4=3,1,2,0;AN=2;AC=1	GT:PL:GQ	0/1:50,0,68:53
NC_001141.2	439419	.	T	A	18.1	.	VDB=0.0784;RPB=-0.396009;AF1=0.5;AC1=1;MQ=47;FQ=21;PV4=1,1,1,1;DP=7;DP4=3,2,2,0;AN=2;AC=1	GT:PL:GQ	0/1:48,0,96:51
NC_001141.2	439420	.	A	T	18.1	.	VDB=0.0768;RPB=-0.396009;AF1=0.5;AC1=1;MQ=47;FQ=21;PV4=1,1,1,1;DP=7;DP4=3,2,2,0;AN=2;AC=1	GT:PL:GQ	0/1:48,0,96:51
NC_001141.2	439421	.	T	A	18.1	.	VDB=0.0768;RPB=-0.396009;AF1=0.5;AC1=1;MQ=47;FQ=21;PV4=1,1,1,1;DP=7;DP4=3,2,2,0;AN=2;AC=1	GT:PL:GQ	0/1:48,0,96:51
NC_001141.2	439422	.	A	T	18.1	.	VDB=0.0784;RPB=-0.396009;AF1=0.5;AC1=1;MQ=47;FQ=21;PV4=1,1,1,1;DP=7;DP4=3,2,2,0;AN=2;AC=1	GT:PL:GQ	0/1:48,0,96:51
NC_001141.2	439423	.	T	A	18.1	.	VDB=0.0784;RPB=-0.396009;AF1=0.5;AC1=1;MQ=47;FQ=21;PV4=1,1,1,1;DP=7;DP4=3,2,2,0;AN=2;AC=1	GT:PL:GQ	0/1:48,0,96:51
NC_001141.2	439424	.	A	C	18.1	.	VDB=0.0768;RPB=-0.396009;AF1=0.5;AC1=1;MQ=47;FQ=21;PV4=1,1,1,1;DP=7;DP4=3,2,2,0;AN=2;AC=1	GT:PL:GQ	0/1:48,0,95:51
NC_001141.2	439425	.	C	T	23	.	VDB=0.0784;RPB=0.531401;AF1=0.5;AC1=1;MQ=53;FQ=21.3;PV4=0.4,1,1,1;DP=6;DP4=1,2,2,0;AN=2;AC=1	GT:PL:GQ	0/1:53,0,50:51
NC_001141.2	439608	.	T	C	43	.	VDB=0.0365473;RPB=0.219578;AF1=0.5;AC1=1;MQ=30;FQ=46;PV4=0.035,0.37,1,0.37;DP=13;DP4=0,8,3,2;AN=2;AC=1	GT:PL:GQ	0/1:73,0,99:76
NC_001141.2	439707	.	C	G	8.65	.	VDB=0.0388106;RPB=0.843545;AF1=0.5005;AC1=1;MQ=40;FQ=-3.17;PV4=1,1,0.23,1;DP=4;DP4=0,1,0,3;AN=2;AC=1	GT:PL:GQ	0/1:38,0,27:31
NC_001142.9	19014	.	T	C	147	.	VDB=0.257346;AF1=1;AC1=2;MQ=24;FQ=-123;DP=37;DP4=0,0,18,14;AN=2;AC=2	GT:PL:GQ	1/1:180,96,0:99
NC_001142.9	19397	.	T	A	144	.	VDB=0.280841;AF1=1;AC1=2;MQ=20;FQ=-162;DP=48;DP4=0,0,16,29;AN=2;AC=2	GT:PL:GQ	1/1:177,135,0:99
NC_001142.9	19619	.	G	A	64.1	.	VDB=0.0471984;AF1=1;AC1=2;MQ=28;FQ=-45;DP=6;DP4=0,0,0,6;AN=2;AC=2	GT:PL:GQ	1/1:97,18,0:33
NC_001142.9	19627	.	C	A	60.3	.	VDB=0.0115538;AF1=1;AC1=2;MQ=31;FQ=-42;DP=7;DP4=0,0,0,5;AN=2;AC=2	GT:PL:GQ	1/1:93,15,0:27
NC_001142.9	19631	.	A	G	90.1	.	VDB=0.0387718;AF1=1;AC1=2;MQ=30;FQ=-48;DP=7;DP4=0,0,0,7;AN=2;AC=2	GT:PL:GQ	1/1:123,21,0:39
NC_001142.9	204479	.	A	G	25.8	.	VDB=0.0208;AF1=1;AC1=2;MQ=60;FQ=-33;DP=45;DP4=0,0,2,0;AN=2;AC=2	GT:PL:GQ	1/1:57,6,0:10
NC_001142.9	470129	.	A	G	222	.	VDB=0.0853401;AF1=1;AC1=2;MQ=60;FQ=-69;DP=23;DP4=0,0,8,6;AN=2;AC=2	GT:PL:GQ	1/1:255,42,0:81
NC_001142.9	470130	.	G	A	222	.	VDB=0.138892;AF1=1;AC1=2;MQ=60;FQ=-66;DP=23;DP4=0,0,7,6;AN=2;AC=2	GT:PL:GQ	1/1:255,39,0:75
NC_001142.9	640030	.	T	C	144	.	VDB=0.112629;RPB=0.652791;AF1=0.5;AC1=1;MQ=60;FQ=10.4;PV4=0.44,0.23,1,1;DP=68;DP4=0,2,5,3;AN=2;AC=1	GT:PL:GQ	0/1:174,0,37:40
NC_001142.9	744173	.	A	G	43	.	VDB=7.95723e-10;RPB=0.0749932;AF1=0.5;AC1=1;MQ=22;FQ=46;PV4=0.058,1,0.014,1;DP=223;DP4=90,51,37,37;AN=2;AC=1	GT:PL:GQ	0/1:73,0,232:76
NC_001142.9	744175	.	G	A	38	.	VDB=1.89853e-09;RPB=0.192759;AF1=0.5;AC1=1;MQ=21;FQ=41;PV4=0.04,1,0.023,1;DP=220;DP4=92,50,36,36;AN=2;AC=1	GT:PL:GQ	0/1:68,0,236:71
NC_001142.9	744182	.	A	T	46	.	VDB=4.58312e-06;RPB=0.58332;AF1=0.5;AC1=1;MQ=21;FQ=49;PV4=0.12,1,0.011,1;DP=224;DP4=90,54,40,38;AN=2;AC=1	GT:PL:GQ	0/1:76,0,243:79
NC_001142.9	744198	.	C	T	24	.	VDB=0.21724;RPB=3.63971;AF1=0.5;AC1=1;MQ=23;FQ=27;PV4=0.12,0.34,0.00014,1;DP=233;DP4=96,58,38,37;AN=2;AC=1	GT:PL:GQ	0/1:54,0,253:57
NC_001142.9	744229	.	C	T	9.52	.	VDB=2.02161e-08;RPB=4.42868;AF1=0.5;AC1=1;MQ=25;FQ=12.3;PV4=0.64,1,0.0046,1;DP=212;DP4=86,65,34,22;AN=2;AC=1	GT:PL:GQ	0/1:39,0,227:41
NC_001142.9	744230	.	A	C	4.13	.	VDB=8.93388e-08;RPB=4.2057;AF1=0.4998;AC1=1;MQ=25;FQ=6.2;PV4=0.87,1,0.0038,1;DP=213;DP4=86,65,32,22;AN=2;AC=1	GT:PL:GQ	0/1:32,0,225:31
NC_001142.9	744577	.	A	G	149	.	VDB=0.128823;AF1=1;AC1=2;MQ=22;FQ=-162;DP=48;DP4=0,0,1,44;AN=2;AC=2	GT:PL:GQ	1/1:182,135,0:99
NC_001142.9	745498	.	G	A	156	.	VDB=0.329656;RPB=-1.75299;AF1=0.5;AC1=1;MQ=46;FQ=159;PV4=0.011,0.014,0.29,1;DP=226;DP4=45,67,9,38;AN=2;AC=1	GT:PL:GQ	0/1:186,0,255:99
NC_001142.9	745504	.	A	G	111	.	VDB=0.00281678;RPB=-1.03065;AF1=0.5;AC1=1;MQ=48;FQ=114;PV4=0.17,9.9e-06,1,1;DP=221;DP4=45,106,21,30;AN=2;AC=1	GT:PL:GQ	0/1:141,0,255:99
NC_001143.9	1347	.	C	A	64.1	.	VDB=0.0387887;AF1=1;AC1=2;MQ=26;FQ=-45;DP=6;DP4=0,0,4,2;AN=2;AC=2	GT:PL:GQ	1/1:97,18,0:33
NC_001143.9	1348	.	A	C	64.1	.	VDB=0.0387887;AF1=1;AC1=2;MQ=26;FQ=-45;DP=6;DP4=0,0,4,2;AN=2;AC=2	GT:PL:GQ	1/1:97,18,0:33
NC_001143.9	1349	.	G	T	4.13	.	VDB=0.0313109;RPB=-0.546017;AF1=0.4999;AC1=1;MQ=26;FQ=5.49;PV4=0.4,1,0.4,1;DP=6;DP4=1,2,3,0;AN=2;AC=1	GT:PL:GQ	0/1:32,0,38:31
NC_001143.9	1354	.	A	G	8.65	.	VDB=0.0522715;RPB=1.57967;AF1=0.5001;AC1=1;MQ=26;FQ=5.49;PV4=0.4,1,1,1;DP=6;DP4=3,0,1,2;AN=2;AC=1	GT:PL:GQ	0/1:38,0,32:35
NC_001143.9	64185	.	C	T	34	.	VDB=0.0207684;RPB=-1.97641;AF1=0.5;AC1=1;MQ=58;FQ=37;PV4=1,0.00024,0.19,1;DP=92;DP4=24,38,5,9;AN=2;AC=1	GT:PL:GQ	0/1:64,0,255:67
NC_001143.9	78825	.	T	G	14.9	.	VDB=0.0752;AF1=1;AC1=2;MQ=60;FQ=-33;DP=24;DP4=0,0,1,1;AN=2;AC=2	GT:PL:GQ	1/1:46,6,0:10
NC_001143.9	314401	.	A	G	40.3	.	VDB=0.0500073;AF1=1;AC1=2;MQ=21;FQ=-42;DP=5;DP4=0,0,5,0;AN=2;AC=2	GT:PL:GQ	1/1:73,15,0:27
NC_001143.9	314432	.	T	C	25.5	.	VDB=0.0763378;AF1=1;AC1=2;MQ=21;FQ=-39;DP=4;DP4=0,0,4,0;AN=2;AC=2	GT:PL:GQ	1/1:58,12,0:21
NC_001143.9	387224	.	A	T	222	.	VDB=0.0567431;AF1=1;AC1=2;MQ=60;FQ=-105;DP=62;DP4=0,0,12,14;AN=2;AC=2	GT:PL:GQ	1/1:255,78,0:99
NC_001143.9	647291	.	A	G	4.13	.	VDB=0.000376412;RPB=-3.25688;AF1=0.4998;AC1=1;MQ=59;FQ=6.2;PV4=0.0099,0.34,0.2,1;DP=108;DP4=54,37,3,11;AN=2;AC=1	GT:PL:GQ	0/1:32,0,255:31
NC_001143.9	647453	.	G	A	64	.	VDB=0.0146938;RPB=4.4351;AF1=0.5;AC1=1;MQ=57;FQ=67;PV4=0.74,0.48,0.0034,0.14;DP=76;DP4=19,35,3,8;AN=2;AC=1	GT:PL:GQ	0/1:94,0,255:97
NC_001143.9	666772	.	T	G	12.3	.	VDB=0.0462262;RPB=-1.0789;AF1=0.5;AC1=1;MQ=32;FQ=15.1;PV4=0.26,0.31,0.33,0.18;DP=64;DP4=0,20,1,6;AN=2;AC=1	GT:PL:GQ	0/1:42,0,128:44
NC_001144.5	8	.	A	C	24	.	VDB=0.0164637;RPB=-0.474853;AF1=0.5;AC1=1;MQ=34;FQ=27;PV4=1,1,0.44,0.013;DP=9;DP4=5,0,4,0;AN=2;AC=1	GT:PL:GQ	0/1:54,0,77:57
NC_001144.5	5646	.	C	A	66.1	.	VDB=0.114898;AF1=1;AC1=2;MQ=24;FQ=-48;DP=7;DP4=0,0,2,5;AN=2;AC=2	GT:PL:GQ	1/1:99,21,0:39
NC_001144.5	5647	.	A	G	66.1	.	VDB=0.0996052;AF1=1;AC1=2;MQ=26;FQ=-45;DP=7;DP4=0,0,2,4;AN=2;AC=2	GT:PL:GQ	1/1:99,18,0:33
NC_001144.5	5807	.	C	G	37.3	.	VDB=0.0102517;AF1=1;AC1=2;MQ=28;FQ=-42;DP=5;DP4=0,0,5,0;AN=2;AC=2	GT:PL:GQ	1/1:70,15,0:27
NC_001144.5	11371	.	A	T,C	15.1	.	VDB=0.0380134;AF1=1;AC1=2;MQ=30;FQ=-36;DP=26;DP4=0,0,1,3;AN=2;AC=2,0	GT:PL:GQ	1/1:50,12,3,43,0,40:14
NC_001144.5	11497	.	T	C	11.3	.	VDB=0.0777703;RPB=1.95007;AF1=0.5;AC1=1;MQ=36;FQ=14.2;PV4=0.053,0.14,0.038,0.33;DP=18;DP4=1,11,3,2;AN=2;AC=1	GT:PL:GQ	0/1:41,0,151:43
NC_001144.5	13550	.	G	A	61	.	VDB=0.0514961;RPB=-3.46681;AF1=0.5;AC1=1;MQ=23;FQ=64;PV4=0.057,1,1,0.15;DP=34;DP4=7,16,7,3;AN=2;AC=1	GT:PL:GQ	0/1:91,0,140:94
NC_001144.5	64386	.	A	G	14.2	.	VDB=0.00382131;RPB=-4.5759;AF1=0.5;AC1=1;MQ=59;FQ=17.1;PV4=1,0.23,1.3e-05,0.22;DP=94;DP4=39,35,6,5;AN=2;AC=1	GT:PL:GQ	0/1:44,0,255:47
NC_001144.5	510430	.	A	G	61	.	VDB=0.0478949;AF1=1;AC1=2;MQ=60;FQ=-36;DP=64;DP4=0,0,1,2;AN=2;AC=2	GT:PL:GQ	1/1:93,9,0:16
NC_001144.5	510431	.	T	A	73	.	VDB=0.0508161;AF1=1;AC1=2;MQ=60;FQ=-36;DP=64;DP4=0,0,1,2;AN=2;AC=2	GT:PL:GQ	1/1:105,9,0:16
NC_001144.5	789230	.	G	A	18.1	.	VDB=0.10045;RPB=-2.04101;AF1=0.5;AC1=1;MQ=59;FQ=21;PV4=0.69,0.0039,1,0.0027;DP=51;DP4=24,19,3,4;AN=2;AC=1	GT:PL:GQ	0/1:48,0,255:51
NC_001144.5	1062470	.	T	A	44.5	.	VDB=0.0613174;AF1=1;AC1=2;MQ=48;FQ=-39;DP=4;DP4=0,0,2,2;AN=2;AC=2	GT:PL:GQ	1/1:77,12,0:21
NC_001144.5	1062975	.	C	T	58	.	VDB=0.125893;RPB=-3.08508;AF1=0.5;AC1=1;MQ=25;FQ=61;PV4=0.49,1,0.0066,1;DP=45;DP4=20,0,20,2;AN=2;AC=1	GT:PL:GQ	0/1:88,0,129:91
NC_001144.5	1063512	.	T	C	24	.	VDB=0.0214988;RPB=3.60107;AF1=0.5;AC1=1;MQ=27;FQ=27;PV4=1,1,0.043,0.002;DP=25;DP4=2,12,1,9;AN=2;AC=1	GT:PL:GQ	0/1:54,0,131:57
NC_001144.5	1063518	.	A	G	10.4	.	VDB=0.0200182;RPB=3.43318;AF1=0.5;AC1=1;MQ=28;FQ=13.2;PV4=1,1,0.011,0.0013;DP=24;DP4=2,12,1,8;AN=2;AC=1	GT:PL:GQ	0/1:40,0,148:42
NC_001144.5	1063611	.	T	C	54.5	.	VDB=0.0388106;RPB=-0.843545;AF1=1;AC1=2;MQ=37;FQ=-31;PV4=1,1,1,0.22;DP=5;DP4=1,0,3,0;AN=2;AC=2	GT:PL:GQ	1/1:85,4,0:7
NC_001144.5	1063703	.	A	G	99	.	VDB=0.074849;AF1=1;AC1=2;MQ=32;FQ=-51;DP=8;DP4=0,0,7,1;AN=2;AC=2	GT:PL:GQ	1/1:132,24,0:45
NC_001144.5	1063705	.	C	T	96.1	.	VDB=0.0979044;AF1=1;AC1=2;MQ=34;FQ=-48;DP=8;DP4=0,0,6,1;AN=2;AC=2	GT:PL:GQ	1/1:129,21,0:39
NC_001144.5	1063730	.	T	C	68.5	.	VDB=0.0290713;RPB=0.821706;AF1=1;AC1=2;MQ=32;FQ=-34;PV4=0.17,1,1,0.2;DP=8;DP4=0,1,5,0;AN=2;AC=2	GT:PL:GQ	1/1:100,7,0:12
NC_001144.5	1063955	.	A	T	13.7	.	VDB=0.0768;RPB=-0.874536;AF1=1;AC1=2;MQ=22;FQ=-29;PV4=0.33,1,1,0.029;DP=5;DP4=0,1,2,0;AN=2;AC=2	GT:PL:GQ	1/1:43,2,0:4
NC_001144.5	1065084	.	T	G	3.55	.	VDB=0.0624;RPB=-1.11122;AF1=0.5011;AC1=1;MQ=36;FQ=-5.91;PV4=1,1,0.34,1;DP=13;DP4=1,1,2,0;AN=2;AC=1	GT:PL:GQ	0/1:31,0,23:27
NC_001145.3	5691	.	C	T	6.98	.	VDB=0.0706484;RPB=0.474853;AF1=0.5007;AC1=1;MQ=20;FQ=-4.32;PV4=0.21,1,1,1;DP=12;DP4=4,1,1,3;AN=2;AC=1	GT:PL:GQ	0/1:36,0,25:29
NC_001145.3	5782	.	T	C	21.5	.	VDB=0.118108;RPB=0.254762;AF1=0.5554;AC1=1;MQ=20;FQ=-20;PV4=1,1,0.47,0.21;DP=12;DP4=1,3,1,7;AN=2;AC=1	GT:PL:GQ	0/1:51,0,7:10
NC_001145.3	162791	.	T	C	67.3	.	VDB=0.00672009;AF1=1;AC1=2;MQ=29;FQ=-42;DP=6;DP4=0,0,2,3;AN=2;AC=2	GT:PL:GQ	1/1:100,15,0:27
NC_001145.3	183999	.	G	A	62	.	VDB=0.0522715;AF1=1;AC1=2;MQ=58;FQ=-36;DP=4;DP4=0,0,1,2;AN=2;AC=2	GT:PL:GQ	1/1:94,9,0:16
NC_001145.3	184009	.	C	A	73	.	VDB=0.0608953;AF1=1;AC1=2;MQ=58;FQ=-36;DP=4;DP4=0,0,1,2;AN=2;AC=2	GT:PL:GQ	1/1:105,9,0:16
NC_001145.3	202197	.	T	C	73.5	.	VDB=0.0206485;AF1=1;AC1=2;MQ=60;FQ=-39;DP=6;DP4=0,0,4,0;AN=2;AC=2	GT:PL:GQ	1/1:106,12,0:21
NC_001145.3	359449	.	T	C	78.1	.	VDB=0.0487761;AF1=1;AC1=2;MQ=26;FQ=-48;DP=8;DP4=0,0,1,6;AN=2;AC=2	GT:PL:GQ	1/1:111,21,0:39
NC_001145.3	609396	.	T	C	37	.	VDB=1.0416e-18;RPB=7.04874;AF1=0.5;AC1=1;MQ=55;FQ=40;PV4=0.083,1,1,0.036;DP=242;DP4=106,79,17,24;AN=2;AC=1	GT:PL:GQ	0/1:67,0,253:70
NC_001145.3	908393	.	G	A	14.2	.	VDB=0.019761;RPB=-2.24082;AF1=0.5;AC1=1;MQ=26;FQ=17.1;PV4=0.0079,1,0.017,1;DP=10;DP4=5,0,0,4;AN=2;AC=1	GT:PL:GQ	0/1:44,0,81:47
NC_001145.3	908406	.	C	T	11.3	.	VDB=0.0254596;RPB=-2.4011;AF1=0.5;AC1=1;MQ=26;FQ=14.2;PV4=0.0048,1,0.0087,1;DP=10;DP4=6,0,0,4;AN=2;AC=1	GT:PL:GQ	0/1:41,0,89:43
NC_001145.3	908408	.	C	T	11.3	.	VDB=0.0254596;RPB=-2.4011;AF1=0.5;AC1=1;MQ=26;FQ=14.2;PV4=0.0048,1,0.0087,1;DP=10;DP4=6,0,0,4;AN=2;AC=1	GT:PL:GQ	0/1:41,0,89:43
NC_001145.3	923271	.	T	C	27	.	VDB=0.0270646;AF1=1;AC1=2;MQ=26;FQ=-36;DP=4;DP4=0,0,2,1;AN=2;AC=2	GT:PL:GQ	1/1:59,9,0:16
NC_001145.3	923305	.	A	C	176	.	VDB=0.0102727;AF1=1;AC1=2;MQ=33;FQ=-69;DP=16;DP4=0,0,11,3;AN=2;AC=2	GT:PL:GQ	1/1:209,42,0:81
NC_001145.3	923819	.	C	T	15.1	.	VDB=0.0598336;AF1=1;AC1=2;MQ=20;FQ=-36;DP=4;DP4=0,0,2,1;AN=2;AC=2	GT:PL:GQ	1/1:47,9,0:14
NC_001145.3	923847	.	G	A	35.5	.	VDB=0.0483123;AF1=1;AC1=2;MQ=34;FQ=-39;DP=4;DP4=0,0,3,1;AN=2;AC=2	GT:PL:GQ	1/1:68,12,0:21
NC_001145.3	923883	.	G	A	47.5	.	VDB=0.0548933;AF1=1;AC1=2;MQ=34;FQ=-39;DP=4;DP4=0,0,3,1;AN=2;AC=2	GT:PL:GQ	1/1:80,12,0:21
NC_001146.8	6739	.	C	A	3.41	.	VDB=0.072;AF1=1;AC1=2;MQ=21;FQ=-33;DP=4;DP4=0,0,0,2;AN=2;AC=2	GT:PL:GQ	1/1:32,6,0:4
NC_001146.8	6964	.	A	G	15.1	.	VDB=0.103951;RPB=3.4488;AF1=0.5;AC1=1;MQ=38;FQ=18.1;PV4=0.39,0.0069,1,0.13;DP=43;DP4=33,2,5,1;AN=2;AC=1	GT:PL:GQ	0/1:45,0,171:48
NC_001146.8	7553	.	A	G	62	.	VDB=0.0211926;RPB=4.20402;AF1=0.5;AC1=1;MQ=32;FQ=65;PV4=0.39,0.0088,0.0083,0.2;DP=75;DP4=36,11,14,8;AN=2;AC=1	GT:PL:GQ	0/1:92,0,255:95
NC_001146.8	7557	.	C	T	72	.	VDB=0.0187098;RPB=4.28015;AF1=0.5;AC1=1;MQ=32;FQ=75;PV4=0.58,0.32,0.0019,0.12;DP=72;DP4=33,13,14,8;AN=2;AC=1	GT:PL:GQ	0/1:102,0,255:99
NC_001146.8	8371	.	A	G	53	.	VDB=0.334471;RPB=0.929455;AF1=0.5;AC1=1;MQ=20;FQ=56;PV4=0.74,1,1,0.44;DP=192;DP4=62,77,20,28;AN=2;AC=1	GT:PL:GQ	0/1:83,0,150:86
NC_001146.8	16835	.	G	A	10.4	.	VDB=0.0494096;RPB=-0.838525;AF1=0.5;AC1=1;MQ=40;FQ=13.2;PV4=0.001,1,1,1;DP=20;DP4=0,16,3,0;AN=2;AC=1	GT:PL:GQ	0/1:40,0,133:42
NC_001146.8	415101	.	T	C	39.5	.	VDB=0.0561984;AF1=1;AC1=2;MQ=60;FQ=-39;DP=40;DP4=0,0,0,4;AN=2;AC=2	GT:PL:GQ	1/1:72,12,0:21
NC_001146.8	573955	.	A	T	25	.	VDB=0.00116849;RPB=-3.18146;AF1=0.5;AC1=1;MQ=44;FQ=28;PV4=0.4,1,1,1;DP=111;DP4=40,51,8,6;AN=2;AC=1	GT:PL:GQ	0/1:55,0,214:58
NC_001146.8	573956	.	T	C	26	.	VDB=0.000530615;RPB=-3.04853;AF1=0.5;AC1=1;MQ=45;FQ=29;PV4=0.58,1,1,1;DP=112;DP4=41,54,8,7;AN=2;AC=1	GT:PL:GQ	0/1:56,0,219:59
NC_001146.8	573957	.	C	T	37	.	VDB=0.000566336;RPB=-2.9316;AF1=0.5;AC1=1;MQ=45;FQ=40;PV4=0.42,1,1,1;DP=111;DP4=39,54,8,7;AN=2;AC=1	GT:PL:GQ	0/1:67,0,234:70
NC_001146.8	573958	.	T	G	39	.	VDB=0.000604239;RPB=-3.03653;AF1=0.5;AC1=1;MQ=45;FQ=42;PV4=0.59,0.28,1,1;DP=111;DP4=41,50,8,7;AN=2;AC=1	GT:PL:GQ	0/1:69,0,229:72
NC_001146.8	573960	.	T	G	16.1	.	VDB=0.000966452;RPB=-2.57276;AF1=0.5;AC1=1;MQ=45;FQ=19.1;PV4=0.4,0.46,1,1;DP=111;DP4=41,52,8,6;AN=2;AC=1	GT:PL:GQ	0/1:46,0,226:49
NC_001146.8	573961	.	G	A	31	.	VDB=0.000604239;RPB=-2.98624;AF1=0.5;AC1=1;MQ=45;FQ=34;PV4=0.59,0.082,1,1;DP=111;DP4=42,52,8,7;AN=2;AC=1	GT:PL:GQ	0/1:61,0,230:64
NC_001146.8	573963	.	A	C	33	.	VDB=0.00102069;RPB=-2.64992;AF1=0.5;AC1=1;MQ=45;FQ=36;PV4=0.56,0.29,1,1;DP=109;DP4=35,53,7,7;AN=2;AC=1	GT:PL:GQ	0/1:63,0,238:66
NC_001146.8	573964	.	C	A	11.3	.	VDB=0.000600501;RPB=-2.58759;AF1=0.5;AC1=1;MQ=46;FQ=14.2;PV4=0.4,0.039,1,1;DP=109;DP4=40,51,8,6;AN=2;AC=1	GT:PL:GQ	0/1:41,0,232:43
NC_001146.8	573965	.	A	C	27	.	VDB=0.000530615;RPB=-2.68285;AF1=0.5;AC1=1;MQ=45;FQ=30;PV4=0.59,0.19,1,1;DP=110;DP4=42,51,8,7;AN=2;AC=1	GT:PL:GQ	0/1:57,0,222:60
NC_001146.8	573966	.	C	T	22	.	VDB=0.00113747;RPB=-2.54277;AF1=0.5;AC1=1;MQ=46;FQ=25;PV4=0.4,1,1,1;DP=109;DP4=41,51,8,6;AN=2;AC=1	GT:PL:GQ	0/1:52,0,230:55
NC_001146.8	573971	.	A	T	59	.	VDB=0.000530615;RPB=-2.49055;AF1=0.5;AC1=1;MQ=46;FQ=62;PV4=0.78,1,1,1;DP=105;DP4=41,44,8,7;AN=2;AC=1	GT:PL:GQ	0/1:89,0,242:92
NC_001146.8	573973	.	C	T	50	.	VDB=0.000604239;RPB=-2.37313;AF1=0.5;AC1=1;MQ=46;FQ=53;PV4=0.59,0.34,1,1;DP=105;DP4=39,47,8,7;AN=2;AC=1	GT:PL:GQ	0/1:80,0,245:83
NC_001146.8	573974	.	T	G	47	.	VDB=0.000530615;RPB=-2.15428;AF1=0.5;AC1=1;MQ=47;FQ=50;PV4=0.78,1,1,1;DP=105;DP4=40,47,8,7;AN=2;AC=1	GT:PL:GQ	0/1:77,0,246:80
NC_001146.8	573975	.	G	T	41	.	VDB=0.000566336;RPB=-1.85192;AF1=0.5;AC1=1;MQ=47;FQ=44;PV4=0.78,0.11,1,1;DP=104;DP4=40,47,8,7;AN=2;AC=1	GT:PL:GQ	0/1:71,0,246:74
NC_001146.8	573981	.	C	A	44	.	VDB=0.000365356;RPB=-1.64759;AF1=0.5;AC1=1;MQ=48;FQ=47;PV4=0.57,0.27,1,1;DP=102;DP4=38,45,8,6;AN=2;AC=1	GT:PL:GQ	0/1:74,0,250:77
NC_001146.8	573982	.	A	G	59	.	VDB=0.000319524;RPB=-1.31285;AF1=0.5;AC1=1;MQ=48;FQ=62;PV4=0.58,1,1,1;DP=102;DP4=37,48,8,7;AN=2;AC=1	GT:PL:GQ	0/1:89,0,255:92
NC_001146.8	573983	.	G	T	47	.	VDB=0.000223076;RPB=-1.29446;AF1=0.5;AC1=1;MQ=49;FQ=50;PV4=0.58,0.19,1,1;DP=103;DP4=39,48,8,7;AN=2;AC=1	GT:PL:GQ	0/1:77,0,253:80
NC_001146.8	573984	.	T	A	55	.	VDB=0.000191042;RPB=-1.16805;AF1=0.5;AC1=1;MQ=48;FQ=58;PV4=0.58,0.29,1,1;DP=103;DP4=38,47,8,7;AN=2;AC=1	GT:PL:GQ	0/1:85,0,255:88
NC_001146.8	573989	.	A	T	46	.	VDB=9.46509e-05;RPB=-1.19164;AF1=0.5;AC1=1;MQ=48;FQ=49;PV4=0.4,0.45,1,1;DP=102;DP4=36,45,8,6;AN=2;AC=1	GT:PL:GQ	0/1:76,0,255:79
NC_001146.8	573990	.	T	A	45	.	VDB=0.000107933;RPB=-1.1523;AF1=0.5;AC1=1;MQ=48;FQ=48;PV4=0.57,1,1,1;DP=102;DP4=39,45,8,6;AN=2;AC=1	GT:PL:GQ	0/1:75,0,247:78
NC_001146.8	573991	.	A	T	51	.	VDB=7.14996e-05;RPB=-0.982791;AF1=0.5;AC1=1;MQ=49;FQ=54;PV4=0.57,0.098,1,1;DP=103;DP4=35,47,8,7;AN=2;AC=1	GT:PL:GQ	0/1:81,0,255:84
NC_001146.8	573992	.	T	A	44	.	VDB=5.5991e-05;RPB=-0.73699;AF1=0.5;AC1=1;MQ=49;FQ=47;PV4=0.58,0.017,1,1;DP=104;DP4=38,49,8,7;AN=2;AC=1	GT:PL:GQ	0/1:74,0,254:77
NC_001146.8	573993	.	A	C	32	.	VDB=0.000104459;RPB=-0.567369;AF1=0.5;AC1=1;MQ=49;FQ=35;PV4=0.39,0.14,1,1;DP=102;DP4=37,48,8,6;AN=2;AC=1	GT:PL:GQ	0/1:62,0,254:65
NC_001146.8	598821	.	C	G	163	.	VDB=0.316824;RPB=0.799678;AF1=0.5;AC1=1;MQ=20;FQ=141;PV4=0.85,0.046,1,1;DP=110;DP4=24,25,29,27;AN=2;AC=1	GT:PL:GQ	0/1:193,0,168:99
NC_001146.8	598862	.	T	C	129	.	VDB=0.202764;RPB=1.07734;AF1=0.5;AC1=1;MQ=20;FQ=132;PV4=0.34,0.16,1,1;DP=111;DP4=34,27,22,26;AN=2;AC=1	GT:PL:GQ	0/1:159,0,177:99
NC_001146.8	599709	.	T	G	13.2	.	VDB=0.0206384;RPB=-0.351763;AF1=0.5;AC1=1;MQ=48;FQ=16.1;PV4=1,1,1,1;DP=23;DP4=9,9,1,2;AN=2;AC=1	GT:PL:GQ	0/1:43,0,255:46
NC_001146.8	694242	.	T	A	86	.	VDB=0.109002;RPB=1.28333;AF1=0.5;AC1=1;MQ=60;FQ=89;PV4=0.71,1,1,0.003;DP=65;DP4=17,13,6,3;AN=2;AC=1	GT:PL:GQ	0/1:116,0,255:99
NC_001146.8	726345	.	T	G	161	.	VDB=0.231865;RPB=-1.94068;AF1=1;AC1=2;MQ=21;FQ=-58;PV4=0.029,1,0.44,0.13;DP=47;DP4=6,0,20,20;AN=2;AC=2	GT:PL:GQ	1/1:194,31,0:59
NC_001146.8	726350	.	C	T	162	.	VDB=0.305547;RPB=-1.24427;AF1=1;AC1=2;MQ=21;FQ=-50;PV4=0.032,0.35,0.49,0.17;DP=46;DP4=6,0,19,18;AN=2;AC=2	GT:PL:GQ	1/1:195,23,0:43
NC_001146.8	772971	.	C	T	23	.	VDB=0.193057;RPB=-0.692954;AF1=0.5;AC1=1;MQ=48;FQ=26;PV4=0.0051,1,3.5e-11,1;DP=112;DP4=49,35,19,2;AN=2;AC=1	GT:PL:GQ	0/1:53,0,255:56
NC_001146.8	773592	.	T	A	81	.	VDB=0.274343;RPB=-1.45411;AF1=0.5;AC1=1;MQ=53;FQ=84;PV4=0.11,0.12,2.1e-08,1;DP=157;DP4=56,65,20,11;AN=2;AC=1	GT:PL:GQ	0/1:111,0,255:99
NC_001146.8	773787	.	T	A	18.1	.	VDB=0.0779739;RPB=0.642646;AF1=0.5;AC1=1;MQ=53;FQ=21;PV4=1,0.015,1.2e-13,1;DP=132;DP4=51,57,10,12;AN=2;AC=1	GT:PL:GQ	0/1:48,0,255:51
NC_001146.8	774183	.	G	A	6.98	.	VDB=0.122782;RPB=-1.08536;AF1=0.4999;AC1=1;MQ=53;FQ=9.53;PV4=0.0066,0.1,4.6e-07,0.47;DP=122;DP4=46,50,3,17;AN=2;AC=1	GT:PL:GQ	0/1:36,0,255:37
NC_001146.8	774285	.	C	G	29	.	VDB=0.182272;RPB=0.993361;AF1=0.5;AC1=1;MQ=52;FQ=32;PV4=0.2,1,9.8e-10,1;DP=115;DP4=48,42,6,12;AN=2;AC=1	GT:PL:GQ	0/1:59,0,255:62
NC_001146.8	774399	.	T	G	77	.	VDB=0.0868126;RPB=3.49521;AF1=0.5;AC1=1;MQ=53;FQ=80;PV4=0.0015,1,2.4e-27,1;DP=90;DP4=23,34,20,5;AN=2;AC=1	GT:PL:GQ	0/1:107,0,255:99
NC_001146.8	774421	.	C	T	37	.	VDB=0.199096;RPB=5.14507;AF1=0.5;AC1=1;MQ=54;FQ=40;PV4=0.0036,0.47,2.5e-33,1;DP=96;DP4=30,41,18,5;AN=2;AC=1	GT:PL:GQ	0/1:67,0,255:70
NC_001146.8	781802	.	A	T	5.46	.	VDB=0.152725;RPB=0.946646;AF1=0.4999;AC1=1;MQ=45;FQ=7.8;PV4=0.22,0.12,0.033,0.46;DP=95;DP4=23,53,2,13;AN=2;AC=1	GT:PL:GQ	0/1:34,0,255:34
NC_001146.8	781974	.	C	T	17.1	.	VDB=0.303142;RPB=-2.1688;AF1=0.5;AC1=1;MQ=23;FQ=20.1;PV4=0.0055,1,0.001,0.24;DP=121;DP4=50,31,33,5;AN=2;AC=1	GT:PL:GQ	0/1:47,0,240:50
NC_001146.8	782151	.	C	T	135	.	VDB=0.219561;RPB=-0.219989;AF1=0.5;AC1=1;MQ=20;FQ=111;PV4=0.048,0.12,1,0.2;DP=109;DP4=45,13,24,18;AN=2;AC=1	GT:PL:GQ	0/1:165,0,138:99
NC_001146.8	783371	.	T	C	90	.	VDB=0.0021998;RPB=0.707528;AF1=0.5;AC1=1;MQ=34;FQ=93;PV4=0.28,1,1,1;DP=35;DP4=21,0,7,1;AN=2;AC=1	GT:PL:GQ	0/1:120,0,142:99
NC_001147.6	11097	.	G	T	70	.	VDB=0.00952306;RPB=-0.125524;AF1=0.5;AC1=1;MQ=36;FQ=73;PV4=1,1,1,0.41;DP=27;DP4=17,0,10,0;AN=2;AC=1	GT:PL:GQ	0/1:100,0,142:99
NC_001147.6	11102	.	G	A	57	.	VDB=0.0109229;RPB=0.485071;AF1=0.5;AC1=1;MQ=35;FQ=60;PV4=1,1,0.45,1;DP=27;DP4=17,0,9,0;AN=2;AC=1	GT:PL:GQ	0/1:87,0,139:90
NC_001147.6	11108	.	T	C	77	.	VDB=0.0299543;RPB=-0.571501;AF1=0.5;AC1=1;MQ=35;FQ=80;PV4=1,0.11,1,0.32;DP=31;DP4=18,0,12,0;AN=2;AC=1	GT:PL:GQ	0/1:107,0,140:99
NC_001147.6	11951	.	A	T	91.3	.	VDB=0.0129784;AF1=1;AC1=2;MQ=38;FQ=-42;DP=6;DP4=0,0,4,1;AN=2;AC=2	GT:PL:GQ	1/1:124,15,0:27
NC_001147.6	11952	.	G	A	122	.	VDB=0.00664571;AF1=1;AC1=2;MQ=37;FQ=-45;DP=6;DP4=0,0,4,2;AN=2;AC=2	GT:PL:GQ	1/1:155,18,0:33
NC_001147.6	22588	.	G	A,T	125	.	VDB=0.0144671;AF1=1;AC1=2;MQ=25;FQ=-123;DP=36;DP4=0,0,0,33;AN=2;AC=2,0	GT:PL:GQ	1/1:158,96,0,151,74,148:99
NC_001147.6	26173	.	C	T	60.3	.	VDB=0.0814297;AF1=1;AC1=2;MQ=30;FQ=-42;DP=6;DP4=0,0,5,0;AN=2;AC=2	GT:PL:GQ	1/1:93,15,0:27
NC_001147.6	227336	.	T	C	144	.	VDB=0.112473;RPB=-4.76318;AF1=0.5;AC1=1;MQ=59;FQ=90;PV4=0.0038,1,1,1;DP=71;DP4=12,3,4,12;AN=2;AC=1	GT:PL:GQ	0/1:174,0,117:99
NC_001147.6	427896	.	T	G	3.54	.	VDB=0.072;RPB=0.874536;AF1=0.5002;AC1=1;MQ=60;FQ=-3.4;PV4=1,0.15,1,1;DP=40;DP4=1,0,1,1;AN=2;AC=1	GT:PL:GQ	0/1:31,0,28:29
NC_001147.6	427926	.	G	A	18.1	.	VDB=0.0839636;RPB=-2.4;AF1=0.5;AC1=1;MQ=60;FQ=21;PV4=0.51,0.16,0.095,1;DP=53;DP4=7,2,5,0;AN=2;AC=1	GT:PL:GQ	0/1:48,0,130:51
NC_001147.6	675343	.	T	G	6.2	.	VDB=0.0706315;RPB=0.348568;AF1=0.4999;AC1=1;MQ=60;FQ=8.65;PV4=1,1,1,1;DP=64;DP4=3,17,0,4;AN=2;AC=1	GT:PL:GQ	0/1:35,0,131:36
NC_001147.6	998272	.	C	T	29	.	VDB=0.0418335;AF1=1;AC1=2;MQ=60;FQ=-36;DP=54;DP4=0,0,0,3;AN=2;AC=2	GT:PL:GQ	1/1:61,9,0:16
NC_001147.6	1074224	.	C	T	51	.	VDB=0.0284519;AF1=1;AC1=2;MQ=60;FQ=-36;DP=4;DP4=0,0,3,0;AN=2;AC=2	GT:PL:GQ	1/1:83,9,0:16
NC_001147.6	1074235	.	C	T	110	.	VDB=0.0134579;AF1=1;AC1=2;MQ=60;FQ=-45;DP=6;DP4=0,0,6,0;AN=2;AC=2	GT:PL:GQ	1/1:143,18,0:33
NC_001147.6	1074237	.	G	T	110	.	VDB=0.0142757;AF1=1;AC1=2;MQ=60;FQ=-45;DP=6;DP4=0,0,6,0;AN=2;AC=2	GT:PL:GQ	1/1:143,18,0:33
NC_001148.4	6888	.	G	C	14.3	.	VDB=0.064;RPB=0;AF1=1;AC1=2;MQ=22;FQ=-28;PV4=1,1,1,1;DP=4;DP4=1,1,2,0;AN=2;AC=2	GT:PL:GQ	1/1:43,1,0:4
NC_001148.4	16770	.	T	C	45	.	VDB=0.0137894;RPB=-2.95451;AF1=0.5;AC1=1;MQ=54;FQ=48;PV4=0.77,1,1,0.088;DP=94;DP4=44,34,8,5;AN=2;AC=1	GT:PL:GQ	0/1:75,0,255:78
NC_001148.4	16779	.	G	A	58	.	VDB=0.0273988;RPB=-2.75513;AF1=0.5;AC1=1;MQ=54;FQ=61;PV4=0.78,1,1,0.29;DP=104;DP4=50,36,8,7;AN=2;AC=1	GT:PL:GQ	0/1:88,0,255:91
NC_001148.4	16786	.	C	T	48	.	VDB=0.0399887;RPB=-1.76775;AF1=0.5;AC1=1;MQ=55;FQ=51;PV4=0.8,1,1,1;DP=113;DP4=54,41,9,8;AN=2;AC=1	GT:PL:GQ	0/1:78,0,255:81
NC_001148.4	16815	.	T	C	6.2	.	VDB=0.177919;RPB=-0.417638;AF1=0.4999;AC1=1;MQ=57;FQ=8.65;PV4=0.81,1,1,1;DP=159;DP4=72,55,11,10;AN=2;AC=1	GT:PL:GQ	0/1:35,0,248:36
NC_001148.4	18415	.	C	T	106	.	VDB=0.159443;RPB=1.06007;AF1=0.5;AC1=1;MQ=54;FQ=109;PV4=1,0.004,0.45,0.44;DP=190;DP4=76,69,20,19;AN=2;AC=1	GT:PL:GQ	0/1:136,0,255:99
NC_001148.4	485927	.	C	G	8.07	.	VDB=0.072;RPB=0.874536;AF1=0.543;AC1=1;MQ=60;FQ=-19;PV4=1,1,1,0.27;DP=64;DP4=1,0,1,1;AN=2;AC=1	GT:PL:GQ	0/1:37,0,8:12
NC_001148.4	850408	.	G	C	6.2	.	VDB=0.0608;RPB=-1.67778;AF1=0.4999;AC1=1;MQ=60;FQ=8.65;PV4=0.29,1,1,1;DP=13;DP4=10,1,1,1;AN=2;AC=1	GT:PL:GQ	0/1:35,0,181:36
NC_001224.1	2531	.	A	G	31.8	.	VDB=0.056;AF1=1;AC1=2;MQ=41;FQ=-33;DP=4;DP4=0,0,0,2;AN=2;AC=2	GT:PL:GQ	1/1:63,6,0:10
NC_001224.1	10102	.	T	A	11.1	.	VDB=0.0596;RPB=0.874536;AF1=0.6242;AC1=1;MQ=60;FQ=-23;PV4=1,1,1,1;DP=7;DP4=1,0,2,0;AN=2;AC=1	GT:PL:GQ	0/1:40,0,4:7
NC_001224.1	13387	.	T	A	89.3	.	VDB=0.0941678;AF1=1;AC1=2;MQ=60;FQ=-42;DP=6;DP4=0,0,5,0;AN=2;AC=2	GT:PL:GQ	1/1:122,15,0:27
NC_001224.1	19190	.	G	T	175	.	VDB=0.00152993;AF1=1;AC1=2;MQ=60;FQ=-51;DP=8;DP4=0,0,6,2;AN=2;AC=2	GT:PL:GQ	1/1:208,24,0:45
NC_001224.1	19704	.	T	A	180	.	VDB=0.0169794;AF1=1;AC1=2;MQ=58;FQ=-57;DP=62;DP4=0,0,5,5;AN=2;AC=2	GT:PL:GQ	1/1:213,30,0:57
NC_001224.1	19727	.	A	T	98.3	.	VDB=0.0102517;AF1=1;AC1=2;MQ=55;FQ=-42;DP=5;DP4=0,0,4,1;AN=2;AC=2	GT:PL:GQ	1/1:131,15,0:27
NC_001224.1	28469	.	T	A	59	.	VDB=0.0456881;RPB=1.787;AF1=0.5;AC1=1;MQ=58;FQ=27;PV4=1,1,0.22,1;DP=162;DP4=3,0,4,0;AN=2;AC=1	GT:PL:GQ	0/1:89,0,54:57
NC_001224.1	31986	.	A	G	110	.	VDB=0.012676;AF1=1;AC1=2;MQ=42;FQ=-45;DP=6;DP4=0,0,6,0;AN=2;AC=2	GT:PL:GQ	1/1:143,18,0:33
NC_001224.1	33620	.	C	T	99	.	VDB=3.44662e-15;RPB=-11.3645;AF1=0.5;AC1=1;MQ=60;FQ=102;PV4=0.00035,0,1,1;DP=245;DP4=26,39,21,110;AN=2;AC=1	GT:PL:GQ	0/1:129,0,251:99
NC_001224.1	34223	.	T	C	56	.	VDB=0.0469979;RPB=2.4011;AF1=0.5;AC1=1;MQ=34;FQ=56;PV4=0.048,1,1,0.12;DP=10;DP4=1,5,4,0;AN=2;AC=1	GT:PL:GQ	0/1:86,0,86:86
NC_001224.1	47639	.	C	A	42	.	VDB=0.00214765;RPB=2.6518;AF1=0.5;AC1=1;MQ=60;FQ=45;PV4=0.18,0.0044,1,0.019;DP=347;DP4=2,3,0,6;AN=2;AC=1	GT:PL:GQ	0/1:72,0,120:75
NC_001224.1	57004	.	A	T	60	.	VDB=0.0257087;RPB=-1.29177;AF1=0.5;AC1=1;MQ=60;FQ=12.3;PV4=1,1,1,1;DP=26;DP4=2,0,2,1;AN=2;AC=1	GT:PL:GQ	0/1:90,0,39:42
NC_001224.1	57232	.	A	T	71	.	VDB=0.00018449;AF1=1;AC1=2;MQ=60;FQ=-57;DP=10;DP4=0,0,0,10;AN=2;AC=2	GT:PL:GQ	1/1:104,30,0:57
NC_001224.1	58185	.	A	T	52.1	.	VDB=0.0562119;AF1=1;AC1=2;MQ=60;FQ=-45;DP=33;DP4=0,0,6,0;AN=2;AC=2	GT:PL:GQ	1/1:85,18,0:33
NC_001224.1	63736	.	A	T	9.49	.	VDB=0.0388106;AF1=1;AC1=2;MQ=60;FQ=-36;DP=530;DP4=0,0,0,3;AN=2;AC=2	GT:PL:GQ	1/1:41,9,0:12
NC_001224.1	63808	.	T	A	9.52	.	VDB=0.0206384;RPB=0.998075;AF1=0.5;AC1=1;MQ=60;FQ=12.2;PV4=0.14,1,1,0.057;DP=24;DP4=3,1,0,3;AN=2;AC=1	GT:PL:GQ	0/1:39,0,55:41
NC_001224.1	64180	.	C	T	164	.	VDB=0.0132631;AF1=1;AC1=2;MQ=60;FQ=-282;DP=348;DP4=0,0,55,284;AN=2;AC=2	GT:PL:GQ	1/1:197,255,0:99
NC_001224.1	65216	.	T	A	65	.	VDB=9.83846e-05;RPB=5.89424;AF1=0.5;AC1=1;MQ=54;FQ=68;PV4=0.00058,0.047,1,1;DP=314;DP4=25,20,16,0;AN=2;AC=1	GT:PL:GQ	0/1:95,0,255:98
NC_001224.1	65220	.	T	A	225	.	VDB=5.27274e-18;RPB=-5.97723;AF1=0.5;AC1=1;MQ=55;FQ=62;PV4=0.00054,1,0.0045,0.21;DP=330;DP4=16,0,27,22;AN=2;AC=1	GT:PL:GQ	0/1:255,0,89:92
NC_001224.1	67243	.	T	A	29.8	.	VDB=0.00214765;RPB=-0.817098;AF1=0.6243;AC1=1;MQ=60;FQ=-23;PV4=1,0.088,1,1;DP=396;DP4=1,0,6,0;AN=2;AC=1	GT:PL:GQ	0/1:59,0,4:7
NC_001224.1	67801	.	A	C	53	.	VDB=0.0257087;AF1=1;AC1=2;MQ=60;FQ=-36;DP=301;DP4=0,0,1,2;AN=2;AC=2	GT:PL:GQ	1/1:85,9,0:16
NC_001224.1	72794	.	C	A	68	.	VDB=0.00346862;AF1=1;AC1=2;MQ=60;FQ=-75;DP=307;DP4=0,0,0,16;AN=2;AC=2	GT:PL:GQ	1/1:101,48,0:93

## Sheet: eEAE 29j SNP
#CHROM	POS	ID	REF	ALT	QUAL	FILTER	INFO
NC_001133.9	667	.	G	T	3.56	.	VDB=0.0779267;RPB=0.829368;AF1=0.5038;AC1=1;MQ=22;FQ=-9.69;PV4=1,0.34,0.17,1;DP=5;DP4=1,0,4,0;AN=2;AC=1	GT:PL:GQ	0/1:31,0,18:24
NC_001133.9	1042	.	T	C	5.46	.	VDB=0.0562805;RPB=-1.41669;AF1=0.4999;AC1=1;MQ=41;FQ=7.8;PV4=1,0.066,0.047,0.2;DP=16;DP4=6,1,3,0;AN=2;AC=1	GT:PL:GQ	0/1:34,0,139:34
NC_001133.9	2610	.	T	C	9.52	.	VDB=0.0522715;RPB=1.71155;AF1=0.5;AC1=1;MQ=27;FQ=8;PV4=0.012,0.085,1,0.33;DP=9;DP4=0,6,3,0;AN=2;AC=1	GT:PL:GQ	0/1:39,0,36:37
NC_001133.9	2611	.	G	A	92	.	VDB=0.0927365;AF1=1;AC1=2;MQ=27;FQ=-54;DP=9;DP4=0,0,3,6;AN=2;AC=2	GT:PL:GQ	1/1:125,27,0:51
NC_001133.9	2612	.	A	T	9.52	.	VDB=0.0522715;RPB=1.4555;AF1=0.5;AC1=1;MQ=27;FQ=8;PV4=0.012,0.085,1,0.33;DP=9;DP4=0,6,3,0;AN=2;AC=1	GT:PL:GQ	0/1:39,0,36:37
NC_001133.9	2654	.	C	T	69.5	.	VDB=0.0292216;RPB=-2.46761;AF1=0.5718;AC1=1;MQ=31;FQ=-21;PV4=0.44,1,1,0.0023;DP=10;DP4=0,5,2,3;AN=2;AC=1	GT:PL:GQ	0/1:99,0,6:9
NC_001133.9	11886	.	T	C	52.5	.	VDB=0.011652;AF1=1;AC1=2;MQ=34;FQ=-39;DP=4;DP4=0,0,0,4;AN=2;AC=2	GT:PL:GQ	1/1:85,12,0:21
NC_001133.9	12721	.	G	A	73	.	VDB=0.00319601;RPB=-2.12142;AF1=0.5;AC1=1;MQ=51;FQ=76;PV4=0.22,0.49,1,0.027;DP=34;DP4=15,10,7,1;AN=2;AC=1	GT:PL:GQ	0/1:103,0,255:99
NC_001133.9	24909	.	G	A	81	.	VDB=0.0986657;RPB=-1.83712;AF1=0.5;AC1=1;MQ=33;FQ=83.7;PV4=1,1,0.45,1;DP=19;DP4=0,10,0,9;AN=2;AC=1	GT:PL:GQ	0/1:111,0,122:99
NC_001133.9	25938	.	T	A	3.01	.	VDB=0.0298682;RPB=-2.18623;AF1=0.4998;AC1=1;MQ=21;FQ=4.26;PV4=1,0.27,1,0.051;DP=10;DP4=0,7,0,3;AN=2;AC=1	GT:PL:GQ	0/1:30,0,37:28
NC_001133.9	26754	.	T	A	15.6	.	VDB=0.0763378;AF1=1;AC1=2;MQ=28;FQ=-39;DP=4;DP4=0,0,4,0;AN=2;AC=2	GT:PL:GQ	1/1:48,12,0:20
NC_001133.9	26769	.	A	G	8.61	.	VDB=0.0463997;AF1=1;AC1=2;MQ=31;FQ=-36;DP=4;DP4=0,0,3,0;AN=2;AC=2	GT:PL:GQ	1/1:40,9,0:12
NC_001133.9	26772	.	G	A	15.6	.	VDB=0.0832716;AF1=1;AC1=2;MQ=28;FQ=-39;DP=4;DP4=0,0,4,0;AN=2;AC=2	GT:PL:GQ	1/1:48,12,0:20
NC_001133.9	26778	.	C	T	15.6	.	VDB=0.0695742;AF1=1;AC1=2;MQ=28;FQ=-39;DP=4;DP4=0,0,4,0;AN=2;AC=2	GT:PL:GQ	1/1:48,12,0:20
NC_001133.9	181013	.	T	C	225	.	VDB=0.0394624;RPB=-0.839603;AF1=0.5;AC1=1;MQ=60;FQ=213;PV4=0.00054,0.33,1,1;DP=43;DP4=3,16,15,6;AN=2;AC=1	GT:PL:GQ	0/1:255,0,240:99
NC_001133.9	202702	.	C	T	20.6	.	VDB=0.024;RPB=0.874536;AF1=0.5718;AC1=1;MQ=51;FQ=-21;PV4=1,1,1,0.33;DP=27;DP4=1,0,2,0;AN=2;AC=1	GT:PL:GQ	0/1:50,0,6:9
NC_001133.9	202705	.	C	T	6.2	.	VDB=0.0304;RPB=0;AF1=0.5;AC1=1;MQ=53;FQ=6.2;PV4=1,1,1,0.21;DP=27;DP4=2,0,2,0;AN=2;AC=1	GT:PL:GQ	0/1:35,0,35:35
NC_001133.9	202712	.	C	G	8.65	.	VDB=0.0768;RPB=0.874536;AF1=0.5004;AC1=1;MQ=55;FQ=3.32;PV4=1,0.2,0.33,1;DP=27;DP4=1,0,2,0;AN=2;AC=1	GT:PL:GQ	0/1:38,0,28:32
NC_001133.9	203822	.	G	A	16.1	.	VDB=0.0380134;RPB=2.95;AF1=0.5;AC1=1;MQ=44;FQ=19.1;PV4=0.00026,1,0.29,1;DP=19;DP4=15,0,0,4;AN=2;AC=1	GT:PL:GQ	0/1:46,0,154:49
NC_001133.9	206009	.	T	C	49	.	VDB=0.0110603;RPB=-1.42751;AF1=0.5;AC1=1;MQ=42;FQ=23;PV4=1,1,0.36,0.18;DP=6;DP4=2,0,4,0;AN=2;AC=1	GT:PL:GQ	0/1:79,0,50:53
NC_001133.9	206012	.	T	C	20	.	VDB=0.0752;RPB=1.42751;AF1=0.5;AC1=1;MQ=42;FQ=23;PV4=1,1,1,1;DP=6;DP4=4,0,2,0;AN=2;AC=1	GT:PL:GQ	0/1:50,0,79:53
NC_001133.9	206018	.	T	C	49	.	VDB=0.0129054;RPB=-1.42751;AF1=0.5;AC1=1;MQ=42;FQ=23;PV4=1,1,0.36,1;DP=6;DP4=2,0,4,0;AN=2;AC=1	GT:PL:GQ	0/1:79,0,50:53
NC_001133.9	206021	.	T	C,A	53.4	.	VDB=0.0471985;AF1=1;AC1=2;MQ=42;FQ=-40;DP=6;DP4=0,0,6,0;AN=2;AC=2,0	GT:PL:GQ	1/1:136,63,50,85,0,79:23
NC_001133.9	206030	.	T	C	96.1	.	VDB=0.098683;AF1=1;AC1=2;MQ=42;FQ=-45;DP=6;DP4=0,0,6,0;AN=2;AC=2	GT:PL:GQ	1/1:129,18,0:33
NC_001133.9	206033	.	T	A	20	.	VDB=0.0768;RPB=1.42751;AF1=0.5;AC1=1;MQ=42;FQ=23;PV4=1,1,1,1;DP=6;DP4=4,0,2,0;AN=2;AC=1	GT:PL:GQ	0/1:50,0,79:53
NC_001133.9	206042	.	C	T	27	.	VDB=0.0284519;RPB=-1.29177;AF1=0.5;AC1=1;MQ=42;FQ=24.6;PV4=1,1,0.37,1;DP=6;DP4=2,0,3,0;AN=2;AC=1	GT:PL:GQ	0/1:57,0,53:55
NC_001133.9	206045	.	C	A	27	.	VDB=0.0313109;RPB=-1.29177;AF1=0.5;AC1=1;MQ=42;FQ=24.6;PV4=1,1,0.37,1;DP=6;DP4=2,0,3,0;AN=2;AC=1	GT:PL:GQ	0/1:57,0,53:55
NC_001133.9	206046	.	A	G	96.1	.	VDB=0.0471984;AF1=1;AC1=2;MQ=42;FQ=-45;DP=6;DP4=0,0,6,0;AN=2;AC=2	GT:PL:GQ	1/1:129,18,0:33
NC_001133.9	206048	.	T	C	96.1	.	VDB=0.0818008;AF1=1;AC1=2;MQ=42;FQ=-45;DP=6;DP4=0,0,6,0;AN=2;AC=2	GT:PL:GQ	1/1:129,18,0:33
NC_001133.9	206060	.	T	C	41	.	VDB=0.0142548;RPB=-1.42751;AF1=0.5;AC1=1;MQ=42;FQ=23;PV4=1,0.27,0.36,1;DP=6;DP4=2,0,4,0;AN=2;AC=1	GT:PL:GQ	0/1:71,0,50:53
NC_001133.9	206084	.	T	G	61.5	.	VDB=0.0215612;AF1=1;AC1=2;MQ=41;FQ=-39;DP=4;DP4=0,0,4,0;AN=2;AC=2	GT:PL:GQ	1/1:94,12,0:21
NC_001133.9	206294	.	G	T	55.1	.	VDB=0.0184194;AF1=1;AC1=2;MQ=24;FQ=-45;DP=6;DP4=0,0,4,2;AN=2;AC=2	GT:PL:GQ	1/1:88,18,0:33
NC_001133.9	206297	.	T	A	55.1	.	VDB=0.0184194;AF1=1;AC1=2;MQ=24;FQ=-45;DP=6;DP4=0,0,4,2;AN=2;AC=2	GT:PL:GQ	1/1:88,18,0:33
NC_001133.9	206307	.	G	A	56.1	.	VDB=0.0277335;AF1=1;AC1=2;MQ=22;FQ=-48;DP=7;DP4=0,0,4,3;AN=2;AC=2	GT:PL:GQ	1/1:89,21,0:39
NC_001133.9	206309	.	T	G	56.1	.	VDB=0.0288493;AF1=1;AC1=2;MQ=22;FQ=-48;DP=7;DP4=0,0,4,3;AN=2;AC=2	GT:PL:GQ	1/1:89,21,0:39
NC_001133.9	206311	.	C	T	55.1	.	VDB=0.0199752;AF1=1;AC1=2;MQ=24;FQ=-45;DP=7;DP4=0,0,4,2;AN=2;AC=2	GT:PL:GQ	1/1:88,18,0:33
NC_001133.9	206316	.	A	G	56.1	.	VDB=0.0277335;AF1=1;AC1=2;MQ=22;FQ=-48;DP=7;DP4=0,0,4,3;AN=2;AC=2	GT:PL:GQ	1/1:89,21,0:39
NC_001133.9	206321	.	T	C	62	.	VDB=0.0727946;RPB=2.158;AF1=0.5;AC1=1;MQ=40;FQ=58;PV4=0.2,1,0.074,1;DP=13;DP4=5,0,4,3;AN=2;AC=1	GT:PL:GQ	0/1:92,0,86:88
NC_001133.9	206324	.	A	T	59	.	VDB=0.0834306;RPB=2.51744;AF1=0.5;AC1=1;MQ=38;FQ=60.6;PV4=0.085,0.33,0.062,1;DP=14;DP4=6,0,4,4;AN=2;AC=1	GT:PL:GQ	0/1:89,0,93:91
NC_001133.9	206528	.	A	T	29.1	.	VDB=0.0596;RPB=0.874536;AF1=0.508;AC1=1;MQ=41;FQ=-12.3;PV4=0.33,1,0,1;DP=4;DP4=0,1,2,0;AN=2;AC=1	GT:PL:GQ	0/1:59,0,15:18
NC_001133.9	206534	.	C	T,A	31.8	.	VDB=0.0464419;AF1=1;AC1=2;MQ=48;FQ=-33;DP=4;DP4=0,0,3,0;AN=2;AC=2,0	GT:PL:GQ	1/1:74,17,11,62,0,59:10
NC_001134.8	1844	.	A	G	20.6	.	VDB=0.0815077;AF1=1;AC1=2;MQ=23;FQ=-39;DP=5;DP4=0,0,1,3;AN=2;AC=2	GT:PL:GQ	1/1:53,12,0:21
NC_001134.8	1852	.	G	A	10.4	.	VDB=0.0746038;RPB=0.829368;AF1=0.5016;AC1=1;MQ=28;FQ=-6.23;PV4=1,1,0.11,1;DP=5;DP4=0,1,2,2;AN=2;AC=1	GT:PL:GQ	0/1:40,0,22:26
NC_001134.8	1880	.	A	G	4.15	.	VDB=0.0522715;RPB=0.531401;AF1=0.5038;AC1=1;MQ=28;FQ=-9.65;PV4=0.1,1,0.39,1;DP=5;DP4=2,0,0,3;AN=2;AC=1	GT:PL:GQ	0/1:32,0,18:24
NC_001134.8	1888	.	G	A	9.11	.	VDB=0.063632;RPB=-0.843545;AF1=1;AC1=2;MQ=23;FQ=-29;PV4=1,0.33,1,0.33;DP=6;DP4=0,1,1,2;AN=2;AC=2	GT:PL:GQ	1/1:38,2,0:4
NC_001134.8	6203	.	T	C	7.8	.	VDB=0.0304;RPB=-1.29177;AF1=0.5;AC1=1;MQ=28;FQ=9.96;PV4=0.4,1,1,0.14;DP=5;DP4=3,0,1,1;AN=2;AC=1	GT:PL:GQ	0/1:37,0,46:38
NC_001134.8	6225	.	A	C	15.1	.	VDB=0.0624;RPB=0.874536;AF1=0.5004;AC1=1;MQ=35;FQ=3.5;PV4=0.33,1,0.26,1;DP=5;DP4=0,1,2,0;AN=2;AC=1	GT:PL:GQ	0/1:45,0,28:31
NC_001134.8	6226	.	T	G	10.4	.	VDB=0.0624;RPB=0.531401;AF1=0.5;AC1=1;MQ=28;FQ=11.9;PV4=1,0.14,1,1;DP=5;DP4=2,1,2,0;AN=2;AC=1	GT:PL:GQ	0/1:40,0,44:41
NC_001134.8	6647	.	A	T	37	.	VDB=0.00134884;RPB=3.56593;AF1=0.5;AC1=1;MQ=23;FQ=35.3;PV4=1,1,1,1;DP=21;DP4=13,0,7,0;AN=2;AC=1	GT:PL:GQ	0/1:67,0,64:65
NC_001134.8	6958	.	A	G	31	.	VDB=0.188306;RPB=1.44708;AF1=0.5;AC1=1;MQ=57;FQ=34;PV4=0.12,1,7.3e-34,1;DP=143;DP4=62,50,9,15;AN=2;AC=1	GT:PL:GQ	0/1:61,0,255:64
NC_001134.8	6961	.	A	G	27	.	VDB=0.24259;RPB=2.39959;AF1=0.5;AC1=1;MQ=56;FQ=30;PV4=0.28,0.25,5.4e-32,1;DP=147;DP4=62,55,10,15;AN=2;AC=1	GT:PL:GQ	0/1:57,0,255:60
NC_001134.8	7006	.	C	G	41	.	VDB=0.219971;RPB=1.75973;AF1=0.5;AC1=1;MQ=53;FQ=44;PV4=0.01,0.15,1.3e-09,0.091;DP=145;DP4=65,48,8,20;AN=2;AC=1	GT:PL:GQ	0/1:71,0,255:74
NC_001134.8	88140	.	A	G	225	.	VDB=0.130605;RPB=-1.29999;AF1=0.5;AC1=1;MQ=60;FQ=225;PV4=0.78,1,0.16,1;DP=69;DP4=10,15,12,13;AN=2;AC=1	GT:PL:GQ	0/1:255,0,255:99
NC_001134.8	270429	.	A	G	36	.	VDB=2.34218e-06;RPB=-6.08243;AF1=0.5;AC1=1;MQ=60;FQ=39;PV4=1,0.39,1,0.15;DP=114;DP4=47,47,8,7;AN=2;AC=1	GT:PL:GQ	0/1:66,0,255:69
NC_001134.8	591857	.	T	C	30	.	VDB=0.205706;RPB=1.80052;AF1=0.5;AC1=1;MQ=41;FQ=33;PV4=0.0028,0.052,1,0.26;DP=119;DP4=52,39,21,2;AN=2;AC=1	GT:PL:GQ	0/1:60,0,255:63
NC_001134.8	810164	.	G	A	4.13	.	VDB=0.101938;RPB=0.57607;AF1=0.4998;AC1=1;MQ=59;FQ=6.2;PV4=0.3,0.029,1,1;DP=144;DP4=40,77,4,16;AN=2;AC=1	GT:PL:GQ	0/1:32,0,255:31
NC_001135.5	561	.	C	T	4.13	.	VDB=0.0270994;RPB=0.866811;AF1=0.4998;AC1=1;MQ=53;FQ=6.2;PV4=0.16,1,6.5e-05,1;DP=44;DP4=12,23,0,6;AN=2;AC=1	GT:PL:GQ	0/1:32,0,255:31
NC_001135.5	589	.	G	C	3.01	.	VDB=0.0818008;RPB=-0.087625;AF1=0.4997;AC1=1;MQ=49;FQ=4.77;PV4=1,0.0068,0.061,0.38;DP=46;DP4=10,27,2,4;AN=2;AC=1	GT:PL:GQ	0/1:30,0,255:28
NC_001135.5	793	.	C	G	19.1	.	VDB=0.112316;RPB=-0.407173;AF1=0.5;AC1=1;MQ=54;FQ=22;PV4=0.57,1,3.9e-06,1;DP=39;DP4=24,6,7,0;AN=2;AC=1	GT:PL:GQ	0/1:49,0,255:52
NC_001135.5	1264	.	G	A	225	.	VDB=0.0303345;RPB=0.140148;AF1=0.5;AC1=1;MQ=56;FQ=225;PV4=0.00043,1,2.2e-14,1;DP=124;DP4=38,33,43,8;AN=2;AC=1	GT:PL:GQ	0/1:255,0,255:99
NC_001135.5	90780	.	T	C	97.5	.	VDB=0.0094211;AF1=1;AC1=2;MQ=60;FQ=-39;DP=4;DP4=0,0,1,3;AN=2;AC=2	GT:PL:GQ	1/1:130,12,0:21
NC_001135.5	168648	.	A	T	16.1	.	VDB=0.0094211;RPB=1.59575;AF1=0.5016;AC1=1;MQ=24;FQ=-6.2;PV4=1,0.39,1,1;DP=10;DP4=6,0,4,0;AN=2;AC=1	GT:PL:GQ	0/1:46,0,22:25
NC_001135.5	291202	.	C	A	42	.	VDB=0.0206384;RPB=1.57967;AF1=0.5001;AC1=1;MQ=60;FQ=6.98;PV4=0.4,1,1,0.05;DP=91;DP4=0,3,2,1;AN=2;AC=1	GT:PL:GQ	0/1:72,0,33:36
NC_001135.5	305066	.	C	A	81	.	VDB=0.0912802;RPB=-0.436927;AF1=0.5;AC1=1;MQ=56;FQ=84;PV4=0.37,0.26,1.1e-31,1;DP=275;DP4=101,109,23,33;AN=2;AC=1	GT:PL:GQ	0/1:111,0,255:99
NC_001135.5	307595	.	A	T	5.46	.	VDB=0.084826;RPB=-2.76426;AF1=0.4999;AC1=1;MQ=38;FQ=7.8;PV4=0.24,0.088,0.035,1;DP=128;DP4=21,80,2,21;AN=2;AC=1	GT:PL:GQ	0/1:34,0,255:34
NC_001135.5	315961	.	G	A	83	.	VDB=0.171411;RPB=-2.93091;AF1=0.5;AC1=1;MQ=47;FQ=86;PV4=0.0023,1,6.5e-06,0.14;DP=101;DP4=28,50,15,5;AN=2;AC=1	GT:PL:GQ	0/1:113,0,255:99
NC_001135.5	315969	.	G	A	3.54	.	VDB=0.0609339;RPB=-2.42254;AF1=0.4998;AC1=1;MQ=47;FQ=5.47;PV4=0.014,0.35,4.1e-06,1;DP=106;DP4=30,53,12,5;AN=2;AC=1	GT:PL:GQ	0/1:31,0,255:30
NC_001135.5	316156	.	C	A	3.54	.	VDB=0.0137986;RPB=-0.262445;AF1=0.4998;AC1=1;MQ=36;FQ=5.47;PV4=0.18,0.42,0.044,0.46;DP=44;DP4=11,10,1,5;AN=2;AC=1	GT:PL:GQ	0/1:31,0,234:30
NC_001135.5	316167	.	T	C	15.1	.	VDB=0.0264946;RPB=0.97741;AF1=0.5;AC1=1;MQ=36;FQ=18.1;PV4=1,0.024,0.093,1;DP=34;DP4=1,3,0,4;AN=2;AC=1	GT:PL:GQ	0/1:45,0,92:48
NC_001135.5	316262	.	T	A	15.1	.	VDB=0.0144663;RPB=-3.11085;AF1=0.5;AC1=1;MQ=42;FQ=18.1;PV4=0.19,1,0.039,0.025;DP=73;DP4=32,27,3,7;AN=2;AC=1	GT:PL:GQ	0/1:45,0,255:48
NC_001135.5	316371	.	C	T	64	.	VDB=0.138047;RPB=2.21824;AF1=0.5;AC1=1;MQ=41;FQ=67;PV4=0.5,1,1,1;DP=53;DP4=22,19,4,6;AN=2;AC=1	GT:PL:GQ	0/1:94,0,255:97
NC_001136.10	504	.	C	T	12.3	.	VDB=0.0627848;RPB=0.531401;AF1=0.5;AC1=1;MQ=28;FQ=10;PV4=1,0.25,0.3,0.25;DP=6;DP4=2,0,2,1;AN=2;AC=1	GT:PL:GQ	0/1:42,0,38:40
NC_001136.10	512	.	T	A	18.1	.	VDB=0.0608665;RPB=-0.546017;AF1=0.5;AC1=1;MQ=26;FQ=11.8;PV4=1,1,1,0.19;DP=6;DP4=2,1,2,1;AN=2;AC=1	GT:PL:GQ	0/1:48,0,39:42
NC_001136.10	714	.	T	A	22.5	.	VDB=0.0561984;AF1=1;AC1=2;MQ=32;FQ=-39;DP=4;DP4=0,0,0,4;AN=2;AC=2	GT:PL:GQ	1/1:55,12,0:21
NC_001136.10	717	.	C	T	22.5	.	VDB=0.0661774;AF1=1;AC1=2;MQ=32;FQ=-39;DP=4;DP4=0,0,0,4;AN=2;AC=2	GT:PL:GQ	1/1:55,12,0:21
NC_001136.10	10720	.	A	G	34.5	.	VDB=0.0805152;AF1=1;AC1=2;MQ=23;FQ=-39;DP=6;DP4=0,0,4,0;AN=2;AC=2	GT:PL:GQ	1/1:67,12,0:21
NC_001136.10	11798	.	C	T	20	.	VDB=0.0845306;RPB=-2.67865;AF1=0.5;AC1=1;MQ=25;FQ=23;PV4=0.017,1,0.15,0.076;DP=24;DP4=6,9,7,0;AN=2;AC=1	GT:PL:GQ	0/1:50,0,177:53
NC_001136.10	11879	.	G	A	15.1	.	VDB=0.074759;RPB=-0.131559;AF1=0.5;AC1=1;MQ=23;FQ=18.1;PV4=0.018,1,0.48,1;DP=19;DP4=5,8,6,0;AN=2;AC=1	GT:PL:GQ	0/1:45,0,139:48
NC_001136.10	16965	.	C	A	97	.	VDB=0.0847218;RPB=1.99918;AF1=0.5;AC1=1;MQ=40;FQ=100;PV4=0.0015,1,0.0015,1;DP=18;DP4=6,2,0,10;AN=2;AC=1	GT:PL:GQ	0/1:127,0,152:99
NC_001136.10	16977	.	T	C	75	.	VDB=0.111181;RPB=2.37241;AF1=0.5;AC1=1;MQ=44;FQ=78;PV4=0.007,1,0.0015,0.4;DP=16;DP4=6,2,0,7;AN=2;AC=1	GT:PL:GQ	0/1:105,0,164:99
NC_001136.10	18165	.	C	T	22	.	VDB=0.0471985;RPB=-2.00104;AF1=0.5;AC1=1;MQ=49;FQ=25;PV4=0.24,1,5.4e-05,0.13;DP=14;DP4=1,7,3,3;AN=2;AC=1	GT:PL:GQ	0/1:52,0,159:55
NC_001136.10	18279	.	A	G	16.1	.	VDB=0.0650562;RPB=1.60129;AF1=0.5;AC1=1;MQ=48;FQ=19.1;PV4=0.00016,0.0016,1,0.5;DP=52;DP4=39,5,1,6;AN=2;AC=1	GT:PL:GQ	0/1:46,0,196:49
NC_001136.10	134571		A	G	225	.	VDB=1.417292e-01;RPB=1.166134e+00;AF1=0.5;AC1=1;DP4=3,6,33,31;MQ=60;FQ=23;PV4=0.48,0.26,1,0.43	GT:PL:GQ	0/1:255,0,50:53		LYS20 N379D
NC_001136.10	383965	.	G	A	80.5	.	VDB=0.0380134;AF1=1;AC1=2;MQ=60;FQ=-39;DP=4;DP4=0,0,4,0;AN=2;AC=2	GT:PL:GQ	1/1:113,12,0:21
NC_001136.10	383968	.	T	G	60	.	VDB=0.0434071;AF1=1;AC1=2;MQ=60;FQ=-36;DP=4;DP4=0,0,3,0;AN=2;AC=2	GT:PL:GQ	1/1:92,9,0:16
NC_001136.10	383985	.	T	C	80.5	.	VDB=0.0355588;AF1=1;AC1=2;MQ=60;FQ=-39;DP=4;DP4=0,0,4,0;AN=2;AC=2	GT:PL:GQ	1/1:113,12,0:21
NC_001136.10	383986	.	A	T	73.5	.	VDB=0.0380134;AF1=1;AC1=2;MQ=60;FQ=-39;DP=4;DP4=0,0,4,0;AN=2;AC=2	GT:PL:GQ	1/1:106,12,0:21
NC_001136.10	383989	.	A	G	80.5	.	VDB=0.0380134;AF1=1;AC1=2;MQ=60;FQ=-39;DP=4;DP4=0,0,4,0;AN=2;AC=2	GT:PL:GQ	1/1:113,12,0:21
NC_001136.10	518913	.	T	C	42	.	VDB=0.00723542;RPB=-3.26609;AF1=0.5;AC1=1;MQ=20;FQ=19.1;PV4=0.14,1,1,0.00025;DP=31;DP4=13,5,9,0;AN=2;AC=1	GT:PL:GQ	0/1:72,0,46:49
NC_001136.10	518917	.	A	G	23	.	VDB=0.0118713;RPB=-2.91667;AF1=0.5;AC1=1;MQ=20;FQ=23;PV4=0.28,0.46,1,0.0091;DP=34;DP4=14,4,8,0;AN=2;AC=1	GT:PL:GQ	0/1:53,0,53:53
NC_001136.10	519320	.	G	A	225	.	VDB=0.0315566;RPB=1.2856;AF1=0.5;AC1=1;MQ=36;FQ=225;PV4=0.91,1,0.31,0.00019;DP=399;DP4=77,143,50,90;AN=2;AC=1	GT:PL:GQ	0/1:255,0,255:99
NC_001136.10	520286	.	A	T	117	.	VDB=0.000932576;RPB=2.86044;AF1=0.5;AC1=1;MQ=54;FQ=120;PV4=0.45,1,2e-13,0.00068;DP=35;DP4=8,16,2,9;AN=2;AC=1	GT:PL:GQ	0/1:147,0,255:99
NC_001136.10	651246	.	G	A	32	.	VDB=0.0613174;RPB=-0.648682;AF1=0.5008;AC1=1;MQ=27;FQ=-4.12;PV4=0.43,1,1,1;DP=8;DP4=2,1,4,0;AN=2;AC=1	GT:PL:GQ	0/1:62,0,25:28
NC_001136.10	758032	.	C	A	22	.	VDB=0.0868544;RPB=-2.12382;AF1=0.5;AC1=1;MQ=23;FQ=25;PV4=0.2,1,1,1;DP=40;DP4=13,15,1,6;AN=2;AC=1	GT:PL:GQ	0/1:52,0,119:55
NC_001136.10	758441	.	T	C	125	.	VDB=0.0629265;AF1=1;AC1=2;MQ=21;FQ=-78;DP=18;DP4=0,0,7,10;AN=2;AC=2	GT:PL:GQ	1/1:158,51,0:99
NC_001136.10	758633	.	C	T	80	.	VDB=0.122503;RPB=-1.48492;AF1=0.5005;AC1=1;MQ=25;FQ=3.02;PV4=0.56,1,1,0.39;DP=16;DP4=3,1,4,6;AN=2;AC=1	GT:PL:GQ	0/1:110,0,27:30
NC_001136.10	758637	.	A	G	90.1	.	VDB=0.11559;RPB=-1.48492;AF1=0.508;AC1=1;MQ=25;FQ=-12.3;PV4=0.56,1,1,1;DP=16;DP4=3,1,4,6;AN=2;AC=1	GT:PL:GQ	0/1:120,0,15:18
NC_001136.10	802851	.	G	T	59	.	VDB=0.0010155;RPB=4.18333;AF1=0.5;AC1=1;MQ=60;FQ=62;PV4=0.0069,0.032,1,0.00027;DP=39;DP4=15,15,0,9;AN=2;AC=1	GT:PL:GQ	0/1:89,0,255:92
NC_001136.10	851114	.	T	A	76	.	VDB=0.1228;RPB=2.23484;AF1=0.5;AC1=1;MQ=60;FQ=79;PV4=0.71,0.054,0.031,1;DP=75;DP4=18,13,4,5;AN=2;AC=1	GT:PL:GQ	0/1:106,0,255:99
NC_001136.10	1307916	.	A	T	103	.	VDB=0.000419984;RPB=4.35812;AF1=0.5;AC1=1;MQ=20;FQ=106;PV4=1,1,0.0043,1;DP=198;DP4=27,44,33,51;AN=2;AC=1	GT:PL:GQ	0/1:133,0,213:99
NC_001136.10	1307932	.	A	G	104	.	VDB=0.00346584;RPB=3.71381;AF1=0.5;AC1=1;MQ=20;FQ=107;PV4=0.4,1,0.00013,1;DP=201;DP4=18,44,37,67;AN=2;AC=1	GT:PL:GQ	0/1:134,0,171:99
NC_001136.10	1307940	.	A	G	121	.	VDB=4.15783e-05;RPB=3.92496;AF1=0.5;AC1=1;MQ=21;FQ=124;PV4=0.87,1,0.02,1;DP=199;DP4=25,47,30,61;AN=2;AC=1	GT:PL:GQ	0/1:151,0,197:99
NC_001136.10	1307958	.	A	T	76	.	VDB=7.90995e-07;RPB=3.31361;AF1=0.5;AC1=1;MQ=20;FQ=79;PV4=0.74,0.38,0.034,1;DP=193;DP4=31,57,25,52;AN=2;AC=1	GT:PL:GQ	0/1:106,0,222:99
NC_001136.10	1307961	.	G	A	105	.	VDB=6.66797e-07;RPB=1.98629;AF1=0.5;AC1=1;MQ=20;FQ=108;PV4=0.59,0.44,0.022,1;DP=195;DP4=18,46,29,58;AN=2;AC=1	GT:PL:GQ	0/1:135,0,172:99
NC_001136.10	1307969	.	T	C	52	.	VDB=0.000190878;RPB=3.60348;AF1=0.5;AC1=1;MQ=20;FQ=55;PV4=1,0.2,0.28,1;DP=197;DP4=27,68,15,38;AN=2;AC=1	GT:PL:GQ	0/1:82,0,199:85
NC_001136.10	1523648	.	C	A	32.1	.	VDB=0.0926436;AF1=1;AC1=2;MQ=20;FQ=-45;DP=7;DP4=0,0,0,6;AN=2;AC=2	GT:PL:GQ	1/1:65,18,0:33
NC_001136.10	1524158	.	A	C	28.5	.	VDB=0.0736547;AF1=1;AC1=2;MQ=24;FQ=-39;DP=4;DP4=0,0,1,3;AN=2;AC=2	GT:PL:GQ	1/1:61,12,0:21
NC_001136.10	1524160	.	C	A	29	.	VDB=0.0463997;AF1=1;AC1=2;MQ=26;FQ=-36;DP=4;DP4=0,0,1,2;AN=2;AC=2	GT:PL:GQ	1/1:61,9,0:16
NC_001136.10	1524463	.	A	G	36	.	VDB=0.0230994;RPB=-1.787;AF1=0.5;AC1=1;MQ=42;FQ=39;PV4=1,1,0.13,0.038;DP=7;DP4=4,0,3,0;AN=2;AC=1	GT:PL:GQ	0/1:66,0,85:69
NC_001136.10	1524466	.	G	T	36	.	VDB=0.0230994;RPB=-1.787;AF1=0.5;AC1=1;MQ=42;FQ=39;PV4=1,1,0.13,0.14;DP=7;DP4=4,0,3,0;AN=2;AC=1	GT:PL:GQ	0/1:66,0,85:69
NC_001136.10	1524793	.	G	C	39.3	.	VDB=0.0762861;RPB=-1.74284;AF1=0.5336;AC1=1;MQ=24;FQ=-18.1;PV4=1,1,0.19,0.24;DP=9;DP4=0,1,0,8;AN=2;AC=1	GT:PL:GQ	0/1:69,0,9:12
NC_001136.10	1524886	.	T	C,A	79	.	VDB=0.13369;AF1=1;AC1=2;MQ=25;FQ=-54;DP=10;DP4=0,0,0,10;AN=2;AC=2,0	GT:PL:GQ	1/1:112,27,0,104,9,101:51
NC_001137.3	1476	.	A	G	6.2	.	VDB=0.0562805;RPB=-1.16436;AF1=0.4999;AC1=1;MQ=31;FQ=8.65;PV4=1,1,1,1;DP=20;DP4=9,8,1,2;AN=2;AC=1	GT:PL:GQ	0/1:35,0,168:36
NC_001137.3	1479	.	T	A	8.64	.	VDB=0.0562805;RPB=-1.06213;AF1=0.5;AC1=1;MQ=32;FQ=11.3;PV4=1,1,1,1;DP=20;DP4=8,8,1,2;AN=2;AC=1	GT:PL:GQ	0/1:38,0,168:40
NC_001137.3	1480	.	T	G	11.3	.	VDB=0.0562805;RPB=-1.1847;AF1=0.5;AC1=1;MQ=31;FQ=14.2;PV4=1,1,1,1;DP=20;DP4=8,7,1,2;AN=2;AC=1	GT:PL:GQ	0/1:41,0,165:43
NC_001137.3	22638	.	G	A	13.2	.	VDB=0.0357671;RPB=0.531401;AF1=0.5;AC1=1;MQ=30;FQ=14.1;PV4=1,0.25,0.23,1;DP=6;DP4=0,2,1,2;AN=2;AC=1	GT:PL:GQ	0/1:43,0,45:44
NC_001137.3	22665	.	G	A	68.3	.	VDB=0.0664947;AF1=1;AC1=2;MQ=30;FQ=-42;DP=5;DP4=0,0,1,4;AN=2;AC=2	GT:PL:GQ	1/1:101,15,0:27
NC_001137.3	22671	.	T	C	68.3	.	VDB=0.0664947;AF1=1;AC1=2;MQ=30;FQ=-42;DP=5;DP4=0,0,1,4;AN=2;AC=2	GT:PL:GQ	1/1:101,15,0:27
NC_001137.3	25407	.	G	A	222	.	VDB=0.139657;AF1=1;AC1=2;MQ=60;FQ=-129;DP=76;DP4=0,0,16,18;AN=2;AC=2	GT:PL:GQ	1/1:255,102,0:99
NC_001137.3	498434	.	G	A	82	.	VDB=0.0507466;RPB=3.12305;AF1=0.5;AC1=1;MQ=53;FQ=85;PV4=0.0002,1,1,1;DP=16;DP4=9,0,0,6;AN=2;AC=1	GT:PL:GQ	0/1:112,0,138:99
NC_001137.3	569853	.	T	C	34	.	VDB=0.078549;RPB=0.591437;AF1=0.5;AC1=1;MQ=34;FQ=37;PV4=0.0025,1,0.35,0.14;DP=19;DP4=11,2,0,5;AN=2;AC=1	GT:PL:GQ	0/1:64,0,171:67
NC_001137.3	569994	.	G	A	70.8	.	VDB=0.0284272;RPB=-1.1149;AF1=0.6243;AC1=1;MQ=26;FQ=-23;PV4=0.46,1,1,1;DP=8;DP4=0,2,3,3;AN=2;AC=1	GT:PL:GQ	0/1:100,0,4:7
NC_001137.3	569999	.	A	G	67.1	.	VDB=0.0379901;RPB=-0.817098;AF1=1;AC1=2;MQ=27;FQ=-32;PV4=1,1,1,1;DP=8;DP4=0,1,3,3;AN=2;AC=2	GT:PL:GQ	1/1:98,5,0:9
NC_001137.3	570034	.	G	C	41	.	VDB=0.0549886;AF1=1;AC1=2;MQ=35;FQ=-36;DP=4;DP4=0,0,2,1;AN=2;AC=2	GT:PL:GQ	1/1:73,9,0:16
NC_001137.3	570039	.	C	T	64.5	.	VDB=0.0561984;AF1=1;AC1=2;MQ=34;FQ=-39;DP=4;DP4=0,0,2,2;AN=2;AC=2	GT:PL:GQ	1/1:97,12,0:21
NC_001137.3	570041	.	C	T	64.5	.	VDB=0.0509483;AF1=1;AC1=2;MQ=34;FQ=-39;DP=4;DP4=0,0,2,2;AN=2;AC=2	GT:PL:GQ	1/1:97,12,0:21
NC_001137.3	570042	.	G	A	64.5	.	VDB=0.0456881;AF1=1;AC1=2;MQ=34;FQ=-39;DP=4;DP4=0,0,2,2;AN=2;AC=2	GT:PL:GQ	1/1:97,12,0:21
NC_001137.3	570656	.	G	T	149	.	VDB=0.185224;RPB=-0.449358;AF1=1;AC1=2;MQ=20;FQ=-92;PV4=0.41,0.28,1,0.23;DP=28;DP4=0,1,16,10;AN=2;AC=2	GT:PL:GQ	1/1:182,65,0:99
NC_001138.5	5656	.	A	G	81.8	.	VDB=0.0577079;RPB=0.821706;AF1=1;AC1=2;MQ=34;FQ=-37;PV4=1,1,1,0.21;DP=7;DP4=0,1,1,4;AN=2;AC=2	GT:PL:GQ	1/1:114,10,0:17
NC_001138.5	5667	.	T	G	49.1	.	VDB=0.0464419;RPB=1.29177;AF1=0.5129;AC1=1;MQ=34;FQ=-14.2;PV4=0.4,1,1,0.17;DP=5;DP4=1,1,0,3;AN=2;AC=1	GT:PL:GQ	0/1:79,0,13:16
NC_001138.5	6619	.	T	C	25.5	.	VDB=0.0164637;AF1=1;AC1=2;MQ=32;FQ=-39;DP=5;DP4=0,0,4,0;AN=2;AC=2	GT:PL:GQ	1/1:58,12,0:21
NC_001138.5	6624	.	A	G	7.89	.	VDB=0.0270646;RPB=-0.843545;AF1=1;AC1=2;MQ=30;FQ=-32;PV4=1,1,1,1;DP=5;DP4=1,0,3,0;AN=2;AC=2	GT:PL:GQ	1/1:38,5,0:6
NC_001138.5	6627	.	A	G	21.2	.	VDB=0.0129054;RPB=-0.829368;AF1=1;AC1=2;MQ=29;FQ=-35;PV4=1,1,1,1;DP=5;DP4=1,0,4,0;AN=2;AC=2	GT:PL:GQ	1/1:53,8,0:14
NC_001138.5	13066	.	C	G	5.46	.	VDB=0.161466;RPB=1.99941;AF1=0.4999;AC1=1;MQ=36;FQ=7.8;PV4=0.0008,0.003,0.0014,1;DP=82;DP4=26,37,0,17;AN=2;AC=1	GT:PL:GQ	0/1:34,0,255:34
NC_001138.5	73387	.	G	A	16.1	.	VDB=0.000415304;RPB=4.65752;AF1=0.5;AC1=1;MQ=60;FQ=19.1;PV4=1,1.6e-07,1,1;DP=59;DP4=18,24,4,5;AN=2;AC=1	GT:PL:GQ	0/1:46,0,255:49
NC_001138.5	148494	.	G	A	48	.	VDB=0.0140178;RPB=-3.68063;AF1=0.5;AC1=1;MQ=60;FQ=51;PV4=1,1,1,0.17;DP=51;DP4=25,16,4,3;AN=2;AC=1	GT:PL:GQ	0/1:78,0,255:81
NC_001138.5	148495	.	A	G	48	.	VDB=0.0136822;RPB=-3.76826;AF1=0.5;AC1=1;MQ=60;FQ=51;PV4=1,1,1,0.33;DP=51;DP4=25,16,4,3;AN=2;AC=1	GT:PL:GQ	0/1:78,0,255:81
NC_001138.5	148498	.	A	T	16.1	.	VDB=0.0136822;RPB=-2.23855;AF1=0.5;AC1=1;MQ=60;FQ=19.1;PV4=1,1,1,1;DP=61;DP4=33,19,4,3;AN=2;AC=1	GT:PL:GQ	0/1:46,0,255:49
NC_001138.5	148499	.	T	A	10.4	.	VDB=0.0150621;RPB=-2.27413;AF1=0.5;AC1=1;MQ=60;FQ=13.2;PV4=1,1,1,1;DP=61;DP4=34,20,4,3;AN=2;AC=1	GT:PL:GQ	0/1:40,0,255:42
NC_001138.5	148500	.	A	T	19.1	.	VDB=0.0140178;RPB=-2.12432;AF1=0.5;AC1=1;MQ=60;FQ=22;PV4=1,1,1,1;DP=61;DP4=32,19,4,3;AN=2;AC=1	GT:PL:GQ	0/1:49,0,255:52
NC_001138.5	148501	.	T	A	13.2	.	VDB=0.0154229;RPB=-2.39482;AF1=0.5;AC1=1;MQ=60;FQ=16.1;PV4=1,1,1,1;DP=61;DP4=33,20,4,3;AN=2;AC=1	GT:PL:GQ	0/1:43,0,255:46
NC_001138.5	148504	.	C	T	25	.	VDB=0.0154229;RPB=-2.08106;AF1=0.5;AC1=1;MQ=60;FQ=28;PV4=1,1,1,1;DP=60;DP4=31,18,4,3;AN=2;AC=1	GT:PL:GQ	0/1:55,0,255:58
NC_001138.5	148510	.	A	T	19.1	.	VDB=0.0173248;RPB=-1.50373;AF1=0.5;AC1=1;MQ=60;FQ=22;PV4=1,1,1,1;DP=60;DP4=32,19,4,3;AN=2;AC=1	GT:PL:GQ	0/1:49,0,255:52
NC_001138.5	148511	.	T	A	16.1	.	VDB=0.016164;RPB=-1.5119;AF1=0.5;AC1=1;MQ=60;FQ=19.1;PV4=1,1,1,1;DP=60;DP4=33,19,4,3;AN=2;AC=1	GT:PL:GQ	0/1:46,0,255:49
NC_001138.5	148512	.	C	T	25	.	VDB=0.0157902;RPB=-1.41215;AF1=0.5;AC1=1;MQ=60;FQ=28;PV4=0.69,1,1,1;DP=60;DP4=32,17,4,3;AN=2;AC=1	GT:PL:GQ	0/1:55,0,255:58
NC_001138.5	148513	.	A	C	25	.	VDB=0.0173248;RPB=-1.41215;AF1=0.5;AC1=1;MQ=60;FQ=28;PV4=0.69,1,1,1;DP=59;DP4=32,17,4,3;AN=2;AC=1	GT:PL:GQ	0/1:55,0,255:58
NC_001138.5	148514	.	C	A	28	.	VDB=0.0181321;RPB=-1.42684;AF1=0.5;AC1=1;MQ=60;FQ=31;PV4=1,1,1,1;DP=58;DP4=29,19,4,3;AN=2;AC=1	GT:PL:GQ	0/1:58,0,255:61
NC_001138.5	148516	.	T	G	4.77	.	VDB=0.0173248;RPB=-1.34938;AF1=0.4999;AC1=1;MQ=60;FQ=6.99;PV4=0.69,0.05,1,1;DP=59;DP4=33,17,4,3;AN=2;AC=1	GT:PL:GQ	0/1:33,0,255:33
NC_001138.5	148517	.	G	T	16.1	.	VDB=0.0181321;RPB=-1.21395;AF1=0.5;AC1=1;MQ=60;FQ=19.1;PV4=0.68,0.37,1,1;DP=59;DP4=33,16,4,3;AN=2;AC=1	GT:PL:GQ	0/1:46,0,255:49
NC_001138.5	148518	.	C	G	13.2	.	VDB=0.0169312;RPB=-1.25213;AF1=0.5;AC1=1;MQ=60;FQ=16.1;PV4=0.7,0.3,1,1;DP=59;DP4=32,18,4,3;AN=2;AC=1	GT:PL:GQ	0/1:43,0,255:46
NC_001138.5	148520	.	A	T	31	.	VDB=0.0181321;RPB=-1.08159;AF1=0.5;AC1=1;MQ=60;FQ=34;PV4=1,1,1,1;DP=56;DP4=29,18,4,3;AN=2;AC=1	GT:PL:GQ	0/1:61,0,255:64
NC_001138.5	148521	.	T	A	33	.	VDB=0.0189666;RPB=-0.958868;AF1=0.5;AC1=1;MQ=60;FQ=36;PV4=0.69,1,1,1;DP=55;DP4=30,16,4,3;AN=2;AC=1	GT:PL:GQ	0/1:63,0,255:66
NC_001138.5	148522	.	A	T	8.64	.	VDB=0.0151302;RPB=-1.07406;AF1=0.5;AC1=1;MQ=60;FQ=11.3;PV4=1,1,1,1;DP=55;DP4=28,18,4,2;AN=2;AC=1	GT:PL:GQ	0/1:38,0,255:40
NC_001138.5	148527	.	T	A	3.01	.	VDB=0.0326449;RPB=-0.331133;AF1=0.4997;AC1=1;MQ=60;FQ=4.77;PV4=0.66,1,1,1;DP=58;DP4=32,18,3,3;AN=2;AC=1	GT:PL:GQ	0/1:30,0,255:28
NC_001138.5	148528	.	A	T	21	.	VDB=0.0216352;RPB=-0.265165;AF1=0.5;AC1=1;MQ=60;FQ=24;PV4=0.68,0.43,1,1;DP=57;DP4=32,16,4,3;AN=2;AC=1	GT:PL:GQ	0/1:51,0,255:54
NC_001138.5	148530	.	T	A	21	.	VDB=0.0189666;RPB=-0.239911;AF1=0.5;AC1=1;MQ=60;FQ=24;PV4=0.68,0.056,1,1;DP=56;DP4=32,16,4,3;AN=2;AC=1	GT:PL:GQ	0/1:51,0,255:54
NC_001138.5	148532	.	A	T	22	.	VDB=0.0181321;RPB=-0.206662;AF1=0.5;AC1=1;MQ=60;FQ=25;PV4=0.69,1,1,1;DP=57;DP4=33,17,4,3;AN=2;AC=1	GT:PL:GQ	0/1:52,0,255:55
NC_001138.5	148533	.	T	A	22	.	VDB=0.0169312;RPB=-0.10941;AF1=0.5;AC1=1;MQ=60;FQ=25;PV4=0.68,1,1,1;DP=58;DP4=34,16,4,3;AN=2;AC=1	GT:PL:GQ	0/1:52,0,255:55
NC_001138.5	148534	.	A	T	25	.	VDB=0.0130296;RPB=0.148647;AF1=0.5;AC1=1;MQ=60;FQ=28;PV4=0.67,1,1,1;DP=59;DP4=34,15,4,3;AN=2;AC=1	GT:PL:GQ	0/1:55,0,255:58
NC_001138.5	148536	.	T	A	13.2	.	VDB=0.00602718;RPB=0.0230271;AF1=0.5;AC1=1;MQ=60;FQ=16.1;PV4=0.69,1,1,1;DP=60;DP4=35,18,4,3;AN=2;AC=1	GT:PL:GQ	0/1:43,0,255:46
NC_001138.5	148540	.	A	T	10.4	.	VDB=0.00160489;RPB=0.0791985;AF1=0.5;AC1=1;MQ=60;FQ=13.2;PV4=0.7,1,1,1;DP=63;DP4=35,19,4,3;AN=2;AC=1	GT:PL:GQ	0/1:40,0,255:42
NC_001138.5	148542	.	T	A	5.46	.	VDB=0.00264774;RPB=0.27338;AF1=0.4999;AC1=1;MQ=60;FQ=7.8;PV4=0.69,1,1,1;DP=65;DP4=37,19,4,3;AN=2;AC=1	GT:PL:GQ	0/1:34,0,255:34
NC_001138.5	148551	.	A	T	5.46	.	VDB=0.0250682;RPB=1.03885;AF1=0.4999;AC1=1;MQ=60;FQ=7.8;PV4=0.68,1,1,1;DP=65;DP4=38,18,4,3;AN=2;AC=1	GT:PL:GQ	0/1:34,0,255:34
NC_001138.5	148553	.	A	T	19.1	.	VDB=0.023064;RPB=2.10869;AF1=0.5;AC1=1;MQ=60;FQ=22;PV4=0.68,0.19,1,1;DP=63;DP4=32,16,4,3;AN=2;AC=1	GT:PL:GQ	0/1:49,0,255:52
NC_001138.5	148555	.	A	T	33	.	VDB=0.0282879;RPB=2.37747;AF1=0.5;AC1=1;MQ=60;FQ=36;PV4=0.68,1,1,1;DP=56;DP4=31,15,4,3;AN=2;AC=1	GT:PL:GQ	0/1:63,0,255:66
NC_001138.5	148556	.	T	A	25	.	VDB=0.025587;RPB=2.21984;AF1=0.5;AC1=1;MQ=60;FQ=28;PV4=0.68,0.061,1,1;DP=56;DP4=31,15,4,3;AN=2;AC=1	GT:PL:GQ	0/1:55,0,255:58
NC_001138.5	148559	.	A	T	26	.	VDB=0.0282879;RPB=2.40374;AF1=0.5;AC1=1;MQ=60;FQ=29;PV4=0.68,0.24,1,1;DP=55;DP4=31,15,4,3;AN=2;AC=1	GT:PL:GQ	0/1:56,0,255:59
NC_001138.5	148560	.	T	A	33	.	VDB=0.0271862;RPB=2.08849;AF1=0.5;AC1=1;MQ=60;FQ=36;PV4=0.68,1,1,1;DP=55;DP4=31,15,4,3;AN=2;AC=1	GT:PL:GQ	0/1:63,0,255:66
NC_001138.5	148561	.	A	T	22	.	VDB=0.0282879;RPB=2.24043;AF1=0.5;AC1=1;MQ=60;FQ=25;PV4=0.69,0.0041,1,1;DP=54;DP4=31,16,4,3;AN=2;AC=1	GT:PL:GQ	0/1:52,0,255:55
NC_001138.5	148563	.	A	C	33	.	VDB=0.030576;RPB=2.37747;AF1=0.5;AC1=1;MQ=60;FQ=36;PV4=0.68,1,1,1;DP=56;DP4=31,15,4,3;AN=2;AC=1	GT:PL:GQ	0/1:63,0,255:66
NC_001138.5	148565	.	T	C	8.64	.	VDB=0.0420642;RPB=2.14749;AF1=0.5;AC1=1;MQ=60;FQ=11.3;PV4=0.65,1,1,1;DP=57;DP4=31,16,3,3;AN=2;AC=1	GT:PL:GQ	0/1:38,0,255:40
NC_001138.5	148566	.	A	T	42	.	VDB=0.030576;RPB=2.23672;AF1=0.5;AC1=1;MQ=60;FQ=45;PV4=1,1,1,1;DP=57;DP4=27,16,4,3;AN=2;AC=1	GT:PL:GQ	0/1:72,0,255:75
NC_001138.5	148571	.	T	A	3.01	.	VDB=0.0420642;RPB=2.26495;AF1=0.4997;AC1=1;MQ=60;FQ=4.77;PV4=0.66,1,1,1;DP=59;DP4=33,17,3,3;AN=2;AC=1	GT:PL:GQ	0/1:30,0,255:28
NC_001138.5	148572	.	A	T	6.98	.	VDB=0.0294179;RPB=2.48692;AF1=0.4999;AC1=1;MQ=60;FQ=9.53;PV4=0.7,1,1,1;DP=60;DP4=34,19,4,3;AN=2;AC=1	GT:PL:GQ	0/1:36,0,255:37
NC_001138.5	148577	.	G	A	3.01	.	VDB=0.0311656;RPB=2.55792;AF1=0.4997;AC1=1;MQ=60;FQ=4.77;PV4=1,1,1,1;DP=64;DP4=35,20,4,3;AN=2;AC=1	GT:PL:GQ	0/1:30,0,255:28
NC_001138.5	148579	.	A	T	58	.	VDB=0.0342173;RPB=2.025;AF1=0.5;AC1=1;MQ=60;FQ=61;PV4=1,0.39,1,1;DP=42;DP4=20,15,4,3;AN=2;AC=1	GT:PL:GQ	0/1:88,0,255:91
NC_001139.9	4416	.	C	T	96	.	VDB=0.130316;RPB=-3.44961;AF1=0.5;AC1=1;MQ=60;FQ=99;PV4=0.0015,1,1,1;DP=51;DP4=17,15,14,0;AN=2;AC=1	GT:PL:GQ	0/1:126,0,255:99
NC_001139.9	4442	.	G	T	112	.	VDB=0.185068;RPB=-1.51752;AF1=0.5;AC1=1;MQ=60;FQ=115;PV4=0.0012,0.28,1,1;DP=54;DP4=15,12,18,0;AN=2;AC=1	GT:PL:GQ	0/1:142,0,255:99
NC_001139.9	280135	.	T	A	42.8	.	VDB=0.0596;AF1=1;AC1=2;MQ=60;FQ=-33;DP=4;DP4=0,0,1,1;AN=2;AC=2	GT:PL:GQ	1/1:74,6,0:10
NC_001139.9	403696	.	C	T	68.1	.	VDB=0.032007;RPB=1.42751;AF1=0.5102;AC1=1;MQ=48;FQ=-13.2;PV4=1,1,1,1;DP=6;DP4=2,0,4,0;AN=2;AC=1	GT:PL:GQ	0/1:98,0,14:17
NC_001139.9	403741	.	A	T	85	.	VDB=0.0948517;RPB=1.77207;AF1=0.5;AC1=1;MQ=42;FQ=44;PV4=0.45,0.15,1,0.18;DP=11;DP4=6,0,4,1;AN=2;AC=1	GT:PL:GQ	0/1:115,0,71:74
NC_001139.9	403776	.	T	C	30	.	VDB=0.065085;RPB=-0.306186;AF1=0.5;AC1=1;MQ=33;FQ=33;PV4=0.055,0.19,1,0.1;DP=12;DP4=8,0,1,2;AN=2;AC=1	GT:PL:GQ	0/1:60,0,80:63
NC_001139.9	403800	.	G	A	80	.	VDB=0.0619346;RPB=-1.09789;AF1=0.5;AC1=1;MQ=34;FQ=51;PV4=0.007,0.37,1,0.032;DP=13;DP4=8,0,1,4;AN=2;AC=1	GT:PL:GQ	0/1:110,0,78:81
NC_001139.9	403812	.	C	A	41	.	VDB=0.065685;RPB=-1.26303;AF1=0.5;AC1=1;MQ=34;FQ=41.9;PV4=0.018,1,1,1;DP=9;DP4=5,0,0,3;AN=2;AC=1	GT:PL:GQ	0/1:71,0,73:72
NC_001139.9	403819	.	A	G	66	.	VDB=0.0706484;RPB=-0.648682;AF1=0.5;AC1=1;MQ=37;FQ=16.1;PV4=0.029,1,1,1;DP=9;DP4=3,0,0,4;AN=2;AC=1	GT:PL:GQ	0/1:96,0,43:46
NC_001139.9	403820	.	T	C	54	.	VDB=0.0661774;RPB=-1.19906;AF1=0.5;AC1=1;MQ=35;FQ=41.9;PV4=0.0079,1,1,1;DP=9;DP4=5,0,0,4;AN=2;AC=1	GT:PL:GQ	0/1:84,0,69:72
NC_001139.9	403821	.	C	A	44	.	VDB=0.0494096;RPB=-1.34428;AF1=0.5;AC1=1;MQ=36;FQ=44.5;PV4=0.029,1,1,1;DP=9;DP4=4,0,0,3;AN=2;AC=1	GT:PL:GQ	0/1:74,0,75:74
NC_001139.9	403826	.	G	A	61	.	VDB=0.0264946;RPB=-1.19906;AF1=0.5;AC1=1;MQ=35;FQ=44;PV4=0.0079,1,1,1;DP=9;DP4=5,0,0,4;AN=2;AC=1	GT:PL:GQ	0/1:91,0,71:74
NC_001139.9	403829	.	A	G	66	.	VDB=0.0244484;RPB=-0.998075;AF1=0.5;AC1=1;MQ=37;FQ=16.1;PV4=0.029,1,1,1;DP=9;DP4=3,0,0,4;AN=2;AC=1	GT:PL:GQ	0/1:96,0,43:46
NC_001139.9	403838	.	T	C	68	.	VDB=0.0661774;RPB=-0.807145;AF1=0.5;AC1=1;MQ=39;FQ=15.1;PV4=0.067,1,1,1;DP=9;DP4=2,0,0,4;AN=2;AC=1	GT:PL:GQ	0/1:98,0,42:45
NC_001139.9	403887	.	T	C	26	.	VDB=0.0768;RPB=-1.11122;AF1=0.5032;AC1=1;MQ=31;FQ=-8.63;PV4=0.33,1,1,1;DP=4;DP4=2,0,0,2;AN=2;AC=1	GT:PL:GQ	0/1:56,0,19:22
NC_001139.9	519183	.	T	C	24	.	VDB=0.0101204;RPB=2.94325;AF1=0.5;AC1=1;MQ=58;FQ=27;PV4=0.69,0.17,0.064,0.015;DP=49;DP4=18,22,4,3;AN=2;AC=1	GT:PL:GQ	0/1:54,0,255:57
NC_001139.9	556032	.	C	A	3.01	.	VDB=0.0867286;RPB=2.82162;AF1=0.4997;AC1=1;MQ=60;FQ=4.77;PV4=0.0074,0.14,0.0062,1;DP=49;DP4=14,22,6,0;AN=2;AC=1	GT:PL:GQ	0/1:30,0,255:28
NC_001139.9	708987	.	A	G	11.4	.	VDB=0.0661972;RPB=0.843545;AF1=0.508;AC1=1;MQ=23;FQ=-12.3;PV4=1,1,0.33,1;DP=6;DP4=1,0,1,2;AN=2;AC=1	GT:PL:GQ	0/1:41,0,15:19
NC_001139.9	709731	.	C	T	48.3	.	VDB=0.0944409;AF1=1;AC1=2;MQ=24;FQ=-42;DP=6;DP4=0,0,0,5;AN=2;AC=2	GT:PL:GQ	1/1:81,15,0:27
NC_001139.9	709734	.	A	C	48.3	.	VDB=0.0950285;AF1=1;AC1=2;MQ=24;FQ=-42;DP=5;DP4=0,0,0,5;AN=2;AC=2	GT:PL:GQ	1/1:81,15,0:27
NC_001139.9	710178	.	T	C	73	.	VDB=0.0319379;AF1=1;AC1=2;MQ=21;FQ=-51;DP=9;DP4=0,0,6,2;AN=2;AC=2	GT:PL:GQ	1/1:106,24,0:45
NC_001139.9	882662	.	A	G	20	.	VDB=0.024;RPB=0.807145;AF1=0.5;AC1=1;MQ=60;FQ=23;PV4=0.4,1,1,1;DP=75;DP4=3,1,0,2;AN=2;AC=1	GT:PL:GQ	0/1:50,0,68:53
NC_001139.9	1080539	.	C	T	32	.	VDB=0.00918375;RPB=-3.44674;AF1=0.5;AC1=1;MQ=22;FQ=35;PV4=0.52,0.16,1,1;DP=22;DP4=2,12,0,8;AN=2;AC=1	GT:PL:GQ	0/1:62,0,97:65
NC_001140.6	138	.	A	G	88.1	.	VDB=0.0724434;AF1=1;AC1=2;MQ=27;FQ=-48;DP=7;DP4=0,0,6,1;AN=2;AC=2	GT:PL:GQ	1/1:121,21,0:39
NC_001140.6	1767	.	T	C	18.1	.	VDB=0.003107;RPB=2.57746;AF1=0.5;AC1=1;MQ=30;FQ=21;PV4=0.2,1,1,0.0052;DP=36;DP4=0,28,1,6;AN=2;AC=1	GT:PL:GQ	0/1:48,0,119:51
NC_001140.6	1965	.	C	T	63.3	.	VDB=0.0554955;AF1=1;AC1=2;MQ=24;FQ=-42;DP=6;DP4=0,0,4,1;AN=2;AC=2	GT:PL:GQ	1/1:96,15,0:27
NC_001140.6	2130	.	T	C	9.52	.	VDB=0.0805152;RPB=-0.934129;AF1=0.5;AC1=1;MQ=20;FQ=12.3;PV4=1,1,1,1;DP=13;DP4=5,3,2,2;AN=2;AC=1	GT:PL:GQ	0/1:39,0,70:41
NC_001140.6	5199	.	A	G	10.7	.	VDB=0.037284;RPB=-0.843545;AF1=0.5336;AC1=1;MQ=22;FQ=-18.1;PV4=1,1,0.45,0.41;DP=4;DP4=1,0,3,0;AN=2;AC=1	GT:PL:GQ	0/1:40,0,9:13
NC_001140.6	12397	.	C	T	4.13	.	VDB=0.0752;RPB=-1.69482;AF1=0.4998;AC1=1;MQ=42;FQ=6.2;PV4=1,0.026,0.43,1;DP=9;DP4=0,7,0,2;AN=2;AC=1	GT:PL:GQ	0/1:32,0,116:31
NC_001140.6	12408	.	C	T	8.64	.	VDB=0.0752;RPB=-1.69482;AF1=0.5;AC1=1;MQ=42;FQ=11.3;PV4=1,1,0.43,1;DP=9;DP4=0,7,0,2;AN=2;AC=1	GT:PL:GQ	0/1:38,0,116:40
NC_001140.6	93873	.	C	G	80.5	.	VDB=0.0286338;AF1=1;AC1=2;MQ=56;FQ=-39;DP=4;DP4=0,0,0,4;AN=2;AC=2	GT:PL:GQ	1/1:113,12,0:21
NC_001140.6	133123	.	C	G,T	100	.	VDB=0.00273395;AF1=1;AC1=2;MQ=60;FQ=-42;DP=9;DP4=0,0,4,2;AN=2;AC=2,0	GT:PL:GQ	1/1:137,19,4,125,0,122:27
NC_001140.6	556175	.	T	G	10.4	.	VDB=0.00600472;RPB=0.593477;AF1=0.5;AC1=1;MQ=56;FQ=13.2;PV4=0.42,0.49,4.1e-19,1;DP=124;DP4=50,52,10,6;AN=2;AC=1	GT:PL:GQ	0/1:40,0,255:42
NC_001140.6	556180	.	A	T	9.52	.	VDB=0.00172975;RPB=0.978648;AF1=0.5;AC1=1;MQ=56;FQ=12.3;PV4=0.42,1,4.2e-19,1;DP=123;DP4=49,53,10,6;AN=2;AC=1	GT:PL:GQ	0/1:39,0,255:41
NC_001140.6	560477	.	T	C	11.3	.	VDB=0.13352;RPB=3.10154;AF1=0.5;AC1=1;MQ=30;FQ=14.2;PV4=0.42,1,0.056,0.31;DP=55;DP4=29,9,12,1;AN=2;AC=1	GT:PL:GQ	0/1:41,0,153:43
NC_001140.6	560923	.	T	C	88	.	VDB=0.326625;RPB=1.55897;AF1=0.5;AC1=1;MQ=24;FQ=88;PV4=0.044,0.031,1,0.46;DP=148;DP4=27,59,8,45;AN=2;AC=1	GT:PL:GQ	0/1:118,0,118:99
NC_001141.2	20404	.	T	C	100	.	VDB=0.0615226;AF1=1;AC1=2;MQ=28;FQ=-57;DP=11;DP4=0,0,4,6;AN=2;AC=2	GT:PL:GQ	1/1:133,30,0:57
NC_001141.2	20408	.	A	C	43	.	VDB=0.10143;AF1=1;AC1=2;MQ=25;FQ=-51;DP=9;DP4=0,0,3,5;AN=2;AC=2	GT:PL:GQ	1/1:76,24,0:45
NC_001141.2	20821	.	C	T	63.1	.	VDB=0.0522646;AF1=1;AC1=2;MQ=21;FQ=-48;DP=8;DP4=0,0,5,2;AN=2;AC=2	GT:PL:GQ	1/1:96,21,0:39
NC_001141.2	23389	.	G	A	38.5	.	VDB=0.0833004;AF1=1;AC1=2;MQ=28;FQ=-39;DP=4;DP4=0,0,3,1;AN=2;AC=2	GT:PL:GQ	1/1:71,12,0:21
NC_001141.2	23392	.	G	C	38.5	.	VDB=0.0822825;AF1=1;AC1=2;MQ=28;FQ=-39;DP=4;DP4=0,0,3,1;AN=2;AC=2	GT:PL:GQ	1/1:71,12,0:21
NC_001141.2	25853	.	G	T	49	.	VDB=0.00927734;RPB=-3.25893;AF1=0.5;AC1=1;MQ=60;FQ=52;PV4=0.64,0.15,0.018,0.0039;DP=32;DP4=17,9,5,1;AN=2;AC=1	GT:PL:GQ	0/1:79,0,255:82
NC_001141.2	105399	.	G	A	17.1	.	VDB=0.032007;RPB=2.807;AF1=0.5;AC1=1;MQ=48;FQ=20.1;PV4=1,0.013,0.099,1;DP=20;DP4=5,6,2,2;AN=2;AC=1	GT:PL:GQ	0/1:47,0,221:50
NC_001141.2	105402	.	G	A	22	.	VDB=0.0308616;RPB=2.807;AF1=0.5;AC1=1;MQ=48;FQ=25;PV4=1,0.00034,0.099,0.11;DP=20;DP4=5,6,2,2;AN=2;AC=1	GT:PL:GQ	0/1:52,0,233:55
NC_001141.2	205322	.	C	T	80.5	.	VDB=0.0240519;RPB=1.41669;AF1=1;AC1=2;MQ=25;FQ=-34;PV4=0.0083,1,1,0.053;DP=11;DP4=3,0,0,7;AN=2;AC=2	GT:PL:GQ	1/1:112,7,0:12
NC_001141.2	205331	.	A	G,T	36.3	.	VDB=0.0989579;AF1=1;AC1=2;MQ=22;FQ=-42;DP=9;DP4=0,0,3,5;AN=2;AC=2,0	GT:PL:GQ	1/1:69,15,0,75,4,66:27
NC_001141.2	208741	.	A	G	39.3	.	VDB=0.0838212;AF1=1;AC1=2;MQ=21;FQ=-42;DP=6;DP4=0,0,3,2;AN=2;AC=2	GT:PL:GQ	1/1:72,15,0:27
NC_001141.2	363069	.	G	A	222	.	VDB=0.34977;AF1=1;AC1=2;MQ=60;FQ=-199;DP=62;DP4=0,0,36,21;AN=2;AC=2	GT:PL:GQ	1/1:255,172,0:99
NC_001141.2	388951	.	G	A	222	.	VDB=0.243621;AF1=1;AC1=2;MQ=60;FQ=-171;DP=53;DP4=0,0,27,21;AN=2;AC=2	GT:PL:GQ	1/1:255,144,0:99
NC_001141.2	391384	.	T	A	39	.	VDB=0.211746;RPB=-0.724079;AF1=0.5;AC1=1;MQ=29;FQ=42;PV4=0.64,0.21,1,1;DP=125;DP4=39,47,12,11;AN=2;AC=1	GT:PL:GQ	0/1:69,0,242:72
NC_001141.2	391385	.	A	G	3.54	.	VDB=0.19045;RPB=-0.979511;AF1=0.4998;AC1=1;MQ=28;FQ=5.47;PV4=0.8,0.5,1,0.34;DP=124;DP4=38,41,10,9;AN=2;AC=1	GT:PL:GQ	0/1:31,0,222:30
NC_001141.2	392215	.	A	G	3.01	.	VDB=0.0648496;RPB=3.95568;AF1=0.4997;AC1=1;MQ=20;FQ=4.77;PV4=0.14,0.064,1,0.0052;DP=121;DP4=18,56,11,16;AN=2;AC=1	GT:PL:GQ	0/1:30,0,127:28
NC_001141.2	399532	.	G	A	225	.	VDB=0.169286;RPB=1.26477;AF1=0.5;AC1=1;MQ=60;FQ=225;PV4=0.63,0.0065,1,1;DP=71;DP4=23,18,14,14;AN=2;AC=1	GT:PL:GQ	0/1:255,0,255:99
NC_001141.2	433029	.	A	T	53.3	.	VDB=0.0946801;AF1=1;AC1=2;MQ=30;FQ=-42;DP=5;DP4=0,0,5,0;AN=2;AC=2	GT:PL:GQ	1/1:86,15,0:27
NC_001141.2	433030	.	G	A	53.3	.	VDB=0.0927434;AF1=1;AC1=2;MQ=30;FQ=-42;DP=5;DP4=0,0,5,0;AN=2;AC=2	GT:PL:GQ	1/1:86,15,0:27
NC_001141.2	433032	.	C	T	53.3	.	VDB=0.0805432;AF1=1;AC1=2;MQ=30;FQ=-42;DP=5;DP4=0,0,5,0;AN=2;AC=2	GT:PL:GQ	1/1:86,15,0:27
NC_001141.2	433033	.	G	A	53.3	.	VDB=0.0686414;AF1=1;AC1=2;MQ=30;FQ=-42;DP=5;DP4=0,0,5,0;AN=2;AC=2	GT:PL:GQ	1/1:86,15,0:27
NC_001141.2	433038	.	T	C	53.3	.	VDB=0.0292216;AF1=1;AC1=2;MQ=30;FQ=-42;DP=5;DP4=0,0,5,0;AN=2;AC=2	GT:PL:GQ	1/1:86,15,0:27
NC_001141.2	433039	.	A	G	53.3	.	VDB=0.0213777;AF1=1;AC1=2;MQ=30;FQ=-42;DP=5;DP4=0,0,5,0;AN=2;AC=2	GT:PL:GQ	1/1:86,15,0:27
NC_001142.9	18947	.	C	A	170	.	VDB=0.231276;AF1=1;AC1=2;MQ=25;FQ=-102;DP=25;DP4=0,0,11,14;AN=2;AC=2	GT:PL:GQ	1/1:203,75,0:99
NC_001142.9	18958	.	C	T	175	.	VDB=0.263338;RPB=2.55781;AF1=1;AC1=2;MQ=24;FQ=-81;PV4=0.22,1,1,1;DP=30;DP4=3,0,12,15;AN=2;AC=2	GT:PL:GQ	1/1:208,54,0:99
NC_001142.9	19048	.	T	C	177	.	VDB=0.0056684;AF1=1;AC1=2;MQ=28;FQ=-111;DP=45;DP4=0,0,10,18;AN=2;AC=2	GT:PL:GQ	1/1:210,84,0:99
NC_001142.9	21045	.	C	T	158	.	VDB=0.178831;RPB=0.830863;AF1=0.5;AC1=1;MQ=54;FQ=161;PV4=0.0077,1,1.1e-14,0.032;DP=105;DP4=40,33,7,22;AN=2;AC=1	GT:PL:GQ	0/1:188,0,255:99
NC_001142.9	21056	.	G	A	120	.	VDB=0.152447;RPB=-0.626923;AF1=0.5;AC1=1;MQ=57;FQ=123;PV4=0.0058,0.19,9.1e-13,0.46;DP=107;DP4=44,34,6,19;AN=2;AC=1	GT:PL:GQ	0/1:150,0,255:99
NC_001142.9	153741	.	A	G	225	.	VDB=0.509241;RPB=1.62434;AF1=0.5;AC1=1;MQ=32;FQ=71;PV4=0.0016,0.33,1,1;DP=134;DP4=29,8,45,51;AN=2;AC=1	GT:PL:GQ	0/1:255,0,98:99
NC_001142.9	354667	.	T	C	30	.	VDB=0.0270646;RPB=2.4037;AF1=0.5;AC1=1;MQ=35;FQ=33;PV4=0.0045,1,1,0.026;DP=13;DP4=9,0,0,3;AN=2;AC=1	GT:PL:GQ	0/1:60,0,130:63
NC_001142.9	400142	.	C	T	19.1	.	VDB=0.0149663;RPB=2.94092;AF1=0.5;AC1=1;MQ=60;FQ=22;PV4=0.57,1,1,0.12;DP=95;DP4=18,7,2,2;AN=2;AC=1	GT:PL:GQ	0/1:49,0,255:52
NC_001142.9	436463	.	G	A	35.8	.	VDB=0.0784;AF1=1;AC1=2;MQ=60;FQ=-33;DP=61;DP4=0,0,2,0;AN=2;AC=2	GT:PL:GQ	1/1:67,6,0:10
NC_001142.9	639703	.	A	T	6.2	.	VDB=0.0432;RPB=0.65733;AF1=0.4999;AC1=1;MQ=60;FQ=8.65;PV4=1,0.35,1,1;DP=18;DP4=0,6,0,2;AN=2;AC=1	GT:PL:GQ	0/1:35,0,114:36
NC_001142.9	714934	.	G	A	23	.	VDB=0.00919988;RPB=-0.0283542;AF1=0.5;AC1=1;MQ=59;FQ=26;PV4=0.37,1,1,1;DP=107;DP4=52,26,7,6;AN=2;AC=1	GT:PL:GQ	0/1:53,0,255:56
NC_001142.9	745548	.	A	G	41	.	VDB=0.0316471;RPB=0.207339;AF1=0.5;AC1=1;MQ=50;FQ=44;PV4=0.21,1,4.9e-06,1;DP=232;DP4=60,119,10,34;AN=2;AC=1	GT:PL:GQ	0/1:71,0,255:74
NC_001143.9	306	.	T	C	7	.	VDB=0.0704;RPB=-1.29177;AF1=0.5024;AC1=1;MQ=26;FQ=-7.87;PV4=1,1,1,0.14;DP=6;DP4=2,1,2,0;AN=2;AC=1	GT:PL:GQ	0/1:36,0,20:25
NC_001143.9	307	.	G	A	5.46	.	VDB=0.0688;RPB=-1.42751;AF1=0.4999;AC1=1;MQ=34;FQ=7.79;PV4=1,1,1,0.089;DP=6;DP4=3,1,2,0;AN=2;AC=1	GT:PL:GQ	0/1:34,0,58:34
NC_001143.9	312	.	G	A	5.46	.	VDB=0.0704;RPB=-1.42751;AF1=0.5;AC1=1;MQ=34;FQ=6.11;PV4=1,1,1,1;DP=6;DP4=3,1,2,0;AN=2;AC=1	GT:PL:GQ	0/1:34,0,36:34
NC_001143.9	595	.	A	G	91.1	.	VDB=0.0938162;AF1=1;AC1=2;MQ=35;FQ=-48;DP=7;DP4=0,0,0,7;AN=2;AC=2	GT:PL:GQ	1/1:124,21,0:39
NC_001143.9	600	.	C	T	55	.	VDB=0.0927434;RPB=-0.821706;AF1=0.5032;AC1=1;MQ=37;FQ=-8.63;PV4=1,1,0.063,0.35;DP=7;DP4=0,1,0,5;AN=2;AC=1	GT:PL:GQ	0/1:85,0,19:22
NC_001143.9	634	.	A	G	75.1	.	VDB=0.0221891;AF1=1;AC1=2;MQ=29;FQ=-45;DP=7;DP4=0,0,0,6;AN=2;AC=2	GT:PL:GQ	1/1:108,18,0:33
NC_001143.9	639	.	C	T	60.3	.	VDB=0.0309703;AF1=1;AC1=2;MQ=31;FQ=-42;DP=7;DP4=0,0,0,5;AN=2;AC=2	GT:PL:GQ	1/1:93,15,0:27
NC_001143.9	640	.	T	C	84.1	.	VDB=0.025587;AF1=1;AC1=2;MQ=35;FQ=-48;DP=7;DP4=0,0,0,7;AN=2;AC=2	GT:PL:GQ	1/1:117,21,0:39
NC_001143.9	689	.	T	G	56.3	.	VDB=0.0717947;AF1=1;AC1=2;MQ=28;FQ=-42;DP=6;DP4=0,0,0,5;AN=2;AC=2	GT:PL:GQ	1/1:89,15,0:27
NC_001143.9	1447	.	T	C	28	.	VDB=0.0662255;RPB=1.8085;AF1=0.5001;AC1=1;MQ=23;FQ=9.5;PV4=0.072,0.11,1,1;DP=12;DP4=1,4,6,1;AN=2;AC=1	GT:PL:GQ	0/1:58,0,36:39
NC_001143.9	1454	.	C	T	28	.	VDB=0.00664571;RPB=2.60186;AF1=0.5;AC1=1;MQ=24;FQ=21.5;PV4=0.08,1,1,1;DP=13;DP4=1,5,5,1;AN=2;AC=1	GT:PL:GQ	0/1:58,0,49:52
NC_001143.9	1473	.	A	G	31	.	VDB=0.0928004;RPB=2.09819;AF1=0.5;AC1=1;MQ=23;FQ=33.9;PV4=0.015,1,1,1;DP=17;DP4=2,8,6,1;AN=2;AC=1	GT:PL:GQ	0/1:61,0,79:64
NC_001143.9	1566	.	T	C	3.54	.	VDB=0.109288;RPB=-1.58777;AF1=0.4998;AC1=1;MQ=22;FQ=5.47;PV4=0.55,1,0.096,1;DP=16;DP4=1,8,2,5;AN=2;AC=1	GT:PL:GQ	0/1:31,0,96:30
NC_001143.9	1593	.	G	T	3.01	.	VDB=0.0912455;RPB=-0.651065;AF1=0.4998;AC1=1;MQ=27;FQ=4.77;PV4=1,1,0.015,1;DP=10;DP4=1,2,1,5;AN=2;AC=1	GT:PL:GQ	0/1:30,0,56:28
NC_001143.9	1596	.	T	C	11.3	.	VDB=0.102205;RPB=-1.0473;AF1=0.5;AC1=1;MQ=22;FQ=14;PV4=1,1,0.045,1;DP=10;DP4=1,2,1,5;AN=2;AC=1	GT:PL:GQ	0/1:41,0,55:43
NC_001143.9	1602	.	A	G	11.3	.	VDB=0.104986;RPB=0.651065;AF1=0.5;AC1=1;MQ=27;FQ=14.1;PV4=1,1,0.015,1;DP=9;DP4=0,3,1,5;AN=2;AC=1	GT:PL:GQ	0/1:41,0,60:43
NC_001143.9	1603	.	C	G	11.3	.	VDB=0.105183;RPB=0.651065;AF1=0.5;AC1=1;MQ=27;FQ=14.1;PV4=1,1,0.015,1;DP=9;DP4=0,3,1,5;AN=2;AC=1	GT:PL:GQ	0/1:41,0,60:43
NC_001143.9	1604	.	A	G	11.3	.	VDB=0.104986;RPB=0.651065;AF1=0.5;AC1=1;MQ=27;FQ=14.1;PV4=1,1,0.015,1;DP=9;DP4=0,3,1,5;AN=2;AC=1	GT:PL:GQ	0/1:41,0,60:43
NC_001143.9	1605	.	A	G	11.3	.	VDB=0.103987;RPB=0.651065;AF1=0.5;AC1=1;MQ=27;FQ=14.1;PV4=1,1,0.015,1;DP=9;DP4=0,3,1,5;AN=2;AC=1	GT:PL:GQ	0/1:41,0,60:43
NC_001143.9	1609	.	T	C	11.3	.	VDB=0.0981565;RPB=0.651065;AF1=0.5;AC1=1;MQ=27;FQ=14.1;PV4=1,1,0.015,1;DP=9;DP4=0,3,1,5;AN=2;AC=1	GT:PL:GQ	0/1:41,0,60:43
NC_001143.9	64017	.	A	C	135	.	VDB=0.00147724;RPB=1.10342;AF1=0.5;AC1=1;MQ=57;FQ=138;PV4=0.73,0.18,1,0.063;DP=48;DP4=14,16,4,7;AN=2;AC=1	GT:PL:GQ	0/1:165,0,255:99
NC_001143.9	64025	.	T	G	18.1	.	VDB=0.00672009;RPB=-0.174574;AF1=0.5;AC1=1;MQ=54;FQ=21;PV4=0.61,7.3e-05,1,0.002;DP=22;DP4=6,9,1,4;AN=2;AC=1	GT:PL:GQ	0/1:48,0,246:51
NC_001143.9	184501	.	G	A	168	.	VDB=1.10011e-06;RPB=-5.92815;AF1=0.5;AC1=1;MQ=60;FQ=171;PV4=0.019,0.24,1,0.097;DP=65;DP4=33,13,6,10;AN=2;AC=1	GT:PL:GQ	0/1:198,0,255:99
NC_001143.9	518114	.	T	C	19.8	.	VDB=0.0688;AF1=1;AC1=2;MQ=60;FQ=-33;DP=50;DP4=0,0,2,0;AN=2;AC=2	GT:PL:GQ	1/1:51,6,0:10
NC_001143.9	663128	.	A	G	64	.	VDB=0.104328;AF1=1;AC1=2;MQ=23;FQ=-51;DP=8;DP4=0,0,8,0;AN=2;AC=2	GT:PL:GQ	1/1:97,24,0:45
NC_001143.9	665831	.	A	G	47.5	.	VDB=0.0815006;AF1=1;AC1=2;MQ=24;FQ=-39;DP=4;DP4=0,0,1,3;AN=2;AC=2	GT:PL:GQ	1/1:80,12,0:21
NC_001143.9	666072	.	C	A	45.5	.	VDB=0.0257087;RPB=-0.843545;AF1=1;AC1=2;MQ=33;FQ=-29;PV4=1,1,1,0.33;DP=4;DP4=1,0,3,0;AN=2;AC=2	GT:PL:GQ	1/1:75,2,0:5
NC_001143.9	666084	.	G	T	66.1	.	VDB=0.0469979;RPB=-0.829368;AF1=1;AC1=2;MQ=34;FQ=-32;PV4=1,1,1,1;DP=5;DP4=1,0,4,0;AN=2;AC=2	GT:PL:GQ	1/1:97,5,0:9
NC_001143.9	666090	.	G	A	55	.	VDB=0.0443845;RPB=0;AF1=1;AC1=2;MQ=31;FQ=-30;PV4=1,0.27,1,1;DP=7;DP4=2,0,4,0;AN=2;AC=2	GT:PL:GQ	1/1:85,3,0:6
NC_001143.9	666106	.	T	C	75	.	VDB=0.0890391;RPB=0.757352;AF1=0.5008;AC1=1;MQ=35;FQ=-4.12;PV4=1,1,1,1;DP=9;DP4=3,0,5,0;AN=2;AC=1	GT:PL:GQ	0/1:105,0,25:28
NC_001143.9	666130	.	G	A	54	.	VDB=0.0457081;RPB=3.10957;AF1=0.5;AC1=1;MQ=42;FQ=57;PV4=0.1,1,0.41,1;DP=17;DP4=6,6,5,0;AN=2;AC=1	GT:PL:GQ	0/1:84,0,211:87
NC_001143.9	666307	.	T	C	25	.	VDB=0.066958;RPB=-0.714435;AF1=0.5;AC1=1;MQ=28;FQ=28;PV4=0.24,1,1,1;DP=15;DP4=4,4,0,3;AN=2;AC=1	GT:PL:GQ	0/1:55,0,96:58
NC_001143.9	666453	.	A	G	60	.	VDB=0.0467726;RPB=-1.7753;AF1=0.5;AC1=1;MQ=53;FQ=63;PV4=1,0.31,1,0.41;DP=23;DP4=14,2,4,1;AN=2;AC=1	GT:PL:GQ	0/1:90,0,208:93
NC_001144.5	11546	.	C	T	35	.	VDB=0.0367781;RPB=0.807145;AF1=0.5;AC1=1;MQ=33;FQ=22.9;PV4=0.4,0.27,0.15,1;DP=8;DP4=0,2,3,1;AN=2;AC=1	GT:PL:GQ	0/1:65,0,50:53
NC_001144.5	11551	.	A	G	9.67	.	VDB=0.0230994;RPB=0.843545;AF1=0.5206;AC1=1;MQ=23;FQ=-16.1;PV4=0.25,1,0.41,1;DP=5;DP4=0,1,3,0;AN=2;AC=1	GT:PL:GQ	0/1:39,0,11:15
NC_001144.5	12287	.	A	C	42.3	.	VDB=0.0599207;AF1=1;AC1=2;MQ=22;FQ=-42;DP=6;DP4=0,0,5,0;AN=2;AC=2	GT:PL:GQ	1/1:75,15,0:27
NC_001144.5	13664	.	T	C	5.46	.	VDB=0.0494096;RPB=1.0987;AF1=0.4999;AC1=1;MQ=22;FQ=7.8;PV4=0.5,0.46,1,0.33;DP=13;DP4=4,6,0,3;AN=2;AC=1	GT:PL:GQ	0/1:34,0,70:34
NC_001144.5	13693	.	C	G	40.5	.	VDB=0.0326449;RPB=-1.77207;AF1=0.5718;AC1=1;MQ=21;FQ=-21;PV4=0.45,0.31,1,0.0056;DP=12;DP4=0,5,2,4;AN=2;AC=1	GT:PL:GQ	0/1:70,0,6:9
NC_001144.5	103656	.	T	G	17.1	.	VDB=0.000865542;RPB=-6.38149;AF1=0.5;AC1=1;MQ=59;FQ=20.1;PV4=0.54,0.37,0.0044,0.071;DP=186;DP4=70,79,15,13;AN=2;AC=1	GT:PL:GQ	0/1:47,0,255:50
NC_001144.5	510433	.	C	T	35.8	.	VDB=0.0592;AF1=1;AC1=2;MQ=60;FQ=-33;DP=4;DP4=0,0,0,2;AN=2;AC=2	GT:PL:GQ	1/1:67,6,0:10
NC_001144.5	563492	.	C	T	213	.	VDB=0.0599868;RPB=3.30862;AF1=0.5;AC1=1;MQ=60;FQ=64;PV4=0.36,1,1,1;DP=64;DP4=2,4,9,6;AN=2;AC=1	GT:PL:GQ	0/1:243,0,91:94
NC_001144.5	563498	.	C	T	204	.	VDB=0.00433125;RPB=3.78801;AF1=0.5;AC1=1;MQ=60;FQ=145;PV4=1,0.042,1,1;DP=59;DP4=4,4,8,6;AN=2;AC=1	GT:PL:GQ	0/1:234,0,172:99
NC_001144.5	797023	.	C	T	20	.	VDB=0.0164637;RPB=2.82728;AF1=0.5;AC1=1;MQ=60;FQ=23;PV4=0.00047,1,1,1;DP=24;DP4=19,1,0,4;AN=2;AC=1	GT:PL:GQ	0/1:50,0,186:53
NC_001144.5	1062999	.	T	G	60	.	VDB=0.117155;RPB=1.46912;AF1=0.5;AC1=1;MQ=24;FQ=63;PV4=0.67,0.35,1,0.38;DP=24;DP4=6,7,3,6;AN=2;AC=1	GT:PL:GQ	0/1:90,0,139:93
NC_001144.5	1063724	.	A	G	23	.	VDB=0.0672;RPB=1.29177;AF1=0.5001;AC1=1;MQ=30;FQ=8.59;PV4=0.1,1,1,1;DP=5;DP4=0,3,2,0;AN=2;AC=1	GT:PL:GQ	0/1:53,0,35:38
NC_001144.5	1063745	.	C	T	7.8	.	VDB=0.0562805;RPB=-0.843545;AF1=0.5007;AC1=1;MQ=27;FQ=-4.28;PV4=0.25,1,0.092,1;DP=4;DP4=1,0,0,3;AN=2;AC=1	GT:PL:GQ	0/1:37,0,25:29
NC_001144.5	1063748	.	A	G	7.89	.	VDB=0.0562805;RPB=-0.843545;AF1=0.5128;AC1=1;MQ=27;FQ=-14.2;PV4=0.25,1,0.092,1;DP=4;DP4=1,0,0,3;AN=2;AC=1	GT:PL:GQ	0/1:37,0,13:17
NC_001144.5	1063761	.	C	G	56.1	.	VDB=0.0773447;AF1=1;AC1=2;MQ=22;FQ=-48;DP=8;DP4=0,0,0,7;AN=2;AC=2	GT:PL:GQ	1/1:89,21,0:39
NC_001144.5	1063779	.	C	T	56	.	VDB=0.115599;AF1=1;AC1=2;MQ=21;FQ=-51;DP=8;DP4=0,0,0,8;AN=2;AC=2	GT:PL:GQ	1/1:89,24,0:45
NC_001144.5	1063785	.	C	T	44	.	VDB=0.122926;AF1=1;AC1=2;MQ=21;FQ=-51;DP=8;DP4=0,0,0,8;AN=2;AC=2	GT:PL:GQ	1/1:77,24,0:45
NC_001144.5	1063787	.	G	A	56	.	VDB=0.119065;AF1=1;AC1=2;MQ=21;FQ=-51;DP=8;DP4=0,0,0,8;AN=2;AC=2	GT:PL:GQ	1/1:89,24,0:45
NC_001144.5	1063800	.	A	G	60	.	VDB=0.105718;AF1=1;AC1=2;MQ=20;FQ=-57;DP=11;DP4=0,0,0,10;AN=2;AC=2	GT:PL:GQ	1/1:93,30,0:57
NC_001145.3	183980	.	G	A	82.3	.	VDB=0.00672009;AF1=1;AC1=2;MQ=60;FQ=-42;DP=6;DP4=0,0,0,5;AN=2;AC=2	GT:PL:GQ	1/1:115,15,0:27
NC_001145.3	608965	.	A	G	3.01	.	VDB=0.00107766;RPB=-3.72844;AF1=0.4997;AC1=1;MQ=56;FQ=4.77;PV4=0.00053,0.34,3.3e-38,1;DP=83;DP4=35,32,14,0;AN=2;AC=1	GT:PL:GQ	0/1:30,0,255:28
NC_001145.3	608973	.	A	G	13.2	.	VDB=0.00182558;RPB=-2.93859;AF1=0.5;AC1=1;MQ=56;FQ=16.1;PV4=0.00052,1,3.3e-36,1;DP=80;DP4=33,30,14,0;AN=2;AC=1	GT:PL:GQ	0/1:43,0,255:46
NC_001145.3	608979	.	C	T	12.3	.	VDB=0.00197083;RPB=-2.47219;AF1=0.5;AC1=1;MQ=56;FQ=15.1;PV4=0.00046,0.46,1e-35,1;DP=81;DP4=31,31,14,0;AN=2;AC=1	GT:PL:GQ	0/1:42,0,255:44
NC_001145.3	608989	.	A	G	19.1	.	VDB=0.0163132;RPB=-2.41159;AF1=0.5;AC1=1;MQ=56;FQ=22;PV4=0.00062,0.49,1.8e-31,1;DP=81;DP4=34,28,15,0;AN=2;AC=1	GT:PL:GQ	0/1:49,0,255:52
NC_001145.3	609006	.	C	T	37	.	VDB=0.0347041;RPB=-0.667991;AF1=0.5;AC1=1;MQ=56;FQ=40;PV4=0.00062,1,6.1e-35,1;DP=89;DP4=32,35,16,1;AN=2;AC=1	GT:PL:GQ	0/1:67,0,255:70
NC_001145.3	609774	.	T	C	216	.	VDB=0.000612786;RPB=-5.41679;AF1=0.5;AC1=1;MQ=37;FQ=137;PV4=0.11,1,1,0.00096;DP=40;DP4=7,12,14,7;AN=2;AC=1	GT:PL:GQ	0/1:246,0,164:99
NC_001145.3	908249	.	G	A	80	.	VDB=2.16347e-05;RPB=-2.16693;AF1=0.5;AC1=1;MQ=54;FQ=83;PV4=0.24,1,0.02,1;DP=120;DP4=50,48,8,14;AN=2;AC=1	GT:PL:GQ	0/1:110,0,255:99
NC_001145.3	924112	.	A	G	25.8	.	VDB=0.0784;AF1=1;AC1=2;MQ=40;FQ=-33;DP=4;DP4=0,0,0,2;AN=2;AC=2	GT:PL:GQ	1/1:57,6,0:10
NC_001145.3	924136	.	C	G	73.5	.	VDB=0.029737;AF1=1;AC1=2;MQ=40;FQ=-39;DP=4;DP4=0,0,0,4;AN=2;AC=2	GT:PL:GQ	1/1:106,12,0:21
NC_001145.3	924140	.	A	G	60	.	VDB=0.0298682;AF1=1;AC1=2;MQ=40;FQ=-36;DP=4;DP4=0,0,0,3;AN=2;AC=2	GT:PL:GQ	1/1:92,9,0:16
NC_001145.3	924143	.	G	A	60	.	VDB=0.0313109;AF1=1;AC1=2;MQ=40;FQ=-36;DP=4;DP4=0,0,0,3;AN=2;AC=2	GT:PL:GQ	1/1:92,9,0:16
NC_001145.3	924155	.	C	T	29	.	VDB=0.0434071;AF1=1;AC1=2;MQ=40;FQ=-36;DP=4;DP4=0,0,0,3;AN=2;AC=2	GT:PL:GQ	1/1:61,9,0:16
NC_001145.3	924183	.	C	T	80.5	.	VDB=0.0625618;AF1=1;AC1=2;MQ=40;FQ=-39;DP=4;DP4=0,0,0,4;AN=2;AC=2	GT:PL:GQ	1/1:113,12,0:21
NC_001145.3	924196	.	G	T	80.5	.	VDB=0.0695742;AF1=1;AC1=2;MQ=40;FQ=-39;DP=4;DP4=0,0,0,4;AN=2;AC=2	GT:PL:GQ	1/1:113,12,0:21
NC_001145.3	924319	.	G	A	23	.	VDB=0.0784;RPB=0.396009;AF1=0.5;AC1=1;MQ=40;FQ=26;PV4=1,1,1,1;DP=9;DP4=3,2,1,1;AN=2;AC=1	GT:PL:GQ	0/1:53,0,86:56
NC_001145.3	924322	.	T	G	6.98	.	VDB=0.0449305;RPB=0.648682;AF1=0.4999;AC1=1;MQ=36;FQ=9.53;PV4=1,1,0.13,1;DP=9;DP4=2,2,1,2;AN=2;AC=1	GT:PL:GQ	0/1:36,0,87:37
NC_001146.8	8892	.	G	A	14.2	.	VDB=0.0561984;RPB=1.41535;AF1=0.5;AC1=1;MQ=22;FQ=17.1;PV4=1,1,1,0.048;DP=17;DP4=0,13,0,4;AN=2;AC=1	GT:PL:GQ	0/1:44,0,71:47
NC_001146.8	9205	.	G	A	59.2	.	VDB=0.0224989;RPB=0.829368;AF1=1;AC1=2;MQ=30;FQ=-35;PV4=1,1,1,1;DP=5;DP4=1,0,4,0;AN=2;AC=2	GT:PL:GQ	1/1:91,8,0:14
NC_001146.8	9213	.	C	T	56.1	.	VDB=0.019761;RPB=1.42751;AF1=1;AC1=2;MQ=27;FQ=-32;PV4=1,1,1,1;DP=6;DP4=2,0,4,0;AN=2;AC=2	GT:PL:GQ	1/1:87,5,0:9
NC_001146.8	9268	.	A	G	58	.	VDB=0.00618038;AF1=1;AC1=2;MQ=22;FQ=-54;DP=9;DP4=0,0,9,0;AN=2;AC=2	GT:PL:GQ	1/1:91,27,0:51
NC_001146.8	9442	.	G	A	63	.	VDB=0.0793085;RPB=-0.701561;AF1=0.5;AC1=1;MQ=26;FQ=65.9;PV4=0.63,0.088,1,0.35;DP=25;DP4=12,4,4,3;AN=2;AC=1	GT:PL:GQ	0/1:93,0,110:96
NC_001146.8	253087	.	T	C	88	.	VDB=0.0839639;RPB=0.57079;AF1=0.5;AC1=1;MQ=40;FQ=91;PV4=0.0032,1,0.0069,0.44;DP=69;DP4=28,19,20,1;AN=2;AC=1	GT:PL:GQ	0/1:118,0,255:99
NC_001146.8	519712	.	C	A	39.5	.	VDB=0.0535609;AF1=1;AC1=2;MQ=24;FQ=-39;DP=4;DP4=0,0,4,0;AN=2;AC=2	GT:PL:GQ	1/1:72,12,0:21
NC_001146.8	520142	.	A	C	13.2	.	VDB=0.0284519;AF1=1;AC1=2;MQ=20;FQ=-36;DP=4;DP4=0,0,0,3;AN=2;AC=2	GT:PL:GQ	1/1:45,9,0:14
NC_001146.8	524265	.	C	T	213	.	VDB=0.103833;RPB=5.89796;AF1=1;AC1=2;MQ=23;FQ=-40;PV4=0.00012,1,1,1;DP=60;DP4=23,2,15,19;AN=2;AC=2	GT:PL:GQ	1/1:246,13,0:23
NC_001146.8	570117	.	A	G	17.1	.	VDB=0.0562805;AF1=1;AC1=2;MQ=31;FQ=-36;DP=7;DP4=0,0,0,3;AN=2;AC=2	GT:PL:GQ	1/1:49,9,0:15
NC_001146.8	711346	.	C	T	225	.	VDB=0.246127;RPB=0.627077;AF1=0.5;AC1=1;MQ=60;FQ=225;PV4=0.41,1,1,1;DP=65;DP4=9,13,18,15;AN=2;AC=1	GT:PL:GQ	0/1:255,0,255:99
NC_001146.8	751040	.	G	T	67	.	VDB=0.177633;RPB=3.06791;AF1=0.5;AC1=1;MQ=51;FQ=70;PV4=0.16,1,6.3e-11,1;DP=74;DP4=30,26,12,4;AN=2;AC=1	GT:PL:GQ	0/1:97,0,255:99
NC_001146.8	751052	.	G	A	43	.	VDB=0.165239;RPB=2.96038;AF1=0.5;AC1=1;MQ=52;FQ=46;PV4=0.018,1,4.6e-10,1;DP=75;DP4=30,30,12,2;AN=2;AC=1	GT:PL:GQ	0/1:73,0,255:76
NC_001146.8	752652	.	G	A	4.13	.	VDB=0.142489;RPB=-1.89831;AF1=0.4998;AC1=1;MQ=56;FQ=6.2;PV4=0.00023,0.46,2.7e-31,0.33;DP=81;DP4=33,32,15,0;AN=2;AC=1	GT:PL:GQ	0/1:32,0,255:31
NC_001146.8	754568	.	T	C	123	.	VDB=0.10847;RPB=0.0686702;AF1=0.5;AC1=1;MQ=60;FQ=126;PV4=1,1,0.00063,1;DP=39;DP4=15,14,4,5;AN=2;AC=1	GT:PL:GQ	0/1:153,0,255:99
NC_001146.8	754599	.	A	G	79	.	VDB=0.0299934;RPB=0.872513;AF1=0.5;AC1=1;MQ=60;FQ=82;PV4=1,1,6.1e-05,1;DP=39;DP4=18,12,4,3;AN=2;AC=1	GT:PL:GQ	0/1:109,0,255:99
NC_001146.8	754600	.	A	T	74	.	VDB=0.0235544;RPB=1.07959;AF1=0.5;AC1=1;MQ=60;FQ=77;PV4=1,1,3.6e-05,1;DP=39;DP4=18,14,4,3;AN=2;AC=1	GT:PL:GQ	0/1:104,0,255:99
NC_001146.8	754601	.	G	A	74	.	VDB=0.0235544;RPB=1.11619;AF1=0.5;AC1=1;MQ=60;FQ=77;PV4=1,1,3.6e-05,1;DP=39;DP4=18,14,4,3;AN=2;AC=1	GT:PL:GQ	0/1:104,0,255:99
NC_001146.8	776872	.	G	A	225	.	VDB=0.290413;RPB=-1.90759;AF1=0.5;AC1=1;MQ=60;FQ=220;PV4=0.00015,0.0098,1,1;DP=67;DP4=3,28,18,15;AN=2;AC=1	GT:PL:GQ	0/1:255,0,248:99
NC_001146.8	777007	.	A	G	42	.	VDB=0.0680887;RPB=3.30612;AF1=0.5;AC1=1;MQ=59;FQ=45;PV4=0.0053,1,3.4e-06,0.47;DP=57;DP4=20,26,0,11;AN=2;AC=1	GT:PL:GQ	0/1:72,0,255:75
NC_001146.8	781357	.	C	T	37	.	VDB=0.104409;RPB=2.18025;AF1=0.5;AC1=1;MQ=41;FQ=40;PV4=0.044,1,0.017,1;DP=15;DP4=9,0,3,3;AN=2;AC=1	GT:PL:GQ	0/1:67,0,138:70
NC_001146.8	781361	.	A	T	11.3	.	VDB=0.0833532;RPB=1.22822;AF1=0.5;AC1=1;MQ=40;FQ=14.2;PV4=0.19,1,0.0044,1;DP=16;DP4=7,0,4,2;AN=2;AC=1	GT:PL:GQ	0/1:41,0,119:43
NC_001146.8	781374	.	C	T	15.1	.	VDB=0.0588453;RPB=2.97559;AF1=0.5;AC1=1;MQ=48;FQ=18.1;PV4=0.011,1,0.00054,1;DP=24;DP4=17,0,3,3;AN=2;AC=1	GT:PL:GQ	0/1:45,0,158:48
NC_001146.8	781391	.	C	A	21	.	VDB=0.0586209;RPB=0.995146;AF1=0.5;AC1=1;MQ=49;FQ=24;PV4=0.38,0.0013,0.057,0.021;DP=26;DP4=18,1,4,1;AN=2;AC=1	GT:PL:GQ	0/1:51,0,184:54
NC_001146.8	781435	.	A	G	45	.	VDB=0.0425642;RPB=-0.284327;AF1=0.5;AC1=1;MQ=51;FQ=48;PV4=0.0049,1,0.0013,1;DP=24;DP4=19,0,2,3;AN=2;AC=1	GT:PL:GQ	0/1:75,0,159:78
NC_001146.8	781436	.	T	C	48	.	VDB=0.0425642;RPB=-0.186339;AF1=0.5;AC1=1;MQ=52;FQ=51;PV4=0.0056,1,0.0001,1;DP=24;DP4=18,0,2,3;AN=2;AC=1	GT:PL:GQ	0/1:78,0,161:81
NC_001146.8	781438	.	A	T	95	.	VDB=0.0620287;RPB=0.0918559;AF1=0.5;AC1=1;MQ=51;FQ=98;PV4=0.028,0.019,4.7e-07,1;DP=24;DP4=16,0,5,3;AN=2;AC=1	GT:PL:GQ	0/1:125,0,164:99
NC_001146.8	781444	.	A	G	42	.	VDB=0.0675719;RPB=0.101905;AF1=0.5;AC1=1;MQ=50;FQ=45;PV4=0.016,1,0.016,1;DP=26;DP4=19,1,2,3;AN=2;AC=1	GT:PL:GQ	0/1:72,0,185:75
NC_001146.8	781445	.	T	C	39	.	VDB=0.0728243;RPB=0.13012;AF1=0.5;AC1=1;MQ=50;FQ=42;PV4=0.014,1,0.018,1;DP=26;DP4=20,1,2,3;AN=2;AC=1	GT:PL:GQ	0/1:69,0,184:72
NC_001146.8	781458	.	G	A	21	.	VDB=0.0652205;RPB=0.779423;AF1=0.5;AC1=1;MQ=47;FQ=24;PV4=0.01,0.11,0.07,1;DP=29;DP4=23,1,2,3;AN=2;AC=1	GT:PL:GQ	0/1:51,0,177:54
NC_001146.8	781473	.	G	A	8.64	.	VDB=0.0831879;RPB=0.461935;AF1=0.5;AC1=1;MQ=46;FQ=11.3;PV4=0.006,1,0.055,1;DP=26;DP4=21,1,1,3;AN=2;AC=1	GT:PL:GQ	0/1:38,0,176:40
NC_001147.6	714	.	G	A	22	.	VDB=0.0336;RPB=1.11122;AF1=0.5;AC1=1;MQ=39;FQ=23.3;PV4=1,1,0.35,1;DP=4;DP4=2,0,1,1;AN=2;AC=1	GT:PL:GQ	0/1:52,0,55:53
NC_001147.6	721	.	T	C	25	.	VDB=0.0598336;AF1=1;AC1=2;MQ=36;FQ=-36;DP=4;DP4=0,0,3,0;AN=2;AC=2	GT:PL:GQ	1/1:57,9,0:15
NC_001147.6	732	.	G	A	25	.	VDB=0.0355394;RPB=-0.807145;AF1=0.5;AC1=1;MQ=33;FQ=21.9;PV4=1,0.16,0.12,0.3;DP=6;DP4=2,0,3,1;AN=2;AC=1	GT:PL:GQ	0/1:55,0,50:52
NC_001147.6	764	.	G	T	15.1	.	VDB=0.0576;RPB=1.1149;AF1=0.5;AC1=1;MQ=31;FQ=18.1;PV4=1,1,1,1;DP=8;DP4=5,1,2,0;AN=2;AC=1	GT:PL:GQ	0/1:45,0,92:48
NC_001147.6	768	.	A	T	35	.	VDB=0.0673367;RPB=0.97741;AF1=0.5;AC1=1;MQ=31;FQ=34.5;PV4=1,0.18,1,1;DP=8;DP4=4,0,3,1;AN=2;AC=1	GT:PL:GQ	0/1:65,0,64:64
NC_001147.6	770	.	G	A	100	.	VDB=0.0645885;AF1=1;AC1=2;MQ=30;FQ=-48;DP=8;DP4=0,0,6,1;AN=2;AC=2	GT:PL:GQ	1/1:133,21,0:39
NC_001147.6	783	.	C	T	18.1	.	VDB=0.0624;RPB=1.53429;AF1=0.5;AC1=1;MQ=29;FQ=20.7;PV4=1,1,1,1;DP=8;DP4=5,0,2,0;AN=2;AC=1	GT:PL:GQ	0/1:48,0,59:51
NC_001147.6	818	.	T	C	18.1	.	VDB=0.0512;RPB=0.983745;AF1=0.5;AC1=1;MQ=29;FQ=18.1;PV4=1,1,1,0.059;DP=7;DP4=5,0,2,0;AN=2;AC=1	GT:PL:GQ	0/1:48,0,48:48
NC_001147.6	821	.	T	C	14.2	.	VDB=0.0342636;RPB=0.998075;AF1=0.5;AC1=1;MQ=29;FQ=17.1;PV4=1,1,0.38,1;DP=7;DP4=4,0,3,0;AN=2;AC=1	GT:PL:GQ	0/1:44,0,66:47
NC_001147.6	826	.	C	T	14.2	.	VDB=0.0284519;RPB=0.998075;AF1=0.5;AC1=1;MQ=29;FQ=17.1;PV4=1,1,0.38,1;DP=7;DP4=4,0,3,0;AN=2;AC=1	GT:PL:GQ	0/1:44,0,66:47
NC_001147.6	851	.	A	G	101	.	VDB=0.0221891;AF1=1;AC1=2;MQ=30;FQ=-45;DP=6;DP4=0,0,3,3;AN=2;AC=2	GT:PL:GQ	1/1:134,18,0:33
NC_001147.6	876	.	T	C	47	.	VDB=0.0270646;RPB=-1.94742;AF1=0.5;AC1=1;MQ=36;FQ=47;PV4=1,1,1,1;DP=9;DP4=1,4,1,2;AN=2;AC=1	GT:PL:GQ	0/1:77,0,77:77
NC_001147.6	884	.	T	A	120	.	VDB=0.0957525;AF1=1;AC1=2;MQ=36;FQ=-51;DP=8;DP4=0,0,1,7;AN=2;AC=2	GT:PL:GQ	1/1:153,24,0:45
NC_001147.6	890	.	C	G	65	.	VDB=0.0380134;RPB=-2.04309;AF1=0.5;AC1=1;MQ=36;FQ=37;PV4=1,1,1,0.18;DP=8;DP4=0,4,1,3;AN=2;AC=1	GT:PL:GQ	0/1:95,0,64:67
NC_001147.6	893	.	T	A	54	.	VDB=0.0405268;RPB=-2.04309;AF1=0.5;AC1=1;MQ=36;FQ=37;PV4=1,0.18,1,0.18;DP=8;DP4=0,4,1,3;AN=2;AC=1	GT:PL:GQ	0/1:84,0,64:67
NC_001147.6	900	.	A	G	15.1	.	VDB=0.0656;RPB=1.62151;AF1=0.5;AC1=1;MQ=36;FQ=18.1;PV4=1,1,1,1;DP=9;DP4=0,6,0,2;AN=2;AC=1	GT:PL:GQ	0/1:45,0,93:48
NC_001147.6	902	.	C	A	12.3	.	VDB=0.0672;RPB=1.69482;AF1=0.5;AC1=1;MQ=36;FQ=15.1;PV4=1,1,1,1;DP=9;DP4=1,6,0,2;AN=2;AC=1	GT:PL:GQ	0/1:42,0,126:44
NC_001147.6	923	.	T	C	32	.	VDB=0.0308616;RPB=2.24082;AF1=0.5;AC1=1;MQ=36;FQ=35;PV4=1,1,0.14,1;DP=9;DP4=1,4,0,4;AN=2;AC=1	GT:PL:GQ	0/1:62,0,107:65
NC_001147.6	928	.	G	A	32	.	VDB=0.0456881;RPB=2.24082;AF1=0.5;AC1=1;MQ=36;FQ=35;PV4=1,1,0.14,1;DP=9;DP4=1,4,0,4;AN=2;AC=1	GT:PL:GQ	0/1:62,0,116:65
NC_001147.6	935	.	A	T	15.1	.	VDB=0.0456881;RPB=1.90656;AF1=0.5;AC1=1;MQ=36;FQ=18.1;PV4=1,1,0.14,1;DP=9;DP4=1,4,0,4;AN=2;AC=1	GT:PL:GQ	0/1:45,0,104:48
NC_001147.6	945	.	G	A	12.3	.	VDB=0.0704;RPB=1.21907;AF1=0.5;AC1=1;MQ=36;FQ=15.1;PV4=1,1,1,1;DP=9;DP4=1,6,0,2;AN=2;AC=1	GT:PL:GQ	0/1:42,0,126:44
NC_001147.6	952	.	A	T	32	.	VDB=0.0430888;RPB=1.68049;AF1=0.5;AC1=1;MQ=36;FQ=35;PV4=1,1,0.14,1;DP=9;DP4=1,4,0,4;AN=2;AC=1	GT:PL:GQ	0/1:62,0,116:65
NC_001147.6	976	.	T	C	107	.	VDB=0.119895;AF1=1;AC1=2;MQ=36;FQ=-51;DP=8;DP4=0,0,0,8;AN=2;AC=2	GT:PL:GQ	1/1:140,24,0:45
NC_001147.6	989	.	T	C	74.3	.	VDB=0.0831407;AF1=1;AC1=2;MQ=37;FQ=-42;DP=5;DP4=0,0,0,5;AN=2;AC=2	GT:PL:GQ	1/1:107,15,0:27
NC_001147.6	25068	.	A	G	4.75	.	VDB=0.0628096;AF1=1;AC1=2;MQ=31;FQ=-36;DP=4;DP4=0,0,2,1;AN=2;AC=2	GT:PL:GQ	1/1:35,9,0:8
NC_001147.6	25071	.	G	C	45.5	.	VDB=0.0763511;AF1=1;AC1=2;MQ=40;FQ=-39;DP=4;DP4=0,0,2,2;AN=2;AC=2	GT:PL:GQ	1/1:78,12,0:21
NC_001147.6	25092	.	G	A	29	.	VDB=0.063632;AF1=1;AC1=2;MQ=46;FQ=-36;DP=5;DP4=0,0,1,2;AN=2;AC=2	GT:PL:GQ	1/1:61,9,0:16
NC_001147.6	30473	.	G	C	104	.	VDB=0.162804;RPB=1.35692;AF1=0.5;AC1=1;MQ=60;FQ=107;PV4=0.15,0.4,0.021,1;DP=78;DP4=31,31,11,4;AN=2;AC=1	GT:PL:GQ	0/1:134,0,255:99
NC_001147.6	30482	.	A	T	106	.	VDB=0.166688;RPB=1.69133;AF1=0.5;AC1=1;MQ=60;FQ=109;PV4=0.27,0.41,0.013,1;DP=86;DP4=31,31,10,5;AN=2;AC=1	GT:PL:GQ	0/1:136,0,255:99
NC_001147.6	30491	.	G	A	104	.	VDB=0.178519;RPB=2.42061;AF1=0.5;AC1=1;MQ=60;FQ=107;PV4=0.41,0.37,0.0038,1;DP=90;DP4=32,36,10,6;AN=2;AC=1	GT:PL:GQ	0/1:134,0,255:99
NC_001147.6	30497	.	G	A	49	.	VDB=0.0621924;RPB=3.37632;AF1=0.5;AC1=1;MQ=60;FQ=52;PV4=0.067,1,0.0093,1;DP=88;DP4=32,39,10,3;AN=2;AC=1	GT:PL:GQ	0/1:79,0,255:82
NC_001147.6	30503	.	A	G	69	.	VDB=0.013651;RPB=2.82739;AF1=0.5;AC1=1;MQ=60;FQ=72;PV4=0.25,0.45,0.0019,1;DP=88;DP4=32,37,9,5;AN=2;AC=1	GT:PL:GQ	0/1:99,0,255:99
NC_001147.6	30509	.	T	A	101	.	VDB=0.00657858;RPB=1.84195;AF1=0.5;AC1=1;MQ=59;FQ=104;PV4=0.39,0.47,0.0012,1;DP=86;DP4=30,36,9,6;AN=2;AC=1	GT:PL:GQ	0/1:131,0,255:99
NC_001147.6	344777	.	T	C	99	.	VDB=0.0550994;RPB=4.78069;AF1=0.5;AC1=1;MQ=49;FQ=102;PV4=0.24,1,1,1;DP=186;DP4=77,57,15,18;AN=2;AC=1	GT:PL:GQ	0/1:129,0,255:99
NC_001147.6	344918	.	T	C	3.54	.	VDB=0.000343096;RPB=-0.703538;AF1=0.4998;AC1=1;MQ=35;FQ=5.47;PV4=1,1,0.0097,1;DP=169;DP4=57,61,15,15;AN=2;AC=1	GT:PL:GQ	0/1:31,0,241:30
NC_001147.6	345000	.	T	C	11.3	.	VDB=0.0020956;RPB=-2.53133;AF1=0.5;AC1=1;MQ=38;FQ=14.2;PV4=0.81,1,1,0.051;DP=146;DP4=47,61,9,10;AN=2;AC=1	GT:PL:GQ	0/1:41,0,211:43
NC_001147.6	514926	.	G	A	31	.	VDB=0.0507466;RPB=1.1619;AF1=0.5;AC1=1;MQ=60;FQ=34;PV4=0.07,1,1,1;DP=49;DP4=22,13,1,5;AN=2;AC=1	GT:PL:GQ	0/1:61,0,255:64
NC_001147.6	538600	.	C	A	12.3	.	VDB=0.0700336;RPB=1.72344;AF1=0.5;AC1=1;MQ=60;FQ=15.1;PV4=0.021,0.37,1,1;DP=54;DP4=15,19,6,0;AN=2;AC=1	GT:PL:GQ	0/1:42,0,255:44
NC_001147.6	822978	.	T	C	86	.	VDB=0.0193477;RPB=-3.63333;AF1=0.5;AC1=1;MQ=60;FQ=21;PV4=0.018,0.46,1,1;DP=83;DP4=4,2,2,16;AN=2;AC=1	GT:PL:GQ	0/1:116,0,48:51
NC_001147.6	973337	.	A	T	60	.	VDB=0.236307;RPB=-1.14299;AF1=0.5;AC1=1;MQ=22;FQ=63;PV4=0.11,0.32,1,1;DP=72;DP4=17,27,5,22;AN=2;AC=1	GT:PL:GQ	0/1:90,0,143:93
NC_001147.6	973591	.	G	A	68	.	VDB=0.127299;RPB=1.41573;AF1=0.5;AC1=1;MQ=21;FQ=36;PV4=0.17,1,1,1;DP=39;DP4=12,12,10,3;AN=2;AC=1	GT:PL:GQ	0/1:98,0,63:66
NC_001147.6	974082	.	C	T	5.46	.	VDB=0.170466;RPB=0.149911;AF1=0.4999;AC1=1;MQ=24;FQ=7.8;PV4=0.15,0.11,0.17,1;DP=48;DP4=5,25,0,16;AN=2;AC=1	GT:PL:GQ	0/1:34,0,146:34
NC_001147.6	974083	.	A	G	11.3	.	VDB=0.174782;RPB=0.194255;AF1=0.5;AC1=1;MQ=24;FQ=14.2;PV4=0.14,0.15,0.12,1;DP=48;DP4=5,21,0,16;AN=2;AC=1	GT:PL:GQ	0/1:41,0,149:43
NC_001147.6	974088	.	C	T	7.8	.	VDB=0.0632037;RPB=0.165635;AF1=0.5;AC1=1;MQ=24;FQ=10.4;PV4=0.39,0.00018,0.31,1;DP=50;DP4=6,22,1,14;AN=2;AC=1	GT:PL:GQ	0/1:37,0,144:39
NC_001148.4	15852	.	G	A	6.2	.	VDB=0.106082;RPB=1.13533;AF1=0.4999;AC1=1;MQ=53;FQ=8.65;PV4=0.68,0.032,4.2e-16,1;DP=170;DP4=77,64,14,14;AN=2;AC=1	GT:PL:GQ	0/1:35,0,255:36
NC_001148.4	15855	.	G	A	31	.	VDB=0.233828;RPB=1.33465;AF1=0.5;AC1=1;MQ=53;FQ=34;PV4=0.55,0.027,3.3e-17,1;DP=170;DP4=76,63,14,15;AN=2;AC=1	GT:PL:GQ	0/1:61,0,255:64
NC_001148.4	942377	.	A	G	152	.	VDB=0.191028;RPB=1.5276;AF1=0.5;AC1=1;MQ=60;FQ=155;PV4=0.00017,0.043,1,1;DP=71;DP4=32,17,3,17;AN=2;AC=1	GT:PL:GQ	0/1:182,0,255:99
NC_001148.4	942385	.	T	C	27	.	VDB=0.0193207;RPB=-4.14246;AF1=0.5;AC1=1;MQ=60;FQ=30;PV4=0.00015,1,0.015,0.035;DP=76;DP4=22,34,12,0;AN=2;AC=1	GT:PL:GQ	0/1:57,0,255:60
NC_001224.1	3405	.	C	T	13.9	.	VDB=0.0656;AF1=1;AC1=2;MQ=60;FQ=-33;DP=10;DP4=0,0,2,0;AN=2;AC=2	GT:PL:GQ	1/1:45,6,0:10
NC_001224.1	32294	.	T	A	222	.	VDB=0.00141928;AF1=1;AC1=2;MQ=60;FQ=-265;DP=80;DP4=0,0,26,53;AN=2;AC=2	GT:PL:GQ	1/1:255,238,0:99
NC_001224.1	68076	.	A	T	17.1	.	VDB=0.0672;RPB=-1.69482;AF1=0.5;AC1=1;MQ=60;FQ=20.1;PV4=1,1,1,1;DP=20;DP4=5,2,1,1;AN=2;AC=1	GT:PL:GQ	0/1:47,0,129:50
NC_001224.1	80350	.	C	T	22.1	.	VDB=0.0784;RPB=1.11122;AF1=0.505;AC1=1;MQ=59;FQ=-10.4;PV4=1,1,0.21,1;DP=181;DP4=0,2,0,2;AN=2;AC=1	GT:PL:GQ	0/1:52,0,17:20
NC_001224.1	80373	.	T	A	4.13	.	VDB=0.0784;RPB=-1.76777;AF1=0.4998;AC1=1;MQ=59;FQ=6.2;PV4=1,1,0.012,1;DP=234;DP4=0,9,0,2;AN=2;AC=1	GT:PL:GQ	0/1:32,0,122:31
NC_001224.1	80374	.	T	C	4.13	.	VDB=0.0784;RPB=-1.76777;AF1=0.4998;AC1=1;MQ=59;FQ=6.2;PV4=1,1,0.012,1;DP=235;DP4=0,9,0,2;AN=2;AC=1	GT:PL:GQ	0/1:32,0,109:31
NC_001224.1	80881	.	T	A	4.77	.	VDB=0.0704;RPB=-0.966755;AF1=0.4999;AC1=1;MQ=60;FQ=6.99;PV4=1,1,1,1;DP=17;DP4=0,10,0,2;AN=2;AC=1	GT:PL:GQ	0/1:33,0,148:33
NC_001224.1	80895	.	T	G	3.01	.	VDB=0.0688;RPB=-0.296078;AF1=0.4997;AC1=1;MQ=60;FQ=4.77;PV4=1,1,1,1;DP=15;DP4=0,11,0,2;AN=2;AC=1	GT:PL:GQ	0/1:30,0,150:28

## Sheet: eEAE 29o SNP
#CHROM	POS	ID	REF	ALT	QUAL	FILTER	INFO
NC_001133.9	1209	.	A	T	73	.	VDB=0.126719;RPB=-0.702211;AF1=0.5;AC1=1;MQ=36;FQ=76;PV4=0.00014,0.36,0.12,1;DP=40;DP4=24,4,2,9;AN=2;AC=1	GT:PL:GQ	0/1:103,0,203:99
NC_001133.9	1218	.	G	A	56	.	VDB=0.0566744;RPB=-3.87569;AF1=0.5;AC1=1;MQ=36;FQ=59;PV4=0.016,0.0065,1,0.0016;DP=39;DP4=16,13,10,0;AN=2;AC=1	GT:PL:GQ	0/1:86,0,255:89
NC_001133.9	1222	.	C	G	73	.	VDB=0.137706;RPB=0.327699;AF1=0.5;AC1=1;MQ=35;FQ=76;PV4=0.00014,0.28,0.18,1;DP=40;DP4=24,4,2,9;AN=2;AC=1	GT:PL:GQ	0/1:103,0,195:99
NC_001133.9	1540	.	T	G	10.4	.	VDB=0.0286018;RPB=-4.5826;AF1=0.5;AC1=1;MQ=47;FQ=13.2;PV4=0.41,1,5.6e-07,1;DP=45;DP4=9,27,4,5;AN=2;AC=1	GT:PL:GQ	0/1:40,0,255:42
NC_001133.9	2190	.	G	A	10.4	.	VDB=0.0437479;RPB=0.372035;AF1=0.5;AC1=1;MQ=37;FQ=13.2;PV4=0.074,0.033,1,0.47;DP=35;DP4=17,12,6,0;AN=2;AC=1	GT:PL:GQ	0/1:40,0,242:42
NC_001133.9	2760	.	T	G	19.1	.	VDB=0.0383791;RPB=-2.90072;AF1=0.5;AC1=1;MQ=57;FQ=22;PV4=0.019,0.21,0.093,0.0075;DP=57;DP4=26,20,9,0;AN=2;AC=1	GT:PL:GQ	0/1:49,0,255:52
NC_001133.9	2784	.	A	T	29	.	VDB=0.133156;RPB=-2.97448;AF1=0.5;AC1=1;MQ=59;FQ=32;PV4=0.0034,1,0.032,1;DP=61;DP4=24,24,10,0;AN=2;AC=1	GT:PL:GQ	0/1:59,0,255:62
NC_001133.9	2788	.	G	C	13.2	.	VDB=0.13033;RPB=-2.60361;AF1=0.5;AC1=1;MQ=59;FQ=16.1;PV4=0.0078,1,0.0052,1;DP=61;DP4=26,24,9,0;AN=2;AC=1	GT:PL:GQ	0/1:43,0,255:46
NC_001133.9	6735	.	C	T	156	.	VDB=0.3239;AF1=1;AC1=2;MQ=60;FQ=-150;DP=52;DP4=0,0,35,6;AN=2;AC=2	GT:PL:GQ	1/1:189,123,0:99
NC_001133.9	12456	.	G	A	98	.	VDB=0.124369;RPB=-0.27155;AF1=0.5;AC1=1;MQ=46;FQ=101;PV4=1,0.0086,0.13,0.24;DP=72;DP4=44,8,14,3;AN=2;AC=1	GT:PL:GQ	0/1:128,0,255:99
NC_001133.9	12763	.	G	A	93	.	VDB=0.0334835;RPB=5.16684;AF1=0.5;AC1=1;MQ=51;FQ=96;PV4=0.55,0.29,0.00016,1;DP=75;DP4=17,29,7,8;AN=2;AC=1	GT:PL:GQ	0/1:123,0,255:99
NC_001133.9	25686	.	G	A	8.44	.	VDB=0.0624;AF1=1;AC1=2;MQ=28;FQ=-33;DP=4;DP4=0,0,0,2;AN=2;AC=2	GT:PL:GQ	1/1:39,6,0:8
NC_001133.9	29795	.	C	T	44	.	VDB=0.00202624;RPB=-3.73356;AF1=0.5;AC1=1;MQ=60;FQ=47;PV4=0.18,0.48,1,1;DP=63;DP4=29,24,8,2;AN=2;AC=1	GT:PL:GQ	0/1:74,0,255:77
NC_001133.9	29797	.	T	A	27	.	VDB=0.000351913;RPB=-3.42831;AF1=0.5;AC1=1;MQ=60;FQ=30;PV4=0.28,0.17,1,1;DP=65;DP4=30,26,7,2;AN=2;AC=1	GT:PL:GQ	0/1:57,0,255:60
NC_001133.9	29798	.	A	T	20	.	VDB=0.00202624;RPB=-3.42727;AF1=0.5;AC1=1;MQ=60;FQ=23;PV4=0.17,0.024,1,1;DP=65;DP4=29,26,8,2;AN=2;AC=1	GT:PL:GQ	0/1:50,0,255:53
NC_001133.9	29799	.	T	G	29	.	VDB=0.00202624;RPB=-3.24546;AF1=0.5;AC1=1;MQ=60;FQ=32;PV4=0.17,0.2,1,1;DP=66;DP4=29,26,8,2;AN=2;AC=1	GT:PL:GQ	0/1:59,0,255:62
NC_001133.9	29800	.	G	A	30	.	VDB=0.00210987;RPB=-3.10283;AF1=0.5;AC1=1;MQ=60;FQ=33;PV4=0.17,1,1,1;DP=67;DP4=29,27,8,2;AN=2;AC=1	GT:PL:GQ	0/1:60,0,255:63
NC_001133.9	29801	.	A	C	31	.	VDB=0.00042683;RPB=-3.08643;AF1=0.5;AC1=1;MQ=60;FQ=34;PV4=0.28,1,1,1;DP=66;DP4=30,26,7,2;AN=2;AC=1	GT:PL:GQ	0/1:61,0,255:64
NC_001133.9	29802	.	C	A	36	.	VDB=0.00202624;RPB=-2.83822;AF1=0.5;AC1=1;MQ=60;FQ=39;PV4=0.17,1,1,1;DP=67;DP4=28,26,8,2;AN=2;AC=1	GT:PL:GQ	0/1:66,0,255:69
NC_001133.9	29803	.	A	T	28	.	VDB=0.000305994;RPB=-2.95224;AF1=0.5;AC1=1;MQ=60;FQ=31;PV4=0.28,1,1,1;DP=67;DP4=31,26,7,2;AN=2;AC=1	GT:PL:GQ	0/1:58,0,255:61
NC_001133.9	29804	.	T	A	43	.	VDB=0.00215281;RPB=-2.7;AF1=0.5;AC1=1;MQ=60;FQ=46;PV4=0.17,0.087,1,1;DP=67;DP4=30,25,8,2;AN=2;AC=1	GT:PL:GQ	0/1:73,0,255:76
NC_001133.9	29806	.	A	G	31	.	VDB=0.000314713;RPB=-2.74455;AF1=0.5;AC1=1;MQ=60;FQ=34;PV4=0.28,1,1,1;DP=67;DP4=30,26,7,2;AN=2;AC=1	GT:PL:GQ	0/1:61,0,255:64
NC_001133.9	29807	.	G	A	50	.	VDB=0.00257522;RPB=-2.83822;AF1=0.5;AC1=1;MQ=60;FQ=53;PV4=0.17,1,1,1;DP=67;DP4=28,26,8,2;AN=2;AC=1	GT:PL:GQ	0/1:80,0,255:83
NC_001133.9	29809	.	A	G	27	.	VDB=0.000314713;RPB=-2.74455;AF1=0.5;AC1=1;MQ=60;FQ=30;PV4=0.28,0.42,1,1;DP=66;DP4=30,26,7,2;AN=2;AC=1	GT:PL:GQ	0/1:57,0,255:60
NC_001133.9	29810	.	G	A	9.52	.	VDB=0.000385602;RPB=-2.57006;AF1=0.5;AC1=1;MQ=60;FQ=12.3;PV4=0.28,0.0038,1,1;DP=66;DP4=29,26,6,2;AN=2;AC=1	GT:PL:GQ	0/1:39,0,255:41
NC_001133.9	29811	.	A	G	43	.	VDB=0.00257522;RPB=-2.7;AF1=0.5;AC1=1;MQ=60;FQ=46;PV4=0.17,0.087,1,1;DP=66;DP4=29,26,8,2;AN=2;AC=1	GT:PL:GQ	0/1:73,0,255:76
NC_001133.9	29813	.	G	C	35	.	VDB=0.00295224;RPB=-2.79312;AF1=0.5;AC1=1;MQ=60;FQ=38;PV4=0.18,1,1,1;DP=65;DP4=29,24,8,2;AN=2;AC=1	GT:PL:GQ	0/1:65,0,255:68
NC_001133.9	29814	.	C	A	50	.	VDB=0.00257522;RPB=-2.65332;AF1=0.5;AC1=1;MQ=60;FQ=53;PV4=0.18,1,1,1;DP=64;DP4=30,24,8,2;AN=2;AC=1	GT:PL:GQ	0/1:80,0,255:83
NC_001133.9	29820	.	A	C	40	.	VDB=0.000467171;RPB=-1.93835;AF1=0.5;AC1=1;MQ=60;FQ=43;PV4=0.18,1,1,1;DP=65;DP4=28,23,8,2;AN=2;AC=1	GT:PL:GQ	0/1:70,0,255:73
NC_001133.9	29822	.	G	A	50	.	VDB=0.000225659;RPB=-1.91372;AF1=0.5;AC1=1;MQ=60;FQ=53;PV4=0.17,1,1,1;DP=65;DP4=28,26,8,2;AN=2;AC=1	GT:PL:GQ	0/1:80,0,255:83
NC_001133.9	29826	.	A	G	52	.	VDB=0.000158298;RPB=-1.66458;AF1=0.5;AC1=1;MQ=60;FQ=55;PV4=0.16,1,1,1;DP=66;DP4=27,26,8,2;AN=2;AC=1	GT:PL:GQ	0/1:82,0,255:85
NC_001133.9	29829	.	G	A	61	.	VDB=0.000425047;RPB=-1.25955;AF1=0.5;AC1=1;MQ=60;FQ=64;PV4=0.16,1,1,1;DP=63;DP4=26,24,8,2;AN=2;AC=1	GT:PL:GQ	0/1:91,0,255:94
NC_001133.9	29832	.	A	T	45	.	VDB=0.000516041;RPB=-1.22144;AF1=0.5;AC1=1;MQ=60;FQ=48;PV4=0.46,1,1,1;DP=62;DP4=30,21,7,2;AN=2;AC=1	GT:PL:GQ	0/1:75,0,255:78
NC_001133.9	29833	.	T	A	30	.	VDB=0.000393099;RPB=-1.35884;AF1=0.5;AC1=1;MQ=60;FQ=33;PV4=0.46,0.004,1,1;DP=62;DP4=31,22,7,2;AN=2;AC=1	GT:PL:GQ	0/1:60,0,255:63
NC_001133.9	29836	.	T	G	44	.	VDB=0.00242699;RPB=-0.944825;AF1=0.5;AC1=1;MQ=60;FQ=47;PV4=0.29,1,1,1;DP=61;DP4=30,21,8,2;AN=2;AC=1	GT:PL:GQ	0/1:74,0,255:77
NC_001133.9	29837	.	G	C	63	.	VDB=0.00385232;RPB=-0.777817;AF1=0.5;AC1=1;MQ=60;FQ=66;PV4=0.29,1,1,1;DP=60;DP4=28,21,8,2;AN=2;AC=1	GT:PL:GQ	0/1:93,0,255:96
NC_001133.9	29839	.	C	T	41	.	VDB=0.00875935;RPB=-0.557729;AF1=0.5;AC1=1;MQ=60;FQ=44;PV4=0.28,1,1,1;DP=60;DP4=26,21,7,2;AN=2;AC=1	GT:PL:GQ	0/1:71,0,255:74
NC_001133.9	29840	.	T	A	46	.	VDB=0.00446588;RPB=-0.777817;AF1=0.5;AC1=1;MQ=60;FQ=49;PV4=0.29,0.12,1,1;DP=59;DP4=28,21,8,2;AN=2;AC=1	GT:PL:GQ	0/1:76,0,255:79
NC_001133.9	29841	.	A	C	43	.	VDB=0.00875935;RPB=-0.489142;AF1=0.5;AC1=1;MQ=60;FQ=46;PV4=0.46,1,1,1;DP=57;DP4=27,19,7,2;AN=2;AC=1	GT:PL:GQ	0/1:73,0,255:76
NC_001133.9	29842	.	C	T	26	.	VDB=0.0160576;RPB=-0.240938;AF1=0.5;AC1=1;MQ=60;FQ=29;PV4=0.13,0.46,1,1;DP=57;DP4=25,19,7,1;AN=2;AC=1	GT:PL:GQ	0/1:56,0,255:59
NC_001133.9	29854	.	C	T	53	.	VDB=0.000605662;RPB=0.776896;AF1=0.5;AC1=1;MQ=60;FQ=56;PV4=0.7,1,1,1;DP=57;DP4=31,17,7,2;AN=2;AC=1	GT:PL:GQ	0/1:83,0,255:86
NC_001133.9	29855	.	G	C	64	.	VDB=0.000605662;RPB=1.26736;AF1=0.5;AC1=1;MQ=60;FQ=67;PV4=0.46,1,1,1;DP=57;DP4=27,17,7,2;AN=2;AC=1	GT:PL:GQ	0/1:94,0,255:97
NC_001133.9	29856	.	A	G	42	.	VDB=0.000499472;RPB=0.882005;AF1=0.5;AC1=1;MQ=60;FQ=45;PV4=0.7,0.083,1,1;DP=57;DP4=29,16,6,2;AN=2;AC=1	GT:PL:GQ	0/1:72,0,255:75
NC_001133.9	29858	.	C	A	56	.	VDB=0.000605662;RPB=1.09315;AF1=0.5;AC1=1;MQ=59;FQ=59;PV4=0.47,1,1,1;DP=58;DP4=29,18,7,2;AN=2;AC=1	GT:PL:GQ	0/1:86,0,255:89
NC_001133.9	29859	.	G	C	54	.	VDB=0.000605662;RPB=1.21717;AF1=0.5;AC1=1;MQ=59;FQ=57;PV4=0.47,1,1,1;DP=57;DP4=29,17,7,2;AN=2;AC=1	GT:PL:GQ	0/1:84,0,255:87
NC_001133.9	29860	.	T	G	56	.	VDB=0.000605662;RPB=1.09315;AF1=0.5;AC1=1;MQ=59;FQ=59;PV4=0.7,1,1,1;DP=57;DP4=30,17,7,2;AN=2;AC=1	GT:PL:GQ	0/1:86,0,255:89
NC_001133.9	29861	.	A	T	56	.	VDB=0.000605662;RPB=0.892366;AF1=0.5;AC1=1;MQ=59;FQ=59;PV4=0.7,1,1,1;DP=57;DP4=31,16,7,2;AN=2;AC=1	GT:PL:GQ	0/1:86,0,255:89
NC_001133.9	29864	.	T	A	56	.	VDB=0.000605662;RPB=1.09315;AF1=0.5;AC1=1;MQ=59;FQ=59;PV4=0.7,1,1,1;DP=56;DP4=30,17,7,2;AN=2;AC=1	GT:PL:GQ	0/1:86,0,255:89
NC_001133.9	29865	.	A	T	61	.	VDB=0.000605663;RPB=1.3462;AF1=0.5;AC1=1;MQ=59;FQ=64;PV4=0.7,1,1,1;DP=55;DP4=29,16,7,2;AN=2;AC=1	GT:PL:GQ	0/1:91,0,255:94
NC_001133.9	29867	.	T	A	30	.	VDB=0.00108991;RPB=1.45387;AF1=0.5;AC1=1;MQ=59;FQ=33;PV4=1,0.07,1,1;DP=52;DP4=27,16,5,2;AN=2;AC=1	GT:PL:GQ	0/1:60,0,255:63
NC_001133.9	29869	.	A	G	72	.	VDB=0.000747089;RPB=1.69187;AF1=0.5;AC1=1;MQ=59;FQ=75;PV4=0.46,1,1,1;DP=52;DP4=25,16,7,2;AN=2;AC=1	GT:PL:GQ	0/1:102,0,255:99
NC_001133.9	29885	.	A	C	82	.	VDB=0.000747089;RPB=2.79496;AF1=0.5;AC1=1;MQ=59;FQ=85;PV4=0.28,0.022,1,1;DP=45;DP4=20,16,7,2;AN=2;AC=1	GT:PL:GQ	0/1:112,0,255:99
NC_001133.9	30777	.	G	T	5.46	.	VDB=0.0176254;RPB=-2.76824;AF1=0.4999;AC1=1;MQ=60;FQ=7.8;PV4=0.73,1,1,1;DP=83;DP4=39,30,6,3;AN=2;AC=1	GT:PL:GQ	0/1:34,0,255:34
NC_001133.9	30788	.	A	C	7.8	.	VDB=0.0137272;RPB=-1.87882;AF1=0.5;AC1=1;MQ=60;FQ=10.4;PV4=0.72,1,1,1;DP=80;DP4=38,30,6,3;AN=2;AC=1	GT:PL:GQ	0/1:37,0,255:39
NC_001133.9	30790	.	T	A	10.4	.	VDB=0.0154538;RPB=-1.8327;AF1=0.5;AC1=1;MQ=60;FQ=13.2;PV4=0.73,1,1,1;DP=80;DP4=38,29,6,3;AN=2;AC=1	GT:PL:GQ	0/1:40,0,255:42
NC_001133.9	30791	.	G	T	10.4	.	VDB=0.0137272;RPB=-1.8327;AF1=0.5;AC1=1;MQ=60;FQ=13.2;PV4=0.73,1,1,1;DP=80;DP4=39,28,6,3;AN=2;AC=1	GT:PL:GQ	0/1:40,0,255:42
NC_001133.9	30794	.	A	T	3.54	.	VDB=0.0137272;RPB=-1.41188;AF1=0.4998;AC1=1;MQ=60;FQ=5.47;PV4=0.5,1,1,1;DP=81;DP4=37,33,6,3;AN=2;AC=1	GT:PL:GQ	0/1:31,0,255:30
NC_001133.9	30820	.	T	A	5.46	.	VDB=0.0010155;RPB=0.609952;AF1=0.4999;AC1=1;MQ=60;FQ=7.8;PV4=0.49,1,1,1;DP=79;DP4=36,33,6,3;AN=2;AC=1	GT:PL:GQ	0/1:34,0,255:34
NC_001133.9	30823	.	C	T	10.4	.	VDB=0.00288755;RPB=0.91635;AF1=0.5;AC1=1;MQ=60;FQ=13.2;PV4=0.49,1,1,1;DP=80;DP4=35,32,6,3;AN=2;AC=1	GT:PL:GQ	0/1:40,0,255:42
NC_001133.9	30826	.	G	A	5.46	.	VDB=0.00723542;RPB=0.891469;AF1=0.4999;AC1=1;MQ=60;FQ=7.8;PV4=0.5,1,1,1;DP=79;DP4=37,32,6,3;AN=2;AC=1	GT:PL:GQ	0/1:34,0,255:34
NC_001133.9	30827	.	T	G	3.54	.	VDB=0.00875935;RPB=1.22671;AF1=0.4998;AC1=1;MQ=60;FQ=5.47;PV4=0.49,1,1,1;DP=79;DP4=36,34,6,3;AN=2;AC=1	GT:PL:GQ	0/1:31,0,255:30
NC_001133.9	30828	.	G	T	7.8	.	VDB=0.00827689;RPB=1.26048;AF1=0.5;AC1=1;MQ=60;FQ=10.4;PV4=0.49,1,1,1;DP=79;DP4=35,33,6,3;AN=2;AC=1	GT:PL:GQ	0/1:37,0,255:39
NC_001133.9	30829	.	A	G	3.54	.	VDB=0.0105352;RPB=1.22671;AF1=0.4998;AC1=1;MQ=60;FQ=5.47;PV4=0.49,1,1,1;DP=79;DP4=36,34,6,3;AN=2;AC=1	GT:PL:GQ	0/1:31,0,255:30
NC_001133.9	30830	.	G	A	5.46	.	VDB=0.0125886;RPB=1.18862;AF1=0.4999;AC1=1;MQ=60;FQ=7.8;PV4=0.5,1,1,1;DP=80;DP4=37,32,6,3;AN=2;AC=1	GT:PL:GQ	0/1:34,0,255:34
NC_001133.9	30834	.	T	A	10.4	.	VDB=0.0109229;RPB=1.80055;AF1=0.5;AC1=1;MQ=60;FQ=13.2;PV4=0.49,1,1,1;DP=77;DP4=35,32,6,3;AN=2;AC=1	GT:PL:GQ	0/1:40,0,255:42
NC_001133.9	30835	.	A	T	4.13	.	VDB=0.0115256;RPB=1.97395;AF1=0.4998;AC1=1;MQ=60;FQ=6.2;PV4=0.5,0.38,1,1;DP=79;DP4=36,32,6,3;AN=2;AC=1	GT:PL:GQ	0/1:32,0,255:31
NC_001133.9	30837	.	T	A	3.54	.	VDB=0.0109229;RPB=2.21425;AF1=0.4998;AC1=1;MQ=60;FQ=5.47;PV4=0.49,1,1,1;DP=80;DP4=36,34,6,3;AN=2;AC=1	GT:PL:GQ	0/1:31,0,255:30
NC_001133.9	180941	.	C	T	21	.	VDB=0.0156388;RPB=0.39908;AF1=0.5;AC1=1;MQ=60;FQ=24;PV4=0.63,1,1,1;DP=41;DP4=21,13,2,3;AN=2;AC=1	GT:PL:GQ	0/1:51,0,255:54
NC_001133.9	180946	.	C	A	24	.	VDB=0.0180355;RPB=0.5182;AF1=0.5;AC1=1;MQ=60;FQ=27;PV4=0.63,1,1,1;DP=38;DP4=20,13,2,3;AN=2;AC=1	GT:PL:GQ	0/1:54,0,255:57
NC_001133.9	180949	.	T	A	20	.	VDB=0.0180355;RPB=0.77763;AF1=0.5;AC1=1;MQ=60;FQ=23;PV4=0.63,0.071,1,1;DP=39;DP4=19,12,2,3;AN=2;AC=1	GT:PL:GQ	0/1:50,0,255:53
NC_001133.9	180969	.	T	A	24	.	VDB=0.0162152;RPB=2.24553;AF1=0.5;AC1=1;MQ=60;FQ=27;PV4=0.63,1,1,1;DP=38;DP4=20,13,2,3;AN=2;AC=1	GT:PL:GQ	0/1:54,0,255:57
NC_001133.9	206417	.	T	C	59	.	VDB=0.109912;RPB=2.74347;AF1=0.5;AC1=1;MQ=39;FQ=62;PV4=0.12,1,1,0.09;DP=40;DP4=16,12,8,1;AN=2;AC=1	GT:PL:GQ	0/1:89,0,255:92
NC_001133.9	206446	.	C	T	34	.	VDB=0.115074;RPB=2.34255;AF1=0.5;AC1=1;MQ=40;FQ=37;PV4=0.38,1,1,0.0016;DP=36;DP4=17,10,6,1;AN=2;AC=1	GT:PL:GQ	0/1:64,0,255:67
NC_001134.8	30266	.	C	T	87	.	VDB=0.0933266;RPB=1.04155;AF1=1;AC1=2;MQ=20;FQ=-50;PV4=1,1,0.29,0.34;DP=15;DP4=0,1,5,9;AN=2;AC=2	GT:PL:GQ	1/1:120,23,0:43
NC_001134.8	303819	.	A	G	215	.	VDB=0.162802;RPB=-0.763448;AF1=0.5;AC1=1;MQ=60;FQ=218;PV4=0.28,0.46,1,0.38;DP=64;DP4=16,27,10,9;AN=2;AC=1	GT:PL:GQ	0/1:245,0,255:99
NC_001134.8	335037	.	A	T	154	.	VDB=0.111871;RPB=-0.690689;AF1=0.5;AC1=1;MQ=60;FQ=157;PV4=0.11,1,1,1;DP=53;DP4=15,21,9,4;AN=2;AC=1	GT:PL:GQ	0/1:184,0,255:99
NC_001134.8	335038	.	G	T	130	.	VDB=0.0695734;RPB=-1.12837;AF1=0.5;AC1=1;MQ=60;FQ=133;PV4=0.31,1,1,0.49;DP=53;DP4=16,21,7,4;AN=2;AC=1	GT:PL:GQ	0/1:160,0,255:99
NC_001134.8	646107	.	C	T	88.1	.	VDB=0.00501099;AF1=1;AC1=2;MQ=60;FQ=-45;DP=7;DP4=0,0,6,0;AN=2;AC=2	GT:PL:GQ	1/1:121,18,0:33
NC_001134.8	676709	.	C	T	167	.	VDB=0.146801;RPB=-1.2636;AF1=0.5;AC1=1;MQ=60;FQ=170;PV4=0.085,1,1,1;DP=68;DP4=28,20,5,11;AN=2;AC=1	GT:PL:GQ	0/1:197,0,255:99
NC_001134.8	812976	.	G	A	48.1	.	VDB=0.0859333;AF1=1;AC1=2;MQ=23;FQ=-45;DP=7;DP4=0,0,4,2;AN=2;AC=2	GT:PL:GQ	1/1:81,18,0:33
NC_001134.8	812980	.	A	G	49.1	.	VDB=0.0848648;AF1=1;AC1=2;MQ=21;FQ=-48;DP=7;DP4=0,0,4,3;AN=2;AC=2	GT:PL:GQ	1/1:82,21,0:39
NC_001134.8	813016	.	T	C	26.5	.	VDB=0.0630341;RPB=-0.396009;AF1=1;AC1=2;MQ=20;FQ=-34;PV4=0.43,0.27,1,0.29;DP=7;DP4=0,2,3,2;AN=2;AC=2	GT:PL:GQ	1/1:58,7,0:12
NC_001134.8	813085	.	T	G	55	.	VDB=0.101443;RPB=0.651065;AF1=0.6672;AC1=1;MQ=20;FQ=-24;PV4=0.5,0.26,1,0.29;DP=10;DP4=0,3,2,4;AN=2;AC=1	GT:PL:GQ	0/1:84,0,3:6
NC_001134.8	813086	.	G	A	8.68	.	VDB=0.0938041;RPB=1.34254;AF1=0.505;AC1=1;MQ=20;FQ=-10.4;PV4=0.44,1,1,0.21;DP=10;DP4=0,4,2,3;AN=2;AC=1	GT:PL:GQ	0/1:38,0,17:21
NC_001135.5	391	.	T	C	21	.	VDB=0.0588453;RPB=0.665133;AF1=0.5;AC1=1;MQ=31;FQ=24;PV4=0.54,1,0.4,1;DP=25;DP4=3,14,0,6;AN=2;AC=1	GT:PL:GQ	0/1:51,0,148:54
NC_001135.5	1261	.	G	A	225	.	VDB=0.148339;RPB=-1.51444;AF1=0.5;AC1=1;MQ=55;FQ=225;PV4=0.00046,1,3.2e-12,0.26;DP=114;DP4=21,22,48,10;AN=2;AC=1	GT:PL:GQ	0/1:255,0,255:99
NC_001135.5	2533	.	T	C	15.1	.	VDB=0.228952;RPB=-0.116265;AF1=0.5;AC1=1;MQ=60;FQ=18.1;PV4=0.0015,0.16,1,1;DP=191;DP4=69,86,5,28;AN=2;AC=1	GT:PL:GQ	0/1:45,0,255:48
NC_001135.5	3911	.	C	A	80	.	VDB=0.186249;RPB=-1.05902;AF1=0.5;AC1=1;MQ=60;FQ=83;PV4=0.23,0.012,1,1;DP=174;DP4=71,66,12,19;AN=2;AC=1	GT:PL:GQ	0/1:110,0,255:99
NC_001135.5	3975	.	C	T	14.2	.	VDB=0.232756;RPB=1.49324;AF1=0.5;AC1=1;MQ=60;FQ=17.1;PV4=0.21,0.072,1,1;DP=187;DP4=72,76,9,18;AN=2;AC=1	GT:PL:GQ	0/1:44,0,255:47
NC_001135.5	11028	.	A	C	31	.	VDB=0.183483;RPB=0.31601;AF1=0.5;AC1=1;MQ=47;FQ=34;PV4=0.26,0.19,1,1;DP=114;DP4=30,63,3,15;AN=2;AC=1	GT:PL:GQ	0/1:61,0,255:64
NC_001135.5	169315	.	T	A	17.2	.	VDB=0.0752;RPB=-0.531401;AF1=1;AC1=2;MQ=26;FQ=-28;PV4=0.4,1,1,0.38;DP=6;DP4=2,1,0,2;AN=2;AC=2	GT:PL:GQ	1/1:46,1,0:4
NC_001135.5	305662	.	T	C	6.98	.	VDB=0.257167;RPB=1.08446;AF1=0.4999;AC1=1;MQ=56;FQ=9.53;PV4=0.0049,0.13,0,0.38;DP=175;DP4=96,41,12,17;AN=2;AC=1	GT:PL:GQ	0/1:36,0,255:37
NC_001135.5	306993	.	T	C	83	.	VDB=0.276071;RPB=1.25067;AF1=0.5;AC1=1;MQ=59;FQ=86;PV4=0.062,0.0046,1,1;DP=199;DP4=58,93,21,16;AN=2;AC=1	GT:PL:GQ	0/1:113,0,255:99
NC_001135.5	307768	.	A	C	17.1	.	VDB=0.011652;RPB=-3.1939;AF1=0.5;AC1=1;MQ=34;FQ=20.1;PV4=0.0011,1,1,0.00092;DP=31;DP4=0,25,3,1;AN=2;AC=1	GT:PL:GQ	0/1:47,0,134:50
NC_001135.5	316005	.	A	G	7.8	.	VDB=0.157024;RPB=0.991503;AF1=0.5;AC1=1;MQ=44;FQ=10.4;PV4=0.41,1,0.026,1;DP=113;DP4=41,50,5,11;AN=2;AC=1	GT:PL:GQ	0/1:37,0,255:39
NC_001135.5	316340	.	T	C	6.2	.	VDB=0.0190944;RPB=-0.361093;AF1=0.4999;AC1=1;MQ=38;FQ=8.65;PV4=0.0078,1,1,1;DP=61;DP4=23,25,0,9;AN=2;AC=1	GT:PL:GQ	0/1:35,0,255:36
NC_001136.10	698	.	G	T	31.5	.	VDB=0.0705095;RPB=-0.696311;AF1=1;AC1=2;MQ=23;FQ=-31;PV4=1,1,0.43,1;DP=10;DP4=1,0,7,2;AN=2;AC=2	GT:PL:GQ	1/1:62,4,0:7
NC_001136.10	735	.	G	A	58	.	VDB=0.114001;RPB=1.55704;AF1=1;AC1=2;MQ=20;FQ=-30;PV4=0.024,1,1,1;DP=22;DP4=9,4,1,7;AN=2;AC=2	GT:PL:GQ	1/1:88,3,0:6
NC_001136.10	1724	.	C	T	125	.	VDB=0.00910801;AF1=1;AC1=2;MQ=21;FQ=-72;DP=15;DP4=0,0,4,11;AN=2;AC=2	GT:PL:GQ	1/1:158,45,0:87
NC_001136.10	4434	.	T	A	75	.	VDB=0.146007;AF1=1;AC1=2;MQ=21;FQ=-66;DP=13;DP4=0,0,13,0;AN=2;AC=2	GT:PL:GQ	1/1:108,39,0:75
NC_001136.10	18531	.	A	T	225	.	VDB=0.0284532;RPB=-3.43923;AF1=0.5;AC1=1;MQ=51;FQ=225;PV4=0.00021,0.2,1e-08,1;DP=70;DP4=8,23,26,10;AN=2;AC=1	GT:PL:GQ	0/1:255,0,255:99
NC_001136.10	45588	.	T	C	175	.	VDB=0.0933064;RPB=0.0970746;AF1=0.5;AC1=1;MQ=53;FQ=178;PV4=0.24,1,3.6e-14,0.45;DP=58;DP4=24,13,17,4;AN=2;AC=1	GT:PL:GQ	0/1:205,0,255:99
NC_001136.10	45597	.	T	C	192	.	VDB=0.0612142;RPB=-0.417995;AF1=0.5;AC1=1;MQ=55;FQ=195;PV4=0.25,0.23,1.4e-10,0.36;DP=63;DP4=21,14,17,5;AN=2;AC=1	GT:PL:GQ	0/1:222,0,255:99
NC_001136.10	56985	.	C	T	180	.	VDB=0.126959;RPB=-0.0700415;AF1=0.5;AC1=1;MQ=60;FQ=183;PV4=1,1,1,1;DP=48;DP4=16,12,8,5;AN=2;AC=1	GT:PL:GQ	0/1:210,0,255:99
NC_001136.10	134571		A	G	225	.	VDB=1.417292e-01;RPB=1.166134e+00;AF1=0.5;AC1=1;DP4=3,6,33,31;MQ=60;FQ=23;PV4=0.48,0.26,1,0.43	GT:PL:GQ	0/1:255,0,50:53		LYS20 N379D
NC_001136.10	516045	.	G	A	4.13	.	VDB=0.0649938;RPB=-0.545705;AF1=0.4998;AC1=1;MQ=26;FQ=6.2;PV4=0.23,1,1,1;DP=16;DP4=6,6,0,4;AN=2;AC=1	GT:PL:GQ	0/1:32,0,143:31
NC_001136.10	519324	.	G	T	173	.	VDB=0.178775;RPB=-1.93263;AF1=0.5;AC1=1;MQ=38;FQ=176;PV4=0.024,1,1,0.43;DP=342;DP4=87,142,26,78;AN=2;AC=1	GT:PL:GQ	0/1:203,0,255:99
NC_001136.10	630830	.	T	G	141	.	VDB=0.154372;RPB=-0.226191;AF1=0.5;AC1=1;MQ=60;FQ=144;PV4=0.75,1,1,0.44;DP=54;DP4=16,20,6,6;AN=2;AC=1	GT:PL:GQ	0/1:171,0,255:99
NC_001136.10	645433	.	A	G	41.3	.	VDB=0.0162152;AF1=1;AC1=2;MQ=25;FQ=-42;DP=5;DP4=0,0,0,5;AN=2;AC=2	GT:PL:GQ	1/1:74,15,0:27
NC_001136.10	753496	.	A	T	15.1	.	VDB=0.0206384;AF1=1;AC1=2;MQ=60;FQ=-36;DP=50;DP4=0,0,0,3;AN=2;AC=2	GT:PL:GQ	1/1:47,9,0:14
NC_001136.10	759332	.	A	G	43.5	.	VDB=0.0380134;AF1=1;AC1=2;MQ=26;FQ=-39;DP=5;DP4=0,0,4,0;AN=2;AC=2	GT:PL:GQ	1/1:76,12,0:21
NC_001136.10	759334	.	C	A	32.5	.	VDB=0.0355588;AF1=1;AC1=2;MQ=26;FQ=-39;DP=4;DP4=0,0,4,0;AN=2;AC=2	GT:PL:GQ	1/1:65,12,0:21
NC_001136.10	759372	.	C	A	25.6	.	VDB=0.0418764;RPB=0.843545;AF1=1;AC1=2;MQ=25;FQ=-29;PV4=1,1,1,0.12;DP=5;DP4=1,0,3,0;AN=2;AC=2	GT:PL:GQ	1/1:55,2,0:5
NC_001136.10	759374	.	A	G	21.1	.	VDB=0.0464419;RPB=0.531401;AF1=0.5102;AC1=1;MQ=24;FQ=-13.2;PV4=1,1,1,0.11;DP=5;DP4=2,0,3,0;AN=2;AC=1	GT:PL:GQ	0/1:51,0,14:17
NC_001136.10	759376	.	C	A	14.7	.	VDB=0.0522715;RPB=0.843545;AF1=1;AC1=2;MQ=25;FQ=-29;PV4=1,0.33,1,0.14;DP=5;DP4=1,0,3,0;AN=2;AC=2	GT:PL:GQ	1/1:44,2,0:5
NC_001136.10	759392	.	T	C	18.6	.	VDB=0.0661587;AF1=1;AC1=2;MQ=20;FQ=-39;DP=6;DP4=0,0,2,2;AN=2;AC=2	GT:PL:GQ	1/1:51,12,0:20
NC_001136.10	778742	.	G	T	5.46	.	VDB=0.00587827;RPB=-3.50587;AF1=0.4999;AC1=1;MQ=56;FQ=7.8;PV4=0.14,0.0057,1,0.44;DP=35;DP4=9,16,4,1;AN=2;AC=1	GT:PL:GQ	0/1:34,0,255:34
NC_001136.10	805658	.	C	T	225	.	VDB=0.218949;RPB=-0.740948;AF1=0.5;AC1=1;MQ=60;FQ=206;PV4=0.057,1,1,1;DP=54;DP4=7,9,26,9;AN=2;AC=1	GT:PL:GQ	0/1:255,0,233:99
NC_001136.10	877881	.	T	A	6.98	.	VDB=0.0784;RPB=-1.76777;AF1=0.4999;AC1=1;MQ=57;FQ=9.53;PV4=1,1,0,0.011;DP=18;DP4=9,0,2,0;AN=2;AC=1	GT:PL:GQ	0/1:36,0,146:37
NC_001136.10	877932	.	C	T	15.1	.	VDB=0.0675719;RPB=-0.781901;AF1=0.5;AC1=1;MQ=48;FQ=18.1;PV4=1,1,0.027,1;DP=24;DP4=19,0,5,0;AN=2;AC=1	GT:PL:GQ	0/1:45,0,156:48
NC_001136.10	877935	.	A	C	15.1	.	VDB=0.0675719;RPB=-0.284327;AF1=0.5;AC1=1;MQ=48;FQ=18.1;PV4=1,1,0.027,1;DP=26;DP4=19,0,5,0;AN=2;AC=1	GT:PL:GQ	0/1:45,0,157:48
NC_001136.10	877948	.	C	T	12.3	.	VDB=0.0275313;RPB=0.441588;AF1=0.5;AC1=1;MQ=49;FQ=15.1;PV4=1,1,0.022,1;DP=26;DP4=20,0,5,0;AN=2;AC=1	GT:PL:GQ	0/1:42,0,155:44
NC_001136.10	877957	.	A	C	7.8	.	VDB=0.0139988;RPB=0.405722;AF1=0.5;AC1=1;MQ=50;FQ=10.4;PV4=1,1,0.014,1;DP=27;DP4=21,1,5,0;AN=2;AC=1	GT:PL:GQ	0/1:37,0,182:39
NC_001136.10	1110143	.	A	T	225	.	VDB=0.156924;RPB=-1.6347;AF1=0.5;AC1=1;MQ=60;FQ=171;PV4=0.36,0.078,1,1;DP=61;DP4=4,11,17,23;AN=2;AC=1	GT:PL:GQ	0/1:255,0,198:99
NC_001136.10	1154205	.	G	A	22	.	VDB=0.135465;RPB=-2.08998;AF1=0.5;AC1=1;MQ=58;FQ=25;PV4=0.043,1,1.7e-10,1;DP=72;DP4=33,25,10,1;AN=2;AC=1	GT:PL:GQ	0/1:52,0,255:55
NC_001136.10	1307646	.	G	A	179	.	VDB=3.2546e-13;RPB=8.2844;AF1=0.5;AC1=1;MQ=59;FQ=182;PV4=0.42,1,0.0056,1;DP=137;DP4=47,52,18,14;AN=2;AC=1	GT:PL:GQ	0/1:209,0,255:99
NC_001136.10	1307706	.	A	T	15.1	.	VDB=0.0731728;RPB=0.132814;AF1=0.5;AC1=1;MQ=55;FQ=18.1;PV4=0.53,0.0096,0.39,1;DP=181;DP4=64,74,14,12;AN=2;AC=1	GT:PL:GQ	0/1:45,0,255:48
NC_001136.10	1307711	.	T	C	145	.	VDB=0.304004;RPB=-3.11458;AF1=0.5;AC1=1;MQ=54;FQ=148;PV4=0.2,1,4.2e-06,0.21;DP=184;DP4=60,57,15,24;AN=2;AC=1	GT:PL:GQ	0/1:175,0,255:99
NC_001136.10	1307717	.	T	C	116	.	VDB=0.279432;RPB=-2.85663;AF1=0.5;AC1=1;MQ=54;FQ=119;PV4=0.062,0.43,2.4e-06,1;DP=186;DP4=63,62,12,25;AN=2;AC=1	GT:PL:GQ	0/1:146,0,255:99
NC_001136.10	1307832	.	A	T	17.1	.	VDB=0.18756;RPB=-3.27981;AF1=0.5;AC1=1;MQ=31;FQ=20.1;PV4=0.063,1.6e-07,0.005,0.2;DP=93;DP4=24,24,16,5;AN=2;AC=1	GT:PL:GQ	0/1:47,0,255:50
NC_001136.10	1308042	.	A	T	6.98	.	VDB=0.071987;RPB=-1.98534;AF1=0.4999;AC1=1;MQ=21;FQ=9.53;PV4=1,1,0.042,1;DP=35;DP4=2,11,1,11;AN=2;AC=1	GT:PL:GQ	0/1:36,0,95:37
NC_001136.10	1329703	.	A	G	225	.	VDB=0.327408;RPB=-0.606888;AF1=0.5;AC1=1;MQ=60;FQ=116;PV4=0.32,1,1,0.42;DP=52;DP4=7,4,18,22;AN=2;AC=1	GT:PL:GQ	0/1:255,0,143:99
NC_001136.10	1352461	.	A	C	222	.	VDB=0.311372;AF1=1;AC1=2;MQ=60;FQ=-138;DP=60;DP4=0,0,10,27;AN=2;AC=2	GT:PL:GQ	1/1:255,111,0:99
NC_001136.10	1396824	.	C	A	7.8	.	VDB=0.11846;RPB=2.79968;AF1=0.5;AC1=1;MQ=60;FQ=10.4;PV4=0.0046,6.6e-06,1,1;DP=53;DP4=18,23,8,0;AN=2;AC=1	GT:PL:GQ	0/1:37,0,255:39
NC_001136.10	1523642	.	C	T	8.07	.	VDB=0.0649747;RPB=-0.829368;AF1=0.543;AC1=1;MQ=29;FQ=-19;PV4=1,1,0.46,1;DP=5;DP4=0,1,0,4;AN=2;AC=1	GT:PL:GQ	0/1:37,0,8:12
NC_001136.10	1523644	.	T	C	8.07	.	VDB=0.0726823;RPB=-0.829368;AF1=0.543;AC1=1;MQ=29;FQ=-19;PV4=1,1,0.46,1;DP=5;DP4=0,1,0,4;AN=2;AC=1	GT:PL:GQ	0/1:37,0,8:12
NC_001137.3	1573	.	T	C	4.8	.	VDB=0.072;RPB=-1.29177;AF1=0.5049;AC1=1;MQ=32;FQ=-10.5;PV4=0.4,1,1,1;DP=9;DP4=2,1,0,2;AN=2;AC=1	GT:PL:GQ	0/1:33,0,17:23
NC_001137.3	1576	.	G	A	3.01	.	VDB=0.072;RPB=-1.42751;AF1=0.4998;AC1=1;MQ=34;FQ=4.7;PV4=0.4,1,1,1;DP=9;DP4=3,1,0,2;AN=2;AC=1	GT:PL:GQ	0/1:30,0,46:28
NC_001137.3	1582	.	G	A	6.98	.	VDB=0.072;RPB=-1.11122;AF1=0.5;AC1=1;MQ=37;FQ=8;PV4=0.33,1,1,1;DP=5;DP4=2,0,0,2;AN=2;AC=1	GT:PL:GQ	0/1:36,0,39:36
NC_001137.3	6110	.	G	C	76.5	.	VDB=0.0331722;AF1=1;AC1=2;MQ=38;FQ=-39;DP=4;DP4=0,0,4,0;AN=2;AC=2	GT:PL:GQ	1/1:109,12,0:21
NC_001137.3	243656	.	C	A	122	.	VDB=0.10497;AF1=1;AC1=2;MQ=60;FQ=-45;DP=21;DP4=0,0,5,1;AN=2;AC=2	GT:PL:GQ	1/1:155,18,0:33
NC_001137.3	320694	.	C	A	196	.	VDB=0.168369;RPB=-0.221648;AF1=0.5;AC1=1;MQ=60;FQ=199;PV4=1,0.16,1,1;DP=70;DP4=22,28,9,10;AN=2;AC=1	GT:PL:GQ	0/1:226,0,255:99
NC_001137.3	569662	.	T	C	50.1	.	VDB=0.0805064;RPB=-1.42751;AF1=1;AC1=2;MQ=28;FQ=-28;PV4=0.067,0.27,1,1;DP=6;DP4=2,0,0,4;AN=2;AC=2	GT:PL:GQ	1/1:79,1,0:4
NC_001137.3	569777	.	G	A	76	.	VDB=0.0897914;RPB=2.38834;AF1=0.5;AC1=1;MQ=31;FQ=78.4;PV4=0.031,1,1,0.18;DP=14;DP4=5,3,0,6;AN=2;AC=1	GT:PL:GQ	0/1:106,0,114:99
NC_001137.3	569785	.	G	A	46	.	VDB=0.0392633;RPB=1.90919;AF1=0.5;AC1=1;MQ=35;FQ=49;PV4=0.07,1,1,1;DP=14;DP4=7,3,0,4;AN=2;AC=1	GT:PL:GQ	0/1:76,0,145:79
NC_001137.3	569940	.	A	G	11.3	.	VDB=0.0618886;RPB=0.457099;AF1=0.5;AC1=1;MQ=21;FQ=13.4;PV4=0.2,1,1,1;DP=9;DP4=3,2,0,3;AN=2;AC=1	GT:PL:GQ	0/1:41,0,48:43
NC_001137.3	569969	.	G	A	8.64	.	VDB=0.0628096;RPB=0.651065;AF1=0.5;AC1=1;MQ=22;FQ=11.3;PV4=0.46,1,1,1;DP=9;DP4=3,3,0,3;AN=2;AC=1	GT:PL:GQ	0/1:38,0,64:40
NC_001138.5	902	.	G	A	10.4	.	VDB=0.0479365;AF1=1;AC1=2;MQ=21;FQ=-36;DP=4;DP4=0,0,0,3;AN=2;AC=2	GT:PL:GQ	1/1:42,9,0:13
NC_001138.5	4531	.	T	A	10.4	.	VDB=0.0950559;RPB=-0.61101;AF1=0.5;AC1=1;MQ=25;FQ=13.2;PV4=1,0.2,1,1;DP=23;DP4=13,2,5,0;AN=2;AC=1	GT:PL:GQ	0/1:40,0,85:42
NC_001138.5	5054	.	A	G	41	.	VDB=0.0805152;RPB=-0.531401;AF1=0.5;AC1=1;MQ=28;FQ=13.2;PV4=1,1,1,1;DP=8;DP4=0,4,0,4;AN=2;AC=1	GT:PL:GQ	0/1:71,0,40:43
NC_001138.5	5324	.	T	G	35.1	.	VDB=0.0833532;AF1=1;AC1=2;MQ=27;FQ=-45;DP=8;DP4=0,0,6,0;AN=2;AC=2	GT:PL:GQ	1/1:68,18,0:33
NC_001138.5	6467	.	A	G	11.8	.	VDB=0.0704;RPB=1.11122;AF1=1;AC1=2;MQ=20;FQ=-29;PV4=0.33,1,1,1;DP=4;DP4=2,0,0,2;AN=2;AC=2	GT:PL:GQ	1/1:41,2,0:4
NC_001138.5	6474	.	T	G	15.1	.	VDB=0.0704;RPB=0.874536;AF1=1;AC1=2;MQ=23;FQ=-30;PV4=0.33,1,1,1;DP=4;DP4=1,0,0,2;AN=2;AC=2	GT:PL:GQ	1/1:45,3,0:6
NC_001138.5	6776	.	G	T	43	.	VDB=0.0111064;RPB=-1.94742;AF1=0.5;AC1=1;MQ=34;FQ=35.6;PV4=0.018,1,0.077,0.00035;DP=8;DP4=0,3,5,0;AN=2;AC=1	GT:PL:GQ	0/1:73,0,63:66
NC_001138.5	87994	.	C	T	3.54	.	VDB=0.00620158;RPB=3.82595;AF1=0.4998;AC1=1;MQ=60;FQ=5.47;PV4=0.22,0.049,1,0.12;DP=74;DP4=15,33,4,3;AN=2;AC=1	GT:PL:GQ	0/1:31,0,255:30
NC_001138.5	98707	.	G	C	4.77	.	VDB=0.0752;RPB=-1.62151;AF1=0.4999;AC1=1;MQ=60;FQ=6.99;PV4=0.46,0.0011,1,1;DP=47;DP4=5,1,1,1;AN=2;AC=1	GT:PL:GQ	0/1:33,0,145:33
NC_001139.9	47	.	T	A	6.98	.	VDB=0.0704;RPB=-1.1149;AF1=0.4999;AC1=1;MQ=53;FQ=9.53;PV4=1,1,8.7e-05,1;DP=10;DP4=4,2,2,0;AN=2;AC=1	GT:PL:GQ	0/1:36,0,149:37
NC_001139.9	49	.	C	T	4.13	.	VDB=0.072;RPB=-1.21907;AF1=0.4998;AC1=1;MQ=53;FQ=6.2;PV4=1,0.026,2.2e-05,1;DP=10;DP4=5,2,2,0;AN=2;AC=1	GT:PL:GQ	0/1:32,0,173:31
NC_001139.9	133	.	C	T	30	.	VDB=0.0365473;RPB=1.48388;AF1=0.5;AC1=1;MQ=47;FQ=33;PV4=0.54,1,0.012,1;DP=21;DP4=12,3,5,0;AN=2;AC=1	GT:PL:GQ	0/1:60,0,228:63
NC_001139.9	138	.	C	A	25	.	VDB=0.0327756;RPB=1.48857;AF1=0.5;AC1=1;MQ=46;FQ=28;PV4=1,1,0.03,1;DP=22;DP4=14,3,5,0;AN=2;AC=1	GT:PL:GQ	0/1:55,0,228:58
NC_001139.9	142	.	A	T	25	.	VDB=0.0251084;RPB=1.72361;AF1=0.5;AC1=1;MQ=45;FQ=28;PV4=0.54,1,0.036,1;DP=23;DP4=13,4,5,0;AN=2;AC=1	GT:PL:GQ	0/1:55,0,235:58
NC_001139.9	7099	.	C	T	22	.	VDB=0.0393131;RPB=-3.10453;AF1=0.5;AC1=1;MQ=57;FQ=25;PV4=0.14,1,9e-34,1;DP=93;DP4=42,33,11,3;AN=2;AC=1	GT:PL:GQ	0/1:52,0,255:55
NC_001139.9	7108	.	T	C	51	.	VDB=0.0576667;RPB=-2.75642;AF1=0.5;AC1=1;MQ=57;FQ=54;PV4=0.39,1,6.1e-33,1;DP=93;DP4=43,31,11,4;AN=2;AC=1	GT:PL:GQ	0/1:81,0,255:84
NC_001139.9	25806	.	C	A	225	.	VDB=6.162176e-02;RPB=4.156990e-01;AF1=0.5;AC1=1;DP4=18,18,12,17;MQ=60;FQ=225;PV4=0.62,0.22,1,1	GT:PL:GQ	0/1:255,0,255:99		RTG2 R560I
NC_001139.9	328068	.	A	T	17.1	.	VDB=0.0108735;RPB=1.72344;AF1=0.5;AC1=1;MQ=58;FQ=20.1;PV4=0.021,1,1.7e-21,1;DP=42;DP4=19,15,0,6;AN=2;AC=1	GT:PL:GQ	0/1:47,0,255:50
NC_001139.9	328069	.	T	A	17.1	.	VDB=0.00898162;RPB=1.2689;AF1=0.5;AC1=1;MQ=58;FQ=20.1;PV4=0.021,1,1.7e-21,1;DP=42;DP4=19,15,0,6;AN=2;AC=1	GT:PL:GQ	0/1:47,0,255:50
NC_001139.9	328070	.	G	A	17.1	.	VDB=0.00989193;RPB=1.49617;AF1=0.5;AC1=1;MQ=58;FQ=20.1;PV4=0.024,1,1.7e-21,1;DP=42;DP4=18,16,0,6;AN=2;AC=1	GT:PL:GQ	0/1:47,0,255:50
NC_001139.9	328078	.	G	T	14.2	.	VDB=0.00898162;RPB=2.23158;AF1=0.5;AC1=1;MQ=58;FQ=17.1;PV4=0.023,1,4.8e-22,1;DP=42;DP4=19,16,0,6;AN=2;AC=1	GT:PL:GQ	0/1:44,0,255:47
NC_001139.9	328082	.	A	G	17.1	.	VDB=0.00989193;RPB=2.6325;AF1=0.5;AC1=1;MQ=58;FQ=20.1;PV4=0.03,1,1.7e-21,0.26;DP=40;DP4=17,17,0,6;AN=2;AC=1	GT:PL:GQ	0/1:47,0,255:50
NC_001139.9	571386	.	C	T	51.1	.	VDB=0.10456;AF1=1;AC1=2;MQ=21;FQ=-45;DP=6;DP4=0,0,5,1;AN=2;AC=2	GT:PL:GQ	1/1:84,18,0:33
NC_001139.9	571642	.	T	C	40	.	VDB=0.0404106;RPB=-2.07743;AF1=0.5001;AC1=1;MQ=23;FQ=7.8;PV4=0.33,1,1,1;DP=9;DP4=1,2,0,6;AN=2;AC=1	GT:PL:GQ	0/1:70,0,34:37
NC_001139.9	571649	.	T	A	40	.	VDB=0.0379901;RPB=-2.07743;AF1=0.5001;AC1=1;MQ=23;FQ=7.8;PV4=0.33,1,1,1;DP=9;DP4=1,2,0,6;AN=2;AC=1	GT:PL:GQ	0/1:70,0,34:37
NC_001139.9	628216	.	A	T	222	.	VDB=8.35109e-07;RPB=5.28691;AF1=0.5;AC1=1;MQ=60;FQ=223;PV4=0.53,0.069,1,1;DP=41;DP4=12,12,6,10;AN=2;AC=1	GT:PL:GQ	0/1:252,0,255:99
NC_001139.9	727337	.	A	T	63	.	VDB=0.132822;RPB=0.270468;AF1=0.5;AC1=1;MQ=60;FQ=66;PV4=0.41,1.4e-27,1,1;DP=63;DP4=21,14,10,12;AN=2;AC=1	GT:PL:GQ	0/1:93,0,255:96
NC_001139.9	817444	.	G	A	92.8	.	VDB=0.0271382;RPB=-0.501486;AF1=1;AC1=2;MQ=33;FQ=-33;PV4=0.0001,1,1,1;DP=20;DP4=12,0,1,7;AN=2;AC=2	GT:PL:GQ	1/1:124,6,0:10
NC_001139.9	817457	.	G	T	105	.	VDB=0.0648411;RPB=-0.598552;AF1=1;AC1=2;MQ=34;FQ=-33;PV4=0.00022,1,1,1;DP=22;DP4=11,0,2,8;AN=2;AC=2	GT:PL:GQ	1/1:136,6,0:10
NC_001139.9	817506	.	A	T	115	.	VDB=0.116395;RPB=-0.720119;AF1=0.6243;AC1=1;MQ=35;FQ=-23;PV4=0.00068,1,1,0.024;DP=29;DP4=12,2,3,12;AN=2;AC=1	GT:PL:GQ	0/1:144,0,4:7
NC_001140.6	5485	.	C	A	32	.	VDB=0.0905252;RPB=-2.0043;AF1=0.5;AC1=1;MQ=34;FQ=35;PV4=0.0026,1,1,1;DP=26;DP4=5,14,6,0;AN=2;AC=1	GT:PL:GQ	0/1:62,0,192:65
NC_001140.6	167557	.	T	A	19	.	VDB=0.0522324;AF1=1;AC1=2;MQ=60;FQ=-36;DP=60;DP4=0,0,1,2;AN=2;AC=2	GT:PL:GQ	1/1:51,9,0:15
NC_001140.6	362965	.	C	A	31	.	VDB=0.0945288;RPB=-1.56365;AF1=0.5;AC1=1;MQ=60;FQ=34;PV4=0.00083,0.36,1,1;DP=41;DP4=21,6,0,6;AN=2;AC=1	GT:PL:GQ	0/1:61,0,255:64
NC_001140.6	527230	.	C	T	4.77	.	VDB=0.0592;RPB=1.11122;AF1=0.5;AC1=1;MQ=29;FQ=4.77;PV4=1,1,1,1;DP=4;DP4=0,2,0,2;AN=2;AC=1	GT:PL:GQ	0/1:33,0,33:32
NC_001140.6	527260	.	T	C	4.77	.	VDB=0.032;RPB=1.11122;AF1=0.5;AC1=1;MQ=29;FQ=4.77;PV4=1,1,1,1;DP=4;DP4=0,2,0,2;AN=2;AC=1	GT:PL:GQ	0/1:33,0,33:32
NC_001140.6	550651	.	T	A	40	.	VDB=0.27958;RPB=-0.0878283;AF1=0.5;AC1=1;MQ=20;FQ=42.9;PV4=0.011,0.16,1,1;DP=157;DP4=47,55,11,36;AN=2;AC=1	GT:PL:GQ	0/1:70,0,85:73
NC_001140.6	556031	.	T	C	14.2	.	VDB=0.256038;RPB=2.15512;AF1=0.5;AC1=1;MQ=60;FQ=17.1;PV4=0.47,0.18,1,0.49;DP=165;DP4=39,98,5,21;AN=2;AC=1	GT:PL:GQ	0/1:44,0,255:47
NC_001140.6	556125	.	C	A	47	.	VDB=0.0648511;RPB=-1.43987;AF1=0.5;AC1=1;MQ=58;FQ=50;PV4=0.013,1,1,0.2;DP=114;DP4=22,73,9,7;AN=2;AC=1	GT:PL:GQ	0/1:77,0,255:80
NC_001140.6	560528	.	G	A	7.8	.	VDB=0.0190562;RPB=-0.483097;AF1=0.5;AC1=1;MQ=26;FQ=10.4;PV4=0.38,1,0.4,1;DP=40;DP4=16,9,7,1;AN=2;AC=1	GT:PL:GQ	0/1:37,0,153:39
NC_001140.6	560532	.	G	T	3.54	.	VDB=0.0165125;RPB=-0.171675;AF1=0.4998;AC1=1;MQ=26;FQ=5.47;PV4=0.69,0.19,0.29,1;DP=40;DP4=19,10,7,2;AN=2;AC=1	GT:PL:GQ	0/1:31,0,157:30
NC_001141.2	20866	.	G	C	26.3	.	VDB=0.0707537;AF1=1;AC1=2;MQ=20;FQ=-42;DP=6;DP4=0,0,5,0;AN=2;AC=2	GT:PL:GQ	1/1:59,15,0:27
NC_001141.2	21452	.	T	G	101	.	VDB=0.137208;AF1=1;AC1=2;MQ=23;FQ=-69;DP=15;DP4=0,0,3,11;AN=2;AC=2	GT:PL:GQ	1/1:134,42,0:81
NC_001141.2	24613	.	T	G	33.3	.	VDB=0.0467726;AF1=1;AC1=2;MQ=30;FQ=-42;DP=6;DP4=0,0,5,0;AN=2;AC=2	GT:PL:GQ	1/1:66,15,0:27
NC_001141.2	146997	.	G	A	120	.	VDB=0.189505;RPB=2.76534;AF1=0.5;AC1=1;MQ=57;FQ=123;PV4=0.45,0.38,1,0.45;DP=117;DP4=49,32,10,10;AN=2;AC=1	GT:PL:GQ	0/1:150,0,255:99
NC_001141.2	300519	.	C	T	24	.	VDB=0.0725713;RPB=-2.99641;AF1=0.5;AC1=1;MQ=59;FQ=27;PV4=0.00035,0.31,0.00013,1;DP=68;DP4=21,31,11,0;AN=2;AC=1	GT:PL:GQ	0/1:54,0,255:57
NC_001141.2	300524	.	T	A	5.46	.	VDB=0.088598;RPB=-2.87684;AF1=0.4999;AC1=1;MQ=60;FQ=7.8;PV4=0.00026,1,0.0011,1;DP=68;DP4=22,35,10,0;AN=2;AC=1	GT:PL:GQ	0/1:34,0,255:34
NC_001141.2	300617	.	T	C	51	.	VDB=0.13572;RPB=0.493977;AF1=0.5;AC1=1;MQ=58;FQ=54;PV4=0.00027,1,0.00019,0.49;DP=56;DP4=27,16,0,11;AN=2;AC=1	GT:PL:GQ	0/1:81,0,255:84
NC_001141.2	366567	.	C	T	104	.	VDB=0.00369118;RPB=-3.5575;AF1=0.5;AC1=1;MQ=60;FQ=107;PV4=1,0.059,1,0.0035;DP=63;DP4=28,20,7,5;AN=2;AC=1	GT:PL:GQ	0/1:134,0,255:99
NC_001141.2	391786	.	G	A	95	.	VDB=0.0887253;RPB=-4.12157;AF1=0.5;AC1=1;MQ=20;FQ=10.4;PV4=0.48,1,1,1;DP=35;DP4=7,11,8,6;AN=2;AC=1	GT:PL:GQ	0/1:125,0,37:40
NC_001141.2	391797	.	T	A	40	.	VDB=0.0720692;RPB=-3.09863;AF1=0.5;AC1=1;MQ=20;FQ=42.9;PV4=0.26,0.35,1,0.2;DP=34;DP4=9,10,8,3;AN=2;AC=1	GT:PL:GQ	0/1:70,0,86:73
NC_001141.2	391896	.	C	T	45	.	VDB=4.11544e-06;RPB=-4.39432;AF1=0.5;AC1=1;MQ=32;FQ=48;PV4=0.45,0.00043,1,0.00073;DP=123;DP4=37,42,11,8;AN=2;AC=1	GT:PL:GQ	0/1:75,0,195:78
NC_001141.2	392020	.	A	T	3.01	.	VDB=0.139275;RPB=1.1436;AF1=0.4997;AC1=1;MQ=38;FQ=4.77;PV4=1,0.36,1,0.37;DP=160;DP4=68,53,12,9;AN=2;AC=1	GT:PL:GQ	0/1:30,0,183:28
NC_001141.2	392221	.	T	A	44	.	VDB=0.120012;RPB=-1.57926;AF1=0.5;AC1=1;MQ=23;FQ=47;PV4=0.27,0.27,0.38,1;DP=90;DP4=13,46,8,15;AN=2;AC=1	GT:PL:GQ	0/1:74,0,206:77
NC_001141.2	392222	.	A	G	41	.	VDB=0.145474;RPB=-1.64379;AF1=0.5;AC1=1;MQ=23;FQ=44;PV4=0.25,0.12,1,1;DP=89;DP4=14,43,8,12;AN=2;AC=1	GT:PL:GQ	0/1:71,0,191:74
NC_001141.2	392296	.	A	G	10.4	.	VDB=0.0146059;RPB=0.744124;AF1=0.5;AC1=1;MQ=22;FQ=13.2;PV4=0.72,1,0.034,1;DP=54;DP4=7,21,3,13;AN=2;AC=1	GT:PL:GQ	0/1:40,0,175:42
NC_001141.2	392562	.	T	A	144	.	VDB=0.0336316;RPB=-2.94467;AF1=0.5;AC1=1;MQ=40;FQ=147;PV4=0.45,1,1,0.0097;DP=33;DP4=7,10,3,9;AN=2;AC=1	GT:PL:GQ	0/1:174,0,207:99
NC_001141.2	432080	.	G	A	28	.	VDB=0.0313109;RPB=-1.4555;AF1=0.5;AC1=1;MQ=36;FQ=31;PV4=0.012,1,1,1;DP=10;DP4=0,6,3,0;AN=2;AC=1	GT:PL:GQ	0/1:58,0,94:61
NC_001142.9	204007	.	T	C	43	.	VDB=0.0258116;RPB=-2.52561;AF1=0.5;AC1=1;MQ=37;FQ=46;PV4=1,1,0.35,0.36;DP=26;DP4=17,3,6,0;AN=2;AC=1	GT:PL:GQ	0/1:73,0,202:76
NC_001142.9	204311	.	T	C	15.1	.	VDB=0.0430888;RPB=1.51046;AF1=0.5;AC1=1;MQ=50;FQ=18.1;PV4=0.0066,1,0.059,1;DP=25;DP4=16,4,0,4;AN=2;AC=1	GT:PL:GQ	0/1:45,0,238:48
NC_001142.9	354598	.	G	T	16.1	.	VDB=0.0500073;RPB=-3.46424;AF1=0.5;AC1=1;MQ=55;FQ=19.1;PV4=0.0057,1,0.027,1;DP=28;DP4=6,16,5,0;AN=2;AC=1	GT:PL:GQ	0/1:46,0,255:49
NC_001142.9	355002	.	A	G	25.1	.	VDB=0.0464;RPB=0;AF1=1;AC1=2;MQ=26;FQ=-28;PV4=1,1,1,0.21;DP=4;DP4=1,1,0,2;AN=2;AC=2	GT:PL:GQ	1/1:54,1,0:4
NC_001142.9	715195	.	A	G	34	.	VDB=0.00478998;RPB=-0.353837;AF1=0.5;AC1=1;MQ=45;FQ=37;PV4=1,0.26,0.49,0.077;DP=52;DP4=26,13,5,3;AN=2;AC=1	GT:PL:GQ	0/1:64,0,255:67
NC_001142.9	715203	.	G	A	4.77	.	VDB=0.0213777;RPB=1.90007;AF1=0.4999;AC1=1;MQ=42;FQ=6.99;PV4=1,1,1,0.16;DP=43;DP4=20,13,3,2;AN=2;AC=1	GT:PL:GQ	0/1:33,0,254:33
NC_001142.9	745121	.	G	C	225	.	VDB=0.359163;RPB=-0.107651;AF1=0.5;AC1=1;MQ=48;FQ=225;PV4=0.00014,0.14,1,1;DP=470;DP4=193,62,112,79;AN=2;AC=1	GT:PL:GQ	0/1:255,0,255:99
NC_001142.9	745656	.	T	G	78	.	VDB=0.0280575;RPB=2.73888;AF1=0.5;AC1=1;MQ=37;FQ=81;PV4=1,0.22,1,1;DP=40;DP4=1,11,0,8;AN=2;AC=1	GT:PL:GQ	0/1:108,0,159:99
NC_001142.9	745657	.	A	T	76	.	VDB=0.114839;RPB=2.02523;AF1=0.5;AC1=1;MQ=36;FQ=73.6;PV4=1,0.22,1,1;DP=33;DP4=1,6,0,7;AN=2;AC=1	GT:PL:GQ	0/1:106,0,102:99
NC_001143.9	255	.	C	T	3.01	.	VDB=0.0608;RPB=1.29177;AF1=0.4997;AC1=1;MQ=37;FQ=4.77;PV4=1,1,0.19,1;DP=5;DP4=0,3,0,2;AN=2;AC=1	GT:PL:GQ	0/1:30,0,68:28
NC_001143.9	278	.	A	G	30	.	VDB=0.066958;RPB=0.757352;AF1=0.5;AC1=1;MQ=32;FQ=32.8;PV4=1,1,1,1;DP=8;DP4=1,4,0,3;AN=2;AC=1	GT:PL:GQ	0/1:60,0,73:63
NC_001143.9	779	.	T	C	18.1	.	VDB=0.019394;RPB=0.573749;AF1=0.5;AC1=1;MQ=50;FQ=21;PV4=1,0.33,0.035,1;DP=42;DP4=35,0,7,0;AN=2;AC=1	GT:PL:GQ	0/1:48,0,135:51
NC_001143.9	1167	.	T	C	61	.	VDB=0.075836;RPB=0.983745;AF1=0.5;AC1=1;MQ=33;FQ=21;PV4=1,1,0.1,1;DP=7;DP4=2,0,4,1;AN=2;AC=1	GT:PL:GQ	0/1:91,0,48:51
NC_001143.9	1187	.	A	T	24	.	VDB=0.0561984;RPB=2.04309;AF1=0.5;AC1=1;MQ=38;FQ=27;PV4=0.43,2.4e-09,0.0016,1;DP=8;DP4=2,2,4,0;AN=2;AC=1	GT:PL:GQ	0/1:54,0,113:57
NC_001143.9	1200	.	G	T	22	.	VDB=0.0129054;RPB=1.90656;AF1=0.5;AC1=1;MQ=36;FQ=25;PV4=0.17,1,0.08,1;DP=9;DP4=2,3,4,0;AN=2;AC=1	GT:PL:GQ	0/1:52,0,116:55
NC_001143.9	1220	.	C	T	31	.	VDB=0.0748459;RPB=0.474853;AF1=0.5;AC1=1;MQ=36;FQ=34;PV4=0.52,1,0.0011,1;DP=9;DP4=2,2,4,1;AN=2;AC=1	GT:PL:GQ	0/1:61,0,100:64
NC_001143.9	1233	.	T	A	22	.	VDB=0.0561984;RPB=1.34254;AF1=0.5;AC1=1;MQ=36;FQ=25;PV4=0.17,1,0.08,1;DP=9;DP4=2,3,4,0;AN=2;AC=1	GT:PL:GQ	0/1:52,0,116:55
NC_001143.9	1241	.	C	T	24	.	VDB=0.0535819;RPB=1.6697;AF1=0.5;AC1=1;MQ=34;FQ=27;PV4=0.43,1,0.13,0.34;DP=8;DP4=2,2,4,0;AN=2;AC=1	GT:PL:GQ	0/1:54,0,89:57
NC_001143.9	1537	.	C	T	38	.	VDB=0.105204;RPB=0.921955;AF1=0.5;AC1=1;MQ=21;FQ=40.2;PV4=0.31,1,1,1;DP=16;DP4=5,5,1,5;AN=2;AC=1	GT:PL:GQ	0/1:68,0,75:70
NC_001143.9	1562	.	G	A	16.1	.	VDB=0.0405268;RPB=2.2454;AF1=0.5;AC1=1;MQ=24;FQ=19.1;PV4=0.49,1,1,0.077;DP=11;DP4=2,5,0,4;AN=2;AC=1	GT:PL:GQ	0/1:46,0,74:49
NC_001143.9	10072	.	A	G	39	.	VDB=0.118563;RPB=-1.90183;AF1=0.5;AC1=1;MQ=59;FQ=42;PV4=0.0003,0.018,0.0019,1;DP=49;DP4=13,26,9,0;AN=2;AC=1	GT:PL:GQ	0/1:69,0,255:72
NC_001143.9	64046	.	G	T	52	.	VDB=0.0230994;AF1=1;AC1=2;MQ=60;FQ=-36;DP=4;DP4=0,0,1,2;AN=2;AC=2	GT:PL:GQ	1/1:84,9,0:16
NC_001143.9	64170	.	C	T	33	.	VDB=0.00899858;RPB=-4.13397;AF1=0.5;AC1=1;MQ=59;FQ=36;PV4=0.24,0.014,3.9e-05,0.39;DP=92;DP4=32,32,4,10;AN=2;AC=1	GT:PL:GQ	0/1:63,0,255:66
NC_001143.9	64173	.	T	C	77	.	VDB=0.00744543;RPB=-4.5729;AF1=0.5;AC1=1;MQ=59;FQ=80;PV4=0.093,0.17,0.00022,1;DP=97;DP4=33,32,4,12;AN=2;AC=1	GT:PL:GQ	0/1:107,0,255:99
NC_001143.9	64176	.	C	T	60	.	VDB=0.00844977;RPB=-2.54973;AF1=0.5;AC1=1;MQ=59;FQ=63;PV4=0.56,0.0038,0.00019,1;DP=97;DP4=22,38,4,11;AN=2;AC=1	GT:PL:GQ	0/1:90,0,255:93
NC_001143.9	64179	.	C	T	93	.	VDB=0.0101471;RPB=-3.05189;AF1=0.5;AC1=1;MQ=59;FQ=96;PV4=0.57,0.074,0.00058,1;DP=96;DP4=24,36,5,12;AN=2;AC=1	GT:PL:GQ	0/1:123,0,255:99
NC_001143.9	247974	.	C	A	80	.	VDB=0.0992612;RPB=2.61502;AF1=0.5;AC1=1;MQ=60;FQ=83;PV4=1,0.1,1,1;DP=51;DP4=16,23,4,5;AN=2;AC=1	GT:PL:GQ	0/1:110,0,255:99
NC_001143.9	247975	.	A	C	63	.	VDB=0.0492376;RPB=1.74829;AF1=0.5;AC1=1;MQ=60;FQ=66;PV4=0.72,1,1,1;DP=51;DP4=20,23,3,5;AN=2;AC=1	GT:PL:GQ	0/1:93,0,255:96
NC_001143.9	247977	.	G	A	74	.	VDB=0.0442297;RPB=2.02395;AF1=0.5;AC1=1;MQ=60;FQ=77;PV4=1,1,1,1;DP=51;DP4=16,23,3,5;AN=2;AC=1	GT:PL:GQ	0/1:104,0,255:99
NC_001143.9	247978	.	A	G	192	.	VDB=0.0492376;AF1=1;AC1=2;MQ=60;FQ=-51;DP=19;DP4=0,0,3,5;AN=2;AC=2	GT:PL:GQ	1/1:225,24,0:45
NC_001143.9	247983	.	A	T	222	.	VDB=0.0363383;AF1=1;AC1=2;MQ=60;FQ=-147;DP=41;DP4=0,0,19,21;AN=2;AC=2	GT:PL:GQ	1/1:255,120,0:99
NC_001143.9	304949	.	T	A	11.3	.	VDB=0.00134884;RPB=3.79514;AF1=0.5;AC1=1;MQ=60;FQ=14.2;PV4=1,0.29,1,0.0096;DP=58;DP4=26,25,3,4;AN=2;AC=1	GT:PL:GQ	0/1:41,0,255:43
NC_001143.9	576540	.	G	A	40	.	VDB=0.00217535;RPB=3.76826;AF1=0.5;AC1=1;MQ=60;FQ=43;PV4=1,0.18,1,0.005;DP=53;DP4=20,21,3,4;AN=2;AC=1	GT:PL:GQ	0/1:70,0,255:73
NC_001143.9	666019	.	T	C	6.2	.	VDB=0.0688;RPB=-1.53429;AF1=0.4999;AC1=1;MQ=29;FQ=8.65;PV4=1,1,1,1;DP=8;DP4=5,0,2,0;AN=2;AC=1	GT:PL:GQ	0/1:35,0,63:36
NC_001143.9	666177	.	G	A	112	.	VDB=0.108434;RPB=-1.80542;AF1=0.5;AC1=1;MQ=41;FQ=115;PV4=0.16,1,1,0.077;DP=17;DP4=2,8,4,3;AN=2;AC=1	GT:PL:GQ	0/1:142,0,172:99
NC_001143.9	666216	.	T	G	94	.	VDB=0.0235544;RPB=0.100223;AF1=0.5;AC1=1;MQ=40;FQ=97;PV4=0.18,0.31,1,1;DP=23;DP4=4,12,4,3;AN=2;AC=1	GT:PL:GQ	0/1:124,0,206:99
NC_001143.9	666221	.	G	A	84	.	VDB=0.0179205;RPB=-0.038925;AF1=0.5;AC1=1;MQ=39;FQ=87;PV4=0.35,1,1,1;DP=23;DP4=4,11,3,3;AN=2;AC=1	GT:PL:GQ	0/1:114,0,202:99
NC_001143.9	666708	.	T	G	26	.	VDB=0.0822825;RPB=0.424604;AF1=0.5;AC1=1;MQ=29;FQ=29;PV4=0.52,1,1,1;DP=30;DP4=2,6,0,4;AN=2;AC=1	GT:PL:GQ	0/1:56,0,88:59
NC_001144.5	11703	.	A	T	13.2	.	VDB=0.0270646;RPB=-0.651065;AF1=0.5;AC1=1;MQ=23;FQ=16;PV4=1,1,1,1;DP=11;DP4=0,6,0,3;AN=2;AC=1	GT:PL:GQ	0/1:43,0,57:45
NC_001144.5	11709	.	A	C	3.54	.	VDB=0.0736;RPB=-0.821706;AF1=0.4998;AC1=1;MQ=31;FQ=5.47;PV4=1,1,1,1;DP=11;DP4=0,7,0,2;AN=2;AC=1	GT:PL:GQ	0/1:31,0,81:30
NC_001144.5	11712	.	G	T	4.77	.	VDB=0.0313109;RPB=-1.60698;AF1=0.4999;AC1=1;MQ=29;FQ=6.98;PV4=1,0.066,1,1;DP=11;DP4=0,7,0,3;AN=2;AC=1	GT:PL:GQ	0/1:33,0,77:33
NC_001144.5	13518	.	G	A	95	.	VDB=5.87117e-07;RPB=-1.10272;AF1=0.5;AC1=1;MQ=32;FQ=98;PV4=0.009,1,1,1;DP=51;DP4=11,21,0,17;AN=2;AC=1	GT:PL:GQ	0/1:125,0,255:99
NC_001144.5	13524	.	T	C	93	.	VDB=1.28914e-06;RPB=-1.16734;AF1=0.5;AC1=1;MQ=32;FQ=96;PV4=0.0041,1,1,1;DP=50;DP4=12,21,0,17;AN=2;AC=1	GT:PL:GQ	0/1:123,0,255:99
NC_001144.5	97147	.	G	A	225	.	VDB=0.249059;RPB=-1.56519;AF1=0.5;AC1=1;MQ=52;FQ=101;PV4=0.00022,1,1,0.37;DP=95;DP4=2,24,32,34;AN=2;AC=1	GT:PL:GQ	0/1:255,0,128:99
NC_001144.5	674079	.	A	C	222	.	VDB=0.0721096;RPB=-0.279509;AF1=1;AC1=2;MQ=60;FQ=-99;PV4=1,1,1,0.23;DP=66;DP4=0,1,14,16;AN=2;AC=2	GT:PL:GQ	1/1:255,72,0:99
NC_001144.5	789163	.	G	A	38	.	VDB=0.0257087;RPB=-0.843545;AF1=0.5008;AC1=1;MQ=60;FQ=-4.12;PV4=1,0.049,1,1;DP=4;DP4=1,0,2,1;AN=2;AC=1	GT:PL:GQ	0/1:68,0,25:28
NC_001144.5	806933	.	C	T	7.59	.	VDB=0.0596;AF1=1;AC1=2;MQ=60;FQ=-33;DP=52;DP4=0,0,1,1;AN=2;AC=2	GT:PL:GQ	1/1:38,6,0:7
NC_001144.5	1064225	.	T	G	13.2	.	VDB=0.0464;RPB=-1.11122;AF1=0.5;AC1=1;MQ=43;FQ=15.6;PV4=1,0.32,0.15,1;DP=4;DP4=0,2,0,2;AN=2;AC=1	GT:PL:GQ	0/1:43,0,52:45
NC_001144.5	1064227	.	C	T	15.1	.	VDB=0.0512;RPB=-0.874536;AF1=0.5004;AC1=1;MQ=43;FQ=3.5;PV4=1,1,0.16,1;DP=4;DP4=0,1,0,2;AN=2;AC=1	GT:PL:GQ	0/1:45,0,28:31
NC_001145.3	5533	.	A	G	6.98	.	VDB=0.112953;RPB=-0.759737;AF1=0.4999;AC1=1;MQ=26;FQ=9.53;PV4=1,0.1,0.036,1;DP=29;DP4=10,1,8,1;AN=2;AC=1	GT:PL:GQ	0/1:36,0,122:37
NC_001145.3	5809	.	C	T	90	.	VDB=0.139926;RPB=-2.6469;AF1=0.5;AC1=1;MQ=26;FQ=28;PV4=0.17,1,1,1;DP=28;DP4=2,9,0,15;AN=2;AC=1	GT:PL:GQ	0/1:120,0,55:58
NC_001145.3	5852	.	T	A	37	.	VDB=0.121731;RPB=-3.39955;AF1=0.5;AC1=1;MQ=23;FQ=40;PV4=0.48,0.48,0.35,1;DP=27;DP4=2,11,0,12;AN=2;AC=1	GT:PL:GQ	0/1:67,0,87:70
NC_001145.3	5911	.	C	T	37.8	.	VDB=0.0174135;RPB=0.821706;AF1=1;AC1=2;MQ=23;FQ=-37;PV4=0.17,1,1,0.18;DP=8;DP4=1,0,0,5;AN=2;AC=2	GT:PL:GQ	1/1:70,10,0:17
NC_001145.3	86989	.	T	C	6.2	.	VDB=0.00672009;RPB=-3.29493;AF1=0.4999;AC1=1;MQ=58;FQ=8.65;PV4=0.0087,0.16,1,0.021;DP=31;DP4=6,14,5,0;AN=2;AC=1	GT:PL:GQ	0/1:35,0,231:36
NC_001145.3	184109	.	G	A	72.5	.	VDB=0.0822879;AF1=1;AC1=2;MQ=48;FQ=-39;DP=4;DP4=0,0,0,4;AN=2;AC=2	GT:PL:GQ	1/1:105,12,0:21
NC_001145.3	184115	.	G	T	72.5	.	VDB=0.0264946;AF1=1;AC1=2;MQ=48;FQ=-39;DP=4;DP4=0,0,0,4;AN=2;AC=2	GT:PL:GQ	1/1:105,12,0:21
NC_001145.3	184141	.	G	A	72.5	.	VDB=0.0224837;AF1=1;AC1=2;MQ=48;FQ=-39;DP=4;DP4=0,0,0,4;AN=2;AC=2	GT:PL:GQ	1/1:105,12,0:21
NC_001145.3	609384	.	C	T	165	.	VDB=5.93142e-11;RPB=7.97;AF1=0.5;AC1=1;MQ=53;FQ=168;PV4=0.023,1,1,0.45;DP=165;DP4=60,56,11,26;AN=2;AC=1	GT:PL:GQ	0/1:195,0,255:99
NC_001145.3	609456	.	G	T	22	.	VDB=0.0106247;RPB=5.63097;AF1=0.5;AC1=1;MQ=51;FQ=25;PV4=0.81,1,0.17,0.00017;DP=112;DP4=41,32,14,9;AN=2;AC=1	GT:PL:GQ	0/1:52,0,255:55
NC_001146.8	7115	.	C	A	25	.	VDB=0.0129054;RPB=-2.72461;AF1=0.5;AC1=1;MQ=51;FQ=28;PV4=0.6,1,0.23,0.052;DP=28;DP4=16,8,2,2;AN=2;AC=1	GT:PL:GQ	0/1:55,0,255:58
NC_001146.8	7215	.	C	A	4.13	.	VDB=0.0486923;RPB=1.67473;AF1=0.4998;AC1=1;MQ=39;FQ=6.2;PV4=0.0059,0.086,1,1;DP=68;DP4=30,22,1,10;AN=2;AC=1	GT:PL:GQ	0/1:32,0,255:31
NC_001146.8	17132	.	G	A	16.1	.	VDB=0.0815077;RPB=2.92047;AF1=0.5;AC1=1;MQ=44;FQ=19.1;PV4=0.00033,0.029,1,1;DP=20;DP4=14,0,0,4;AN=2;AC=1	GT:PL:GQ	0/1:46,0,156:49
NC_001146.8	17134	.	T	G	22	.	VDB=0.0831861;RPB=2.95;AF1=0.5;AC1=1;MQ=44;FQ=25;PV4=0.00026,1,1,1;DP=20;DP4=15,0,0,4;AN=2;AC=1	GT:PL:GQ	0/1:52,0,155:55
NC_001146.8	546992	.	C	T	22	.	VDB=0.0536125;RPB=0.546017;AF1=0.5;AC1=1;MQ=30;FQ=24.2;PV4=1,1,0.45,0.19;DP=6;DP4=2,1,2,1;AN=2;AC=1	GT:PL:GQ	0/1:52,0,59:54
NC_001146.8	547038	.	G	T	23	.	VDB=0.0768;RPB=0.396009;AF1=0.5;AC1=1;MQ=35;FQ=26;PV4=1,1,1,1;DP=8;DP4=3,2,1,1;AN=2;AC=1	GT:PL:GQ	0/1:53,0,84:56
NC_001146.8	547051	.	G	A	6.2	.	VDB=0.048;RPB=-1.42751;AF1=0.4999;AC1=1;MQ=33;FQ=8.64;PV4=0.47,1,1,1;DP=7;DP4=2,2,0,2;AN=2;AC=1	GT:PL:GQ	0/1:35,0,61:36
NC_001146.8	704346	.	G	T	32	.	VDB=0.063632;AF1=1;AC1=2;MQ=29;FQ=-36;DP=8;DP4=0,0,2,1;AN=2;AC=2	GT:PL:GQ	1/1:64,9,0:16
NC_001146.8	774297	.	G	T	16.1	.	VDB=0.114529;RPB=-1.34559;AF1=0.5;AC1=1;MQ=51;FQ=19.1;PV4=0.078,1,0.04,1;DP=47;DP4=23,16,7,0;AN=2;AC=1	GT:PL:GQ	0/1:46,0,255:49
NC_001146.8	774495	.	G	A	16.1	.	VDB=0.11159;RPB=-2.00811;AF1=0.5;AC1=1;MQ=54;FQ=19.1;PV4=1,1,2.6e-14,0.11;DP=46;DP4=16,15,4,5;AN=2;AC=1	GT:PL:GQ	0/1:46,0,255:49
NC_001146.8	781320	.	C	A	69	.	VDB=0.0356456;RPB=-2.98279;AF1=0.5;AC1=1;MQ=52;FQ=72;PV4=0.007,0.028,0.24,0.011;DP=16;DP4=2,8,6,0;AN=2;AC=1	GT:PL:GQ	0/1:99,0,198:99
NC_001146.8	783248	.	A	G	56.3	.	VDB=0.018673;AF1=1;AC1=2;MQ=24;FQ=-42;DP=5;DP4=0,0,1,4;AN=2;AC=2	GT:PL:GQ	1/1:89,15,0:27
NC_001146.8	783883	.	G	A	10.4	.	VDB=0.122668;RPB=0.16912;AF1=0.5;AC1=1;MQ=55;FQ=13.2;PV4=1,1,0.00038,1;DP=62;DP4=42,8,7,1;AN=2;AC=1	GT:PL:GQ	0/1:40,0,251:42
NC_001147.6	25860	.	C	T	6.2	.	VDB=0.0399601;RPB=2.14831;AF1=0.4999;AC1=1;MQ=24;FQ=8.65;PV4=1,0.025,0.00014,0.21;DP=60;DP4=6,35,2,16;AN=2;AC=1	GT:PL:GQ	0/1:35,0,206:36
NC_001147.6	26055	.	G	A	42.5	.	VDB=0.0706484;AF1=1;AC1=2;MQ=22;FQ=-39;DP=4;DP4=0,0,3,1;AN=2;AC=2	GT:PL:GQ	1/1:75,12,0:21
NC_001147.6	30113	.	G	A	70	.	VDB=0.0502581;RPB=-0.137944;AF1=0.5;AC1=1;MQ=60;FQ=73;PV4=0.012,0.34,8.5e-05,1;DP=76;DP4=23,40,10,3;AN=2;AC=1	GT:PL:GQ	0/1:100,0,255:99
NC_001147.6	30116	.	G	A	72	.	VDB=0.0339137;RPB=-0.188951;AF1=0.5;AC1=1;MQ=60;FQ=75;PV4=0.015,0.34,9.6e-05,1;DP=77;DP4=24,38,10,3;AN=2;AC=1	GT:PL:GQ	0/1:102,0,255:99
NC_001147.6	30143	.	C	T	74	.	VDB=0.166706;RPB=0.666961;AF1=0.5;AC1=1;MQ=59;FQ=77;PV4=0.0027,0.46,2e-08,1;DP=79;DP4=21,42,11,3;AN=2;AC=1	GT:PL:GQ	0/1:104,0,255:99
NC_001147.6	30149	.	G	A	69	.	VDB=0.164731;RPB=1.17834;AF1=0.5;AC1=1;MQ=59;FQ=72;PV4=0.0072,0.22,1.6e-08,1;DP=81;DP4=24,40,11,3;AN=2;AC=1	GT:PL:GQ	0/1:99,0,255:99
NC_001147.6	30155	.	G	C	67	.	VDB=0.156193;RPB=1.67594;AF1=0.5;AC1=1;MQ=59;FQ=70;PV4=0.015,1,2.5e-09,1;DP=81;DP4=25,40,10,3;AN=2;AC=1	GT:PL:GQ	0/1:97,0,255:99
NC_001147.6	30182	.	C	T	3.54	.	VDB=0.00446588;RPB=3.69478;AF1=0.4998;AC1=1;MQ=59;FQ=5.47;PV4=0.091,0.48,3.3e-14,1;DP=86;DP4=29,45,7,3;AN=2;AC=1	GT:PL:GQ	0/1:31,0,255:30
NC_001147.6	30347	.	G	A	24	.	VDB=0.0665682;RPB=-3.04298;AF1=0.5;AC1=1;MQ=60;FQ=27;PV4=0.15,0.27,1,1;DP=69;DP4=30,28,2,7;AN=2;AC=1	GT:PL:GQ	0/1:54,0,255:57
NC_001147.6	32394	.	T	G	67	.	VDB=0.0831861;RPB=-1.59575;AF1=0.5;AC1=1;MQ=60;FQ=69;PV4=1,1,1,1;DP=73;DP4=3,3,2,2;AN=2;AC=1	GT:PL:GQ	0/1:97,0,103:99
NC_001147.6	32396	.	G	T	111	.	VDB=0.0927434;RPB=-1.53429;AF1=0.5013;AC1=1;MQ=60;FQ=-5.45;PV4=1,1,1,1;DP=64;DP4=1,1,3,2;AN=2;AC=1	GT:PL:GQ	0/1:141,0,23:26
NC_001147.6	32397	.	C	A	118	.	VDB=0.0938612;AF1=1;AC1=2;MQ=60;FQ=-42;DP=65;DP4=0,0,3,2;AN=2;AC=2	GT:PL:GQ	1/1:151,15,0:27
NC_001147.6	160549	.	G	T	20	.	VDB=0.161979;RPB=3.1259;AF1=0.5;AC1=1;MQ=59;FQ=23;PV4=0.00038,1,1.3e-05,1;DP=90;DP4=32,40,0,17;AN=2;AC=1	GT:PL:GQ	0/1:50,0,255:53
NC_001147.6	344823	.	C	T	32	.	VDB=0.00660217;RPB=-1.50178;AF1=0.5;AC1=1;MQ=43;FQ=35;PV4=0.2,0.056,1,1;DP=201;DP4=69,54,11,16;AN=2;AC=1	GT:PL:GQ	0/1:62,0,234:65
NC_001147.6	344859	.	C	T	16.1	.	VDB=0.25504;RPB=0.699977;AF1=0.5;AC1=1;MQ=41;FQ=19.1;PV4=1,1,0.14,1;DP=204;DP4=65,62,14,14;AN=2;AC=1	GT:PL:GQ	0/1:46,0,234:49
NC_001147.6	430182	.	A	G	15.1	.	VDB=0.072;RPB=-0.65733;AF1=0.5;AC1=1;MQ=60;FQ=18.1;PV4=0.43,1,1,1;DP=62;DP4=4,2,0,2;AN=2;AC=1	GT:PL:GQ	0/1:45,0,70:48
NC_001147.6	594536	.	G	A	96	.	VDB=0.0367806;RPB=3.18251;AF1=0.5;AC1=1;MQ=59;FQ=94.9;PV4=0.00016,1,0.15,0.14;DP=16;DP4=8,0,0,7;AN=2;AC=1	GT:PL:GQ	0/1:126,0,124:99
NC_001147.6	1075085	.	T	A	125	.	VDB=0.0882586;AF1=1;AC1=2;MQ=23;FQ=-72;DP=17;DP4=0,0,11,4;AN=2;AC=2	GT:PL:GQ	1/1:158,45,0:87
NC_001147.6	1075126	.	A	G	123	.	VDB=0.149288;AF1=1;AC1=2;MQ=28;FQ=-66;DP=15;DP4=0,0,11,2;AN=2;AC=2	GT:PL:GQ	1/1:156,39,0:75
NC_001147.6	1076122	.	A	G	39	.	VDB=0.0575218;AF1=1;AC1=2;MQ=35;FQ=-36;DP=4;DP4=0,0,0,3;AN=2;AC=2	GT:PL:GQ	1/1:71,9,0:16
NC_001148.4	56638	.	A	G	6.98	.	VDB=0.0272;RPB=0.874536;AF1=1;AC1=2;MQ=35;FQ=-30;PV4=0.33,1,1,1;DP=4;DP4=1,0,0,2;AN=2;AC=2	GT:PL:GQ	1/1:36,3,0:4
NC_001148.4	197759	.	G	A	30	.	VDB=0.0144479;RPB=-4.7508;AF1=0.5;AC1=1;MQ=60;FQ=33;PV4=0.16,0.45,1,0.018;DP=78;DP4=28,27,2,7;AN=2;AC=1	GT:PL:GQ	0/1:60,0,255:63
NC_001148.4	211816	.	T	G	105	.	VDB=0.0254596;RPB=1.04155;AF1=1;AC1=2;MQ=23;FQ=-60;PV4=1,1,1,0.4;DP=15;DP4=0,1,1,13;AN=2;AC=2	GT:PL:GQ	1/1:138,33,0:63
NC_001148.4	942869	.	T	C	225	.	VDB=0.300815;RPB=-0.526476;AF1=0.5;AC1=1;MQ=50;FQ=225;PV4=0.0038,0.48,0.0074,0.0048;DP=168;DP4=29,59,41,31;AN=2;AC=1	GT:PL:GQ	0/1:255,0,255:99
NC_001224.1	3906	.	A	T	35.8	.	VDB=0.0704;AF1=1;AC1=2;MQ=60;FQ=-33;DP=36;DP4=0,0,2,0;AN=2;AC=2	GT:PL:GQ	1/1:67,6,0:10
NC_001224.1	3907	.	T	A	35.8	.	VDB=0.0704;AF1=1;AC1=2;MQ=60;FQ=-33;DP=33;DP4=0,0,2,0;AN=2;AC=2	GT:PL:GQ	1/1:67,6,0:10
NC_001224.1	10485	.	A	T	60	.	VDB=0.0587076;AF1=1;AC1=2;MQ=59;FQ=-36;DP=28;DP4=0,0,3,0;AN=2;AC=2	GT:PL:GQ	1/1:92,9,0:16
NC_001224.1	10486	.	A	C	16.1	.	VDB=0.0608;RPB=-1.11122;AF1=0.504;AC1=1;MQ=60;FQ=-9.51;PV4=1,1,1,1;DP=742;DP4=2,0,2,0;AN=2;AC=1	GT:PL:GQ	0/1:46,0,18:21
NC_001224.1	20346	.	A	G	6.98	.	VDB=0.0828495;RPB=-2.56144;AF1=0.4999;AC1=1;MQ=60;FQ=9.53;PV4=0.62,1,1,1;DP=76;DP4=14,11,3,1;AN=2;AC=1	GT:PL:GQ	0/1:36,0,198:37
NC_001224.1	34163	.	A	T	3.54	.	VDB=0.0094211;RPB=1.51046;AF1=0.4998;AC1=1;MQ=54;FQ=5.47;PV4=0.44,0.034,0.011,0.054;DP=35;DP4=2,18,1,3;AN=2;AC=1	GT:PL:GQ	0/1:31,0,212:30
NC_001224.1	35917	.	C	T	33.5	.	VDB=0.0270646;RPB=0.843545;AF1=0.8294;AC1=1;MQ=57;FQ=-26;PV4=1,1,0.21,0.0065;DP=14;DP4=1,0,3,0;AN=2;AC=1	GT:PL:GQ	0/1:62,0,1:4
NC_001224.1	51403	.	A	G	8.64	.	VDB=0.000125403;RPB=4.79585;AF1=0.5;AC1=1;MQ=60;FQ=11.3;PV4=0.11,1.4e-09,1,0.0024;DP=407;DP4=1,36,2,8;AN=2;AC=1	GT:PL:GQ	0/1:38,0,162:40
NC_001224.1	51857	.	T	G	15.1	.	VDB=0.00702154;RPB=2.6518;AF1=0.5;AC1=1;MQ=60;FQ=18.1;PV4=1,0.00083,1,1;DP=13;DP4=5,1,5,0;AN=2;AC=1	GT:PL:GQ	0/1:45,0,140:48
NC_001224.1	54690	.	A	T	6.79	.	VDB=0.0596;AF1=1;AC1=2;MQ=60;FQ=-33;DP=28;DP4=0,0,0,2;AN=2;AC=2	GT:PL:GQ	1/1:37,6,0:7
NC_001224.1	63054	.	T	A	61	.	VDB=0.0418764;AF1=1;AC1=2;MQ=60;FQ=-36;DP=4;DP4=0,0,1,2;AN=2;AC=2	GT:PL:GQ	1/1:93,9,0:16
NC_001224.1	63401	.	C	A	4.26	.	VDB=0.0673337;RPB=0.843545;AF1=0.5262;AC1=1;MQ=60;FQ=-17.1;PV4=1,0.21,1,0.21;DP=274;DP4=1,0,3,0;AN=2;AC=1	GT:PL:GQ	0/1:32,0,10:16
NC_001224.1	80164	.	C	A	18	.	VDB=0.0206384;AF1=1;AC1=2;MQ=60;FQ=-36;DP=215;DP4=0,0,3,0;AN=2;AC=2	GT:PL:GQ	1/1:50,9,0:15
NC_001224.1	80879	.	A	T	3.01	.	VDB=0.0483123;RPB=-1.09012;AF1=0.4997;AC1=1;MQ=60;FQ=4.77;PV4=1,1,1,1;DP=33;DP4=1,26,0,4;AN=2;AC=1	GT:PL:GQ	0/1:30,0,184:28
NC_001224.1	80887	.	A	T	6.98	.	VDB=0.0405268;RPB=-0.664078;AF1=0.4999;AC1=1;MQ=60;FQ=9.53;PV4=1,1,1,1;DP=31;DP4=1,24,0,4;AN=2;AC=1	GT:PL:GQ	0/1:36,0,185:37
NC_001224.1	80888	.	T	A	9.52	.	VDB=0.0380134;RPB=-0.29544;AF1=0.5;AC1=1;MQ=60;FQ=12.3;PV4=1,1,1,1;DP=30;DP4=1,23,0,4;AN=2;AC=1	GT:PL:GQ	0/1:39,0,177:41

## Sheet: eMAE 8.1b InDel
#CHROM	POS	ID	REF	ALT	QUAL	FILTER	INFO	FORMAT	eM2.1b-M2
NC_001134.8	137654	.	taaaataaaaaaaaa	taaaaaa	108	.	INDEL;IS=36,0.610169;DP=58;VDB=3.046657e-01;AF1=1;AC1=2;DP4=0,0,20,16;MQ=60;FQ=-120	GT:PL:GQ	1/1:255,191,106:99			nc
NC_001134.8	145898	.	tgaaaaaaaaaaaaaaaaaaaaaaaaaaa	taaaaaaaaaaaaaa	39.5	.	INDEL;IS=5,0.087719;DP=57;VDB=1.193953e-01;AF1=0.5;AC1=1;DP4=12,6,18,15;MQ=60;FQ=39.5;PV4=0.55,1,1,1	GT:PL:GQ	0/1:255,178,255:77			nc
NC_001134.8	563134	.	g	gA	214	.	INDEL;IS=58,0.906250;DP=63;VDB=3.633372e-02;AF1=1;AC1=2;DP4=0,0,21,32;MQ=60;FQ=-192	GT:PL:GQ	1/1:255,157,0:99			nc
NC_001134.8	72392	.	acagca	aca	214	.	INDEL;IS=60,0.779221;DP=76;VDB=3.500421e-05;AF1=1;AC1=2;DP4=0,0,29,30;MQ=60;FQ=-213	GT:PL:GQ	1/1:255,178,0:99			YBL081W	unknown
NC_001135.5	316320	.	AG	A	214	.	INDEL;IS=67,0.663366;DP=101;VDB=2.629978e-01;AF1=1;AC1=2;DP4=0,6,31,37;MQ=33;FQ=-132;PV4=0.037,1,0.47,0.12	GT:PL:GQ	1/1:255,97,0:99			tel
NC_001135.5	316523	.	gt	gTTAGGGTt	216	.	INDEL;IS=11,0.152778;DP=72;VDB=9.532399e-02;AF1=1;AC1=2;DP4=0,2,4,6;MQ=42;FQ=-42.5;PV4=0.52,1,1,0.21	GT:PL:GQ	1/1:255,8,0:14			tel
NC_001135.5	352	.	acacccac	a	60	.	INDEL;IS=31,0.287037;DP=105;VDB=2.649457e-02;AF1=1;AC1=2;DP4=0,0,0,4;MQ=45;FQ=-46.5	GT:PL:GQ	1/1:100,12,0:21			tel
NC_001135.5	382	.	ACCC	ACCCC	12.7	.	INDEL;IS=25,0.183824;DP=136;VDB=2.901662e-03;AF1=0.5;AC1=1;DP4=0,9,0,3;MQ=56;FQ=15.6;PV4=1,1,8.9e-07,0.2	GT:PL:GQ	0/1:50,0,103:53			tel
NC_001136.10	1516641	.	T	TG	214	.	INDEL;IS=60,0.937500;DP=64;VDB=3.029512e-01;AF1=1;AC1=2;DP4=0,0,20,39;MQ=60;FQ=-213	GT:PL:GQ	1/1:255,178,0:99			nc
NC_001136.10	20524	.	cctatatat	c	217	.	INDEL;IS=3,0.054545;DP=55;VDB=3.167025e-01;AF1=0.5;AC1=1;DP4=9,3,18,15;MQ=60;FQ=124;PV4=0.31,1,1,1	GT:PL:GQ	0/1:255,0,159:99			nc
NC_001136.10	370964	.	ctatttatatat	ctatat	109	.	INDEL;IS=48,0.813559;DP=57;VDB=1.366081e-02;AF1=1;AC1=2;DP4=0,0,24,21;MQ=60;FQ=-149	GT:PL:GQ	1/1:255,219,105:99			nc
NC_001137.3	384830	.	ATg	ATGTTg	215	.	INDEL;IS=53,0.688312;DP=77;VDB=1.407965e-02;AF1=1;AC1=2;DP4=1,2,27,33;MQ=60;FQ=-51.5;PV4=1,1,1,0.26	GT:PL:GQ	1/1:255,17,0:31			SWI5
NC_001137.3	503927	.	at	a	214	.	INDEL;IS=57,0.655172;DP=87;VDB=3.728500e-01;AF1=1;AC1=2;DP4=0,0,38,31;MQ=60;FQ=-243	GT:PL:GQ	1/1:255,208,0:99			NC
NC_001138.5	182885	.	tgtg	tGTGCGTGTGTGCgtg	214	.	INDEL;IS=53,0.757143;DP=70;VDB=4.034808e-02;AF1=1;AC1=2;DP4=0,0,30,30;MQ=60;FQ=-216	GT:PL:GQ	1/1:255,181,0:99			IGD1 3'
NC_001138.5	205945	.	GCCC	GCCCCCC	155	.	INDEL;IS=15,1.000000;DP=15;VDB=1.115618e-04;AF1=1;AC1=2;DP4=0,0,13,0;MQ=58;FQ=-73.5	GT:PL:GQ	1/1:196,39,0:75			ULI1
NC_001139.9	196910	.	ca	c	126	.	INDEL;IS=60,0.882353;DP=68;VDB=2.193209e-01;AF1=1;AC1=2;DP4=0,0,19,14;MQ=60;FQ=-134	GT:PL:GQ	1/1:167,99,0:99			nc
NC_001139.9	593375	.	tatataatata	tatata	217	.	INDEL;IS=11,0.150685;DP=71;VDB=1.997891e-01;AF1=0.5;AC1=1;DP4=5,2,6,9;MQ=60;FQ=63.5;PV4=0.36,1,1,0.41	GT:PL:GQ	0/1:255,0,98:99			nc
NC_001139.9	89899	.	a	aC,aCT,aCTT	24.5	.	INDEL;IS=63,0.724138;DP=87;VDB=3.308411e-01;AF1=1;AC1=2;DP4=0,0,33,38;MQ=60;FQ=-237	GT:PL:GQ	1/1:65,202,0,67,156,58,61,179,57,58:99			nc
NC_001140.6	131649	.	AAAGCAAGC	AAAGC	214	.	INDEL;IS=48,0.857143;DP=55;VDB=3.335641e-01;AF1=1;AC1=2;DP4=0,0,23,25;MQ=60;FQ=-179	GT:PL:GQ	1/1:255,144,0:99			nc
NC_001141.2	105430	.	taaaaa	taa	214	.	INDEL;IS=32,0.666667;DP=48;VDB=1.562902e-01;AF1=1;AC1=2;DP4=0,0,5,8;MQ=60;FQ=-73.5	GT:PL:GQ	1/1:255,39,0:75			ASG1
NC_001141.2	241200	.	ttttcttt	tttt	214	.	INDEL;IS=50,0.714286;DP=70;VDB=1.033410e-01;AF1=1;AC1=2;DP4=0,1,26,24;MQ=60;FQ=-163;PV4=0.49,1,1,1	GT:PL:GQ	1/1:255,128,0:99			nc
NC_001141.2	270689	.	a	aG	83.5	.	INDEL;IS=73,0.924051;DP=79;VDB=8.111423e-02;AF1=1;AC1=2;DP4=0,0,47,30;MQ=60;FQ=-267	GT:PL:GQ	1/1:124,232,0:99			nc
NC_001141.2	363042	.	t	tG	214	.	INDEL;IS=57,0.950000;DP=60;VDB=3.533507e-02;AF1=1;AC1=2;DP4=0,0,14,4;MQ=60;FQ=-88.5	GT:PL:GQ	1/1:255,54,0:99			nc
NC_001142.9	391256	.	ag	a	214	.	INDEL;IS=69,0.907895;DP=75;VDB=4.218105e-01;AF1=1;AC1=2;DP4=0,1,35,33;MQ=60;FQ=-209;PV4=0.49,5e-07,1,0.27	GT:PL:GQ	1/1:255,174,0:99			nc
NC_001142.9	60683	.	ttt	tTTCtt	138	.	INDEL;IS=12,0.155844;DP=77;VDB=1.301640e-01;AF1=1;AC1=2;DP4=0,0,9,24;MQ=60;FQ=-134	GT:PL:GQ	1/1:179,99,0:99			nc
NC_001142.9	620343	.	aatat	a	214	.	INDEL;IS=9,0.142857;DP=62;VDB=6.227550e-02;AF1=1;AC1=2;DP4=0,0,22,30;MQ=60;FQ=-189	GT:PL:GQ	1/1:255,154,0:99			nc
NC_001143.9	387173	.	tga	tGACga	214	.	INDEL;IS=45,0.642857;DP=70;VDB=4.548512e-02;AF1=1;AC1=2;DP4=0,0,24,38;MQ=60;FQ=-222	GT:PL:GQ	1/1:255,187,0:99			TFA1
NC_001143.9	84294	.	aatt	a	214	.	INDEL;IS=56,0.800000;DP=69;VDB=3.776674e-01;AF1=1;AC1=2;DP4=0,0,28,37;MQ=60;FQ=-222	GT:PL:GQ	1/1:255,187,0:99			tRNA leu
NC_001144.5	127406	.	c	cT	214	.	INDEL;IS=56,0.835821;DP=64;VDB=6.253412e-02;AF1=1;AC1=2;DP4=0,0,26,29;MQ=60;FQ=-201	GT:PL:GQ	1/1:255,166,0:99			nc
NC_001144.5	723164	.	aaaacaaa	aaaa	214	.	INDEL;IS=5,0.073529;DP=68;VDB=7.364216e-02;AF1=1;AC1=2;DP4=4,1,23,31;MQ=60;FQ=-74.5;PV4=0.17,1,1,1	GT:PL:GQ	1/1:255,40,0:77			YLR296W	uk
NC_001146.8	560812	.	GAA	GAACGACTCGACTAA	214	.	INDEL;IS=55,0.808824;DP=68;VDB=1.479740e-03;AF1=1;AC1=2;DP4=0,0,31,24;MQ=60;FQ=-201	GT:PL:GQ	1/1:255,166,0:99			nc
NC_001146.8	599718	.	TTTTG	TTTTGATGCGTTGGGTTATTTG	170	.	INDEL;IS=3,0.600000;DP=5;VDB=9.183749e-02;AF1=1;AC1=2;DP4=0,0,2,3;MQ=58;FQ=-49.5	GT:PL:GQ	1/1:210,15,0:27			nc
NC_001146.8	7081	.	A	AC	17.1	.	INDEL;IS=140,0.972222;DP=144;VDB=1.290543e-02;AF1=1;AC1=2;DP4=0,0,3,1;MQ=40;FQ=-46.5	GT:PL:GQ	1/1:57,12,0:20			nc
NC_001146.8	7128	.	CT	C	217	.	INDEL;IS=206,0.899563;DP=226;VDB=1.783934e-04;AF1=0.5;AC1=1;DP4=0,12,21,17;MQ=50;FQ=68.5;PV4=0.00051,4e-05,1,0.1	GT:PL:GQ	0/1:255,0,103:99			nc
NC_001147.6	115143	.	AGAGGAAGTCGAGGA	AGA	76.5	.	INDEL;IS=4,0.050000;DP=64;VDB=3.798035e-10;AF1=0.5;AC1=1;DP4=13,15,4,1;MQ=58;FQ=79.5;PV4=0.34,0.12,0.0076,1	GT:PL:GQ	0/1:114,0,255:99			WSC3
NC_001147.6	160981	.	ag	a	185	.	INDEL;IS=46,0.793103;DP=51;VDB=3.520081e-01;AF1=1;AC1=2;DP4=1,1,20,24;MQ=60;FQ=-114;PV4=1,0.026,1,0.24	GT:PL:GQ	1/1:226,79,0:99			nc
NC_001147.6	522835	.	aaaaattaaaa	ataaaa	74.7	.	INDEL;IS=25,0.352113;DP=64;VDB=8.911903e-02;AF1=0.5263;AC1=1;DP4=0,6,11,9;MQ=60;FQ=-24.5;PV4=0.024,1,1,1	GT:PL:GQ	0/1:112,0,10:13			nc
NC_001147.6	81638	.	atatgt	at	217	.	INDEL;IS=4,0.043478;DP=92;VDB=2.538812e-01;AF1=0.5;AC1=1;DP4=7,7,7,5;MQ=60;FQ=217;PV4=0.71,1,1,1	GT:PL:GQ	0/1:255,0,255:99			nc upstream MDH2
NC_001148.4	485926	.	t	tGACACACACACA	97.5	.	INDEL;IS=50,0.769231;DP=65;VDB=9.795147e-02;AF1=1;AC1=2;DP4=0,0,22,27;MQ=60;FQ=-155	GT:PL:GQ	1/1:255,237,117:99			nc
NC_001148.4	631326	.	ta	tACCTATGCTAGTTTCCa	214	.	INDEL;IS=39,0.650000;DP=60;VDB=1.850578e-02;AF1=1;AC1=2;DP4=0,0,8,8;MQ=60;FQ=-82.5	GT:PL:GQ	1/1:255,48,0:93			nc
NC_001148.4	76573	.	a	aC	48.5	.	INDEL;IS=87,0.896907;DP=97;VDB=3.455587e-01;AF1=1;AC1=2;DP4=0,0,50,45;MQ=60;FQ=-290	GT:PL:GQ	1/1:89,255,0:99			nc
NC_001148.4	99466	.	a	aAAT	214	.	INDEL;IS=61,0.924242;DP=66;VDB=1.189994e-01;AF1=1;AC1=2;DP4=0,0,32,30;MQ=60;FQ=-201	GT:PL:GQ	1/1:255,166,0:99			nc
NC_001224.1	13063	.	A	AG	214	.	INDEL;IS=76,0.926829;DP=82;VDB=3.931324e-01;AF1=1;AC1=2;DP4=0,0,1,77;MQ=60;FQ=-270	GT:PL:GQ	1/1:255,235,0:99			nc
NC_001224.1	32496	.	C	CCACCATTAA	214	.	INDEL;IS=171,0.802817;DP=213;VDB=4.542269e-02;AF1=1;AC1=2;DP4=0,0,2,168;MQ=51;FQ=-290	GT:PL:GQ	1/1:255,255,0:99			nc ori
NC_001224.1	45550	.	ATTT	ATTTCTTT	153	.	INDEL;IS=88,0.578947;DP=152;VDB=1.637557e-41;AF1=1;AC1=2;DP4=0,0,3,70;MQ=60;FQ=-255	GT:PL:GQ	1/1:194,220,0:99			ori
NC_001224.1	48635	.	TA	T	173	.	INDEL;IS=181,0.973118;DP=184;VDB=1.406848e-01;AF1=1;AC1=2;DP4=0,0,0,133;MQ=60;FQ=-290	GT:PL:GQ	1/1:214,255,0:99			nc
NC_001224.1	50105	.	ATT	ATTT	102	.	INDEL;IS=12,0.091603;DP=131;VDB=1.664303e-02;AF1=1;AC1=2;DP4=0,0,0,21;MQ=60;FQ=-97.5	GT:PL:GQ	1/1:143,63,0:99			nc
NC_001224.1	69579	.	GGTTA	G	214	.	INDEL;IS=144,0.979592;DP=146;VDB=1.771800e-12;AF1=1;AC1=2;DP4=0,0,42,19;MQ=59;FQ=-219	GT:PL:GQ	1/1:255,184,0:99			nc
NC_001224.1	71156	.	TAA	TA	214	.	INDEL;IS=164,0.911111;DP=174;VDB=3.684792e-10;AF1=1;AC1=2;DP4=0,0,4,23;MQ=60;FQ=-116	GT:PL:GQ	1/1:255,81,0:99			nc
NC_001224.1	72389	.	TA	T	214	.	INDEL;IS=190,0.904762;DP=210;VDB=3.932467e-01;AF1=1;AC1=2;DP4=2,0,74,116;MQ=60;FQ=-290;PV4=0.16,0.0001,0.46,1	GT:PL:GQ	1/1:255,255,0:99			nc

## Sheet: eMAE 29.2c InDel
#CHROM	POS	ID	REF	ALT	QUAL	FILTER	INFO	FORMAT	eM2.2c-M2
NC_001133.9	198699	.	C	CG	34.5	.	INDEL;IS=44,0.936170;DP=47;VDB=1.778345e-03;AF1=1;AC1=2;DP4=0,0,2,5;MQ=60;FQ=-55.5	GT:PL:GQ	1/1:75,21,0:39
NC_001133.9	30644	.	TGA	TGAGA	150	.	INDEL;IS=61,0.924242;DP=66;VDB=6.157188e-03;AF1=1;AC1=2;DP4=0,0,5,5;MQ=60;FQ=-64.5	GT:PL:GQ	1/1:191,30,0:57
NC_001133.9	9051	.	aa	aAGa	101	.	INDEL;IS=2,0.025974;DP=77;VDB=2.570870e-02;AF1=1;AC1=2;DP4=0,0,2,1;MQ=60;FQ=-43.5	GT:PL:GQ	1/1:141,9,0:16
NC_001134.8	133884	.	tatatatataca	ta	217	.	INDEL;IS=4,0.050000;DP=79;VDB=4.034539e-03;AF1=0.502;AC1=1;DP4=1,2,22,17;MQ=60;FQ=-13.7;PV4=0.58,1,1,1	GT:PL:GQ	0/1:255,0,21:24
NC_001134.8	300032	.	tgaaaaa	t	217	.	INDEL;IS=5,0.083333;DP=60;VDB=1.512942e-01;AF1=0.5;AC1=1;DP4=9,4,18,11;MQ=60;FQ=112;PV4=0.74,1,1,1	GT:PL:GQ	0/1:255,0,147:99
NC_001134.8	423386	.	ag	aGg	160	.	INDEL;IS=3,0.044118;DP=68;VDB=3.238131e-02;AF1=1;AC1=2;DP4=0,0,7,2;MQ=60;FQ=-61.5	GT:PL:GQ	1/1:201,27,0:51
NC_001134.8	533149	.	G	GA	214	.	INDEL;IS=49,0.960784;DP=51;VDB=1.480332e-01;AF1=1;AC1=2;DP4=0,0,25,26;MQ=60;FQ=-189	GT:PL:GQ	1/1:255,154,0:99
NC_001134.8	597167	.	tAA	tAAA	214	.	INDEL;IS=61,0.910448;DP=67;VDB=2.620857e-02;AF1=1;AC1=2;DP4=0,0,35,29;MQ=60;FQ=-228	GT:PL:GQ	1/1:255,193,0:99
NC_001134.8	642993	.	caaaaaaaaaaa	caaaaaaaaa,caaaaaaaa	145	.	INDEL;IS=89,0.908163;DP=98;VDB=4.521971e-01;AF1=1;AC1=2;DP4=0,0,42,45;MQ=60;FQ=-290	GT:PL:GQ	1/1:186,255,0,181,235,178:99
NC_001134.8	700334	.	g	gAATATATATA	217	.	INDEL;IS=2,0.052632;DP=38;VDB=2.596040e-01;AF1=0.5;AC1=1;DP4=12,2,8,9;MQ=60;FQ=217;PV4=0.057,1,1,1	GT:PL:GQ	0/1:255,0,255:99
NC_001135.5	168933	.	a	aATATT	142	.	INDEL;IS=4,0.444444;DP=9;VDB=8.828460e-02;AF1=0.6672;AC1=1;DP4=0,2,1,3;MQ=46;FQ=-31.5;PV4=1,1,1,1	GT:PL:GQ	0/1:179,0,3:6
NC_001135.5	316102	.	GT	GCAATAT	76.5	.	INDEL;IS=30,0.379747;DP=79;VDB=1.931842e-01;AF1=0.5;AC1=1;DP4=0,8,10,3;MQ=40;FQ=79.2;PV4=0.001,0.43,3.8e-07,1	GT:PL:GQ	0/1:114,0,126:99
NC_001135.5	85069	.	at	aTt	64.6	.	INDEL;IS=4,0.363636;DP=11;VDB=1.349329e-02;AF1=1;AC1=2;DP4=3,2,0,4;MQ=27;FQ=-35.5;PV4=0.17,1,1,1	GT:PL:GQ	1/1:101,1,0:4
NC_001136.10	1151347	.	ctca	c	81.2	.	INDEL;IS=30,0.476190;DP=63;VDB=5.960000e-02;AF1=1;AC1=2;DP4=0,0,1,1;MQ=60;FQ=-40.5	GT:PL:GQ	1/1:120,6,0:10
NC_001136.10	157979	.	tt	tTAt	75.5	.	INDEL;IS=7,0.073684;DP=95;VDB=4.451314e-02;AF1=1;AC1=2;DP4=0,0,2,11;MQ=60;FQ=-73.5	GT:PL:GQ	1/1:116,39,0:75
NC_001136.10	680127	.	ac	a	214	.	INDEL;IS=55,0.833333;DP=66;VDB=1.355276e-01;AF1=1;AC1=2;DP4=0,0,32,25;MQ=60;FQ=-207	GT:PL:GQ	1/1:255,172,0:99
NC_001138.5	104572	.	ataaat	a	214	.	INDEL;IS=15,0.200000;DP=62;VDB=2.223516e-01;AF1=1;AC1=2;DP4=0,0,10,14;MQ=60;FQ=-107	GT:PL:GQ	1/1:255,72,0:99
NC_001138.5	107235	.	caaaaaaaa	cAAaaaaaaaa,cAAAaaaaaaaa,cAAAAaaaaaaaa	194	.	INDEL;IS=63,0.926471;DP=68;VDB=2.894632e-01;AF1=1;AC1=2;DP4=0,0,31,28;MQ=60;FQ=-191	GT:PL:GQ	1/1:255,176,20,178,0,160,249,130,140,246:99
NC_001138.5	224630	.	t	tCTTCATCCCCAG	217	.	INDEL;IS=2,0.023529;DP=85;VDB=3.994903e-01;AF1=0.5;AC1=1;DP4=9,5,22,23;MQ=60;FQ=101;PV4=0.37,1,1,1	GT:PL:GQ	0/1:255,0,136:99
NC_001138.5	97617	.	taaaaaaaaaaaaaaaa	taaaaaaaaaaaaaa,taaaaaaaaaaaaa	44.5	.	INDEL;IS=59,0.842857;DP=70;VDB=2.591493e-02;AF1=1;AC1=2;DP4=1,0,30,29;MQ=60;FQ=-151;PV4=1,1,1,0.31	GT:PL:GQ	1/1:85,116,0,64,35,49:99
NC_001138.5	98766	.	attttttttttt	atttttttttt,attttttttt	27.5	.	INDEL;IS=47,0.770492;DP=61;VDB=5.197409e-02;AF1=1;AC1=2;DP4=1,5,22,24;MQ=60;FQ=-115;PV4=0.21,1,1,0.12	GT:PL:GQ	1/1:68,80,0,78,119,67:99
NC_001139.9	102487	.	taaaaaaaaaaaaaa	tAAAaaaaaaaaaaaaaa,tAAAAaaaaaaaaaaaaaa,tAAaaaaaaaaaaaaaa	150	.	INDEL;IS=49,0.844828;DP=58;VDB=3.338105e-01;AF1=1;AC1=2;DP4=0,0,24,20;MQ=60;FQ=-140	GT:PL:GQ	1/1:241,155,50,161,0,140,245,130,149,239:99
NC_001139.9	274697	.	c	cATATATATATAT	217	.	INDEL;IS=2,0.055556;DP=36;VDB=2.584705e-01;AF1=0.5;AC1=1;DP4=7,3,10,7;MQ=60;FQ=210;PV4=0.69,1,1,1	GT:PL:GQ	0/1:255,0,245:99
NC_001139.9	307205	.	tatgtacat	tat	218	.	INDEL;IS=3,0.081081;DP=36;VDB=1.241342e-01;AF1=0.5263;AC1=1;DP4=1,1,1,6;MQ=60;FQ=-24.5;PV4=0.42,1,1,0.076	GT:PL:GQ	0/1:255,0,10:13
NC_001139.9	529943	.	catcctcatcc	cATCCTCATCCCAatcctcatcc	214	.	INDEL;IS=54,0.658537;DP=82;VDB=1.456717e-01;AF1=1;AC1=2;DP4=0,0,31,26;MQ=60;FQ=-198	GT:PL:GQ	1/1:255,163,0:99
NC_001140.6	167558	.	CAA	CA	84.5	.	INDEL;IS=93,1.000000;DP=93;VDB=1.787830e-05;AF1=1;AC1=2;DP4=0,0,9,5;MQ=60;FQ=-76.5	GT:PL:GQ	1/1:125,42,0:81
NC_001140.6	173133	.	taataaaa	taaa	88.5	.	INDEL;IS=51,0.621951;DP=82;VDB=2.432419e-01;AF1=1;AC1=2;DP4=0,0,29,29;MQ=60;FQ=-164	GT:PL:GQ	1/1:255,255,126:99
NC_001140.6	192740	.	TTCAA	TTCAATCAA	214	.	INDEL;IS=80,0.909091;DP=88;VDB=3.575325e-02;AF1=1;AC1=2;DP4=0,0,22,19;MQ=60;FQ=-158	GT:PL:GQ	1/1:255,123,0:99
NC_001140.6	334427	.	cttt	cTttt,cTTttt	91.6	.	INDEL;IS=52,0.722222;DP=72;VDB=2.764113e-01;AF1=1;AC1=2;DP4=7,1,30,22;MQ=60;FQ=-35.5;PV4=0.14,1,1,0.29	GT:PL:GQ	1/1:255,128,127,161,0,225:4
NC_001140.6	391849	.	taaa	tAATAAATTATAATAATAGCAGTAATAATAATATCaaa	214	.	INDEL;IS=7,0.101449;DP=69;VDB=2.495746e-04;AF1=1;AC1=2;DP4=0,0,28,17;MQ=60;FQ=-167	GT:PL:GQ	1/1:255,132,0:99
NC_001140.6	413608	.	taatgtTTATTATCAatgtttattat	tAATGTTTATTATCaatgtTTATTATCAatgtttattat	214	.	INDEL;IS=35,0.454545;DP=77;VDB=2.047272e-01;AF1=1;AC1=2;DP4=0,0,25,24;MQ=60;FQ=-183	GT:PL:GQ	1/1:255,148,0:99
NC_001140.6	551736	.	a	aAAAC	148	.	INDEL;IS=2,0.010000;DP=200;VDB=3.912763e-01;AF1=0.5;AC1=1;DP4=15,39,32,26;MQ=34;FQ=151;PV4=0.0041,1,6.2e-07,1	GT:PL:GQ	0/1:186,0,255:99
NC_001140.6	81858	.	caaaaaaaaaaaaaaaaaaaaaa	cAAAaaaaaaaaaaaaaaaaaaaaaa,cAAAAaaaaaaaaaaaaaaaaaaaaaa,cAAaaaaaaaaaaaaaaaaaaaaaa	46.5	.	INDEL;IS=32,0.640000;DP=49;VDB=2.712910e-01;AF1=1;AC1=2;DP4=1,1,13,13;MQ=59;FQ=-71.5;PV4=1,1,0.39,1	GT:PL:GQ	1/1:98,48,11,72,0,64,102,41,69,97:71
NC_001141.2	105385	.	caatagtGGTAATagtagtaataata	caata	81.2	.	INDEL;IS=24,0.857143;DP=28;VDB=5.960000e-02;AF1=1;AC1=2;DP4=0,0,1,1;MQ=60;FQ=-40.5	GT:PL:GQ	1/1:120,6,0:10
NC_001141.2	22273	.	TC	TCC	32	.	INDEL;IS=2,0.285714;DP=7;VDB=7.063145e-02;AF1=1;AC1=2;DP4=0,0,2,2;MQ=22;FQ=-46.5	GT:PL:GQ	1/1:72,12,0:21
NC_001141.2	274032	.	ctatatatatatatat	cTATATATATAtatatatatatatat	203	.	INDEL;IS=41,0.732143;DP=56;VDB=1.247786e-01;AF1=1;AC1=2;DP4=0,0,24,14;MQ=60;FQ=-138	GT:PL:GQ	1/1:255,114,11:99
NC_001141.2	57276	.	t	tAAAAAAAAAAA	174	.	INDEL;IS=8,0.170213;DP=47;VDB=1.707139e-01;AF1=0.5;AC1=1;DP4=17,1,3,6;MQ=60;FQ=177;PV4=0.0017,1,1,1	GT:PL:GQ	0/1:212,0,255:99
NC_001142.9	120779	.	AC	ACCACCAAGACTACCTC	11.8	.	INDEL;IS=6,0.080000;DP=75;VDB=3.091819e-01;AF1=0.5;AC1=1;DP4=38,27,1,5;MQ=59;FQ=14.6;PV4=0.084,0.19,0.0084,1	GT:PL:GQ	0/1:49,0,255:51
NC_001142.9	136906	.	aaaaagaaaa	aaaaa	217	.	INDEL;IS=2,0.028169;DP=68;VDB=2.779931e-01;AF1=0.5;AC1=1;DP4=5,6,23,23;MQ=60;FQ=65.5;PV4=1,1,1,1	GT:PL:GQ	0/1:255,0,100:99
NC_001142.9	470127	.	atagta	ata	214	.	INDEL;IS=48,0.727273;DP=65;VDB=9.490383e-02;AF1=1;AC1=2;DP4=0,0,35,24;MQ=60;FQ=-213	GT:PL:GQ	1/1:255,178,0:99
NC_001142.9	539490	.	CAAGTTTGTGACACCTTATAATAAAAGT	CAAGT	214	.	INDEL;IS=42,0.688525;DP=61;VDB=1.160322e-04;AF1=1;AC1=2;DP4=0,0,17,26;MQ=60;FQ=-164	GT:PL:GQ	1/1:255,129,0:99
NC_001142.9	90279	.	g	gA,gAT	41.5	.	INDEL;IS=66,0.942857;DP=70;VDB=2.311443e-01;AF1=1;AC1=2;DP4=0,0,36,31;MQ=60;FQ=-231	GT:PL:GQ	1/1:82,196,0,80,160,74:99
NC_001143.9	240667	.	gtcatcatcatcgtcatcatcatc	gTCATCAtcatcatcatcgtcatcatcatc	214	.	INDEL;IS=3,0.044776;DP=67;VDB=5.451585e-02;AF1=1;AC1=2;DP4=0,0,24,34;MQ=60;FQ=-210	GT:PL:GQ	1/1:255,175,0:99
NC_001143.9	2465	.	CAT	C	100	.	INDEL;IS=4,1.000000;DP=4;VDB=7.458921e-02;AF1=1;AC1=2;DP4=0,0,3,1;MQ=43;FQ=-46.5	GT:PL:GQ	1/1:140,12,0:21
NC_001143.9	457	.	C	CA	87.7	.	INDEL;IS=7,1.000000;DP=7;VDB=1.803553e-02;AF1=1;AC1=2;DP4=0,0,5,0;MQ=52;FQ=-49.5	GT:PL:GQ	1/1:128,15,0:27
NC_001143.9	523649	.	ttgttgctgctgttgctgctg	ttgctgttgctgctg	214	.	INDEL;IS=65,0.822785;DP=79;VDB=8.249875e-04;AF1=1;AC1=2;DP4=0,0,32,33;MQ=60;FQ=-222	GT:PL:GQ	1/1:255,187,0:99
NC_001143.9	614247	.	T	TA	214	.	INDEL;IS=65,0.942029;DP=69;VDB=1.011179e-01;AF1=1;AC1=2;DP4=0,0,44,22;MQ=60;FQ=-234	GT:PL:GQ	1/1:255,199,0:99
NC_001143.9	658095	.	caaaaaaaaaa	cAAAaaaaaaaaaa,cAAAAaaaaaaaaaa	214	.	INDEL;IS=57,0.919355;DP=62;VDB=5.114618e-02;AF1=1;AC1=2;DP4=0,0,27,27;MQ=60;FQ=-167	GT:PL:GQ	1/1:255,132,0,235,11,223:99
NC_001143.9	68468	.	T	TG	115	.	INDEL;IS=74,0.936709;DP=79;VDB=1.155377e-02;AF1=1;AC1=2;DP4=0,0,2,3;MQ=60;FQ=-49.5	GT:PL:GQ	1/1:155,15,0:27
NC_001144.5	1011952	.	ctgttgttgttgttgttgttg	cTGTTGTtgttgttgttgttgttgttg	214	.	INDEL;IS=55,0.670732;DP=82;VDB=2.610706e-06;AF1=1;AC1=2;DP4=0,0,32,24;MQ=60;FQ=-192	GT:PL:GQ	1/1:255,157,0:99
NC_001144.5	204055	.	at	aTt	214	.	INDEL;IS=51,0.809524;DP=63;VDB=1.660183e-01;AF1=1;AC1=2;DP4=0,0,24,34;MQ=60;FQ=-201	GT:PL:GQ	1/1:255,166,0:99
NC_001144.5	559220	.	gcaacaacaacaacaacaa	gCAACAAcaacaacaacaacaacaa	214	.	INDEL;IS=58,0.707317;DP=82;VDB=2.600380e-01;AF1=1;AC1=2;DP4=1,1,33,35;MQ=60;FQ=-145;PV4=1,1,1,1	GT:PL:GQ	1/1:255,110,0:99
NC_001144.5	563514	.	ca	cACACATATATATa	163	.	INDEL;IS=36,0.666667;DP=53;VDB=1.201475e-02;AF1=1;AC1=2;DP4=0,0,2,3;MQ=60;FQ=-49.5	GT:PL:GQ	1/1:203,15,0:27
NC_001144.5	794023	.	GTATA	GTATATA	13.6	.	INDEL;IS=68,0.883117;DP=77;VDB=5.870764e-02;AF1=1;AC1=2;DP4=0,0,1,2;MQ=60;FQ=-43.5	GT:PL:GQ	1/1:53,9,0:14
NC_001144.5	829417	.	atat	aTGtat	214	.	INDEL;IS=51,0.836066;DP=61;VDB=4.009541e-01;AF1=1;AC1=2;DP4=0,0,34,26;MQ=60;FQ=-210	GT:PL:GQ	1/1:255,175,0:99
NC_001145.3	275801	.	TAATA	TAATAAATA	215	.	INDEL;IS=62,0.898551;DP=69;VDB=2.104237e-03;AF1=1;AC1=2;DP4=0,0,5,2;MQ=60;FQ=-55.5	GT:PL:GQ	1/1:255,21,0:39
NC_001145.3	651387	.	AC	AATC	214	.	INDEL;IS=66,0.929577;DP=71;VDB=3.375541e-01;AF1=1;AC1=2;DP4=0,0,39,27;MQ=60;FQ=-234	GT:PL:GQ	1/1:255,199,0:99
NC_001146.8	7001	.	TAA	TA	204	.	INDEL;IS=58,0.597938;DP=97;VDB=7.790221e-02;AF1=0.5;AC1=1;DP4=6,6,15,8;MQ=55;FQ=165;PV4=0.48,0.00012,1,0.37	GT:PL:GQ	0/1:242,0,200:99
NC_001146.8	772582	.	GTT	GTTTTT	217	.	INDEL;IS=4,0.060606;DP=66;VDB=1.500783e-01;AF1=1;AC1=2;DP4=3,2,25,19;MQ=60;FQ=-37.5;PV4=1,1,1,1	GT:PL:GQ	1/1:255,3,0:6
NC_001146.8	783767	.	T	TA	63.5	.	INDEL;IS=9,0.750000;DP=12;VDB=8.617505e-02;AF1=0.5016;AC1=1;DP4=1,1,2,4;MQ=36;FQ=-12.8;PV4=1,1,1,0.27	GT:PL:GQ	0/1:101,0,22:25
NC_001146.8	783960	.	G	GT	64.5	.	INDEL;IS=15,0.882353;DP=17;VDB=4.391068e-03;AF1=1;AC1=2;DP4=0,0,13,0;MQ=34;FQ=-73.5	GT:PL:GQ	1/1:105,39,0:75
NC_001147.6	63056	.	gtcatcatcatcatcatcatcatcatcatca	gTCAtcatcatcatcatcatcatcatcatcatca	214	.	INDEL;IS=44,0.647059;DP=68;VDB=2.817688e-01;AF1=1;AC1=2;DP4=1,0,26,30;MQ=60;FQ=-148;PV4=0.47,1,1,0.33	GT:PL:GQ	1/1:255,113,0:99
NC_001148.4	606389	.	ttgctg	ttg	217	.	INDEL;IS=6,0.058252;DP=103;VDB=3.469635e-03;AF1=0.5;AC1=1;DP4=1,2,3,5;MQ=60;FQ=99.5;PV4=1,0.41,1,1	GT:PL:GQ	0/1:255,0,134:99
NC_001224.1	72831	.	T	TA	60.5	.	INDEL;IS=7,0.538462;DP=13;VDB=1.089909e-03;AF1=1;AC1=2;DP4=0,0,0,7;MQ=60;FQ=-55.5	GT:PL:GQ	1/1:101,21,0:39

## Sheet: eTAE 29l InDel
#CHROM	POS	ID	REF	ALT	QUAL	FILTER	INFO	eT73l
NC_001133.9	2491	.	AG	A	3.25	.	INDEL;IS=3,0.090909;VDB=0.0424209;AF1=0.5001;AC1=1;MQ=36;FQ=-5.1;PV4=0.14,1,1,1;DP=33;DP4=4,1,0,3;AN=2;AC=1	GT:PL:GQ	0/1:38,0,32:35
NC_001133.9	30771	.	T	TA	74.5	.	INDEL;IS=56,0.918033;VDB=0.00288756;AF1=1;AC1=2;MQ=60;FQ=-61.5;DP=61;DP4=0,0,4,5;AN=2;AC=2	GT:PL:GQ	1/1:115,27,0:51
NC_001133.9	69677	.	ga	g	89.5	.	INDEL;IS=36,0.433735;VDB=0.202678;AF1=0.5;AC1=1;MQ=60;FQ=92.3;PV4=0.47,2.3e-14,1,0.049;DP=83;DP4=22,16,15,16;AN=2;AC=1	GT:PL:GQ	0/1:127,0,140:99
NC_001134.8	43131	.	tg	t	14.6	.	INDEL;IS=7,0.111111;VDB=0.0129784;AF1=0.5;AC1=1;MQ=60;FQ=17.6;PV4=0.00021,0.17,1,1;DP=63;DP4=4,18,7,0;AN=2;AC=1	GT:PL:GQ	0/1:52,0,228:55
NC_001134.8	122586	.	t	tA	162	.	INDEL;IS=3,0.055556;VDB=0.204709;AF1=0.5;AC1=1;MQ=60;FQ=152;PV4=0.75,1,1,1;DP=54;DP4=8,10,10,9;AN=2;AC=1	GT:PL:GQ	0/1:200,0,187:99
NC_001134.8	464202	.	T	TTGAGCTTGTGCG	217	.	INDEL;IS=2,0.022472;VDB=0.0146069;AF1=0.5;AC1=1;MQ=60;FQ=44.5;PV4=0.39,1,1,1;DP=89;DP4=4,2,11,14;AN=2;AC=1	GT:PL:GQ	0/1:255,0,79:82
NC_001134.8	571328	.	c	cAAAAAAA	46.5	.	INDEL;IS=25,0.438596;VDB=0.101093;AF1=1;AC1=2;MQ=60;FQ=-64.5;PV4=0.45,1,1,0.33;DP=57;DP4=1,0,9,12;AN=2;AC=2	GT:PL:GQ	1/1:255,198,168:57
NC_001134.8	682004	.	a	aAC	141	.	INDEL;IS=2,0.029851;VDB=0.011834;AF1=1;AC1=2;MQ=60;FQ=-70.5;DP=67;DP4=0,0,9,3;AN=2;AC=2	GT:PL:GQ	1/1:182,36,0:69
NC_001135.5	159	.	cacacaccacaccca	c	51.9	.	INDEL;IS=15,0.079365;VDB=0.0193258;AF1=0.5554;AC1=1;MQ=47;FQ=-27.5;PV4=1,1,0.19,0.0045;DP=185;DP4=1,0,4,0;AN=2;AC=1	GT:PL:GQ	0/1:89,0,7:10
NC_001135.5	272	.	a	aCC	53.5	.	INDEL;IS=32,0.176796;VDB=0.102205;AF1=0.5005;AC1=1;MQ=44;FQ=-8.23;PV4=0.47,1,0.21,0.22;DP=164;DP4=0,2,2,2;AN=2;AC=1	GT:PL:GQ	0/1:91,0,27:30
NC_001135.5	82449	.	cag	c	214	.	INDEL;IS=2,0.035714;VDB=0.318192;AF1=1;AC1=2;MQ=60;FQ=-192;DP=56;DP4=0,0,20,32;AN=2;AC=2	GT:PL:GQ	1/1:255,157,0:99
NC_001135.5	231005	.	c	cTTTT,cTTT,cTT	48.6	.	INDEL;IS=35,0.603448;VDB=0.16834;AF1=1;AC1=2;MQ=60;FQ=-51.5;PV4=1,1,1,0.32;DP=58;DP4=1,0,13,6;AN=2;AC=2,0,0	GT:PL:GQ	1/1:124,52,35,97,0,82,123,34,81,115:31
NC_001136.10	481	.	ACTACCACCACCG	A	13.9	.	INDEL;IS=5,1;VDB=0.0300887;AF1=1;AC1=2;MQ=20;FQ=-49.5;DP=5;DP4=0,0,4,1;AN=2;AC=2	GT:PL:GQ	1/1:54,15,0:23
NC_001136.10	20559	.	atatt	a	119	.	INDEL;IS=2,0.04878;VDB=0.104627;AF1=0.5;AC1=1;MQ=60;FQ=119;PV4=0.063,0.38,1,1;DP=40;DP4=1,10,5,5;AN=2;AC=1	GT:PL:GQ	0/1:157,0,156:99
NC_001136.10	88020	.	ga	g	73.7	.	INDEL;IS=5,0.052632;VDB=0.0829944;AF1=1;AC1=2;MQ=60;FQ=-49.5;DP=95;DP4=0,0,2,3;AN=2;AC=2	GT:PL:GQ	1/1:114,15,0:27
NC_001136.10	123808	.	at	a	111	.	INDEL;IS=15,0.1875;VDB=0.15071;AF1=1;AC1=2;MQ=60;FQ=-46.5;PV4=1,0.023,1,0.35;DP=23;DP4=0,1,7,6;AN=2;AC=2	GT:PL:GQ	1/1:151,12,0:21
NC_001136.10	309620	.	CA	C	27.2	.	INDEL;IS=4,0.095238;VDB=0.0784;AF1=1;AC1=2;MQ=60;FQ=-40.5;DP=4;DP4=0,0,2,0;AN=2;AC=2	GT:PL:GQ	1/1:66,6,0:10
NC_001136.10	384485	.	TGAACGGTCGAGGTAGTTG	T	217	.	INDEL;IS=11,0.061453;VDB=0.510454;AF1=0.5;AC1=1;MQ=60;FQ=217;PV4=0.22,4.6e-08,0.013,1;DP=177;DP4=35,82,4,20;AN=2;AC=1	GT:PL:GQ	0/1:255,0,255:99
NC_001136.10	390456	.	a	aTTTTTATTATTATTG	217	.	INDEL;IS=3,0.05;VDB=0.340487;AF1=0.5;AC1=1;MQ=60;FQ=217;PV4=0.72,1,1,1;DP=60;DP4=25,16,5,5;AN=2;AC=1	GT:PL:GQ	0/1:255,0,255:99
NC_001136.10	441302	.	gttgtta	g	218	.	INDEL;IS=3,0.050847;VDB=0.343388;AF1=0.508;AC1=1;MQ=60;FQ=-19.6;PV4=0.38,1,1,1;DP=59;DP4=1,5,17,23;AN=2;AC=1	GT:PL:GQ	0/1:255,0,15:18
NC_001136.10	592978	.	tttg	t	218	.	INDEL;IS=9,0.115385;VDB=0.178536;AF1=0.5939;AC1=1;MQ=60;FQ=-29.5;PV4=0.5,1,1,0.3;DP=73;DP4=0,2,6,8;AN=2;AC=1	GT:PL:GQ	0/1:255,0,5:8
NC_001136.10	617273	.	CTTGTT	C	217	.	INDEL;IS=2,0.021505;VDB=0.0322002;AF1=0.5;AC1=1;MQ=60;FQ=217;PV4=0.19,1,1,1;DP=93;DP4=4,8,23,16;AN=2;AC=1	GT:PL:GQ	0/1:255,0,255:99
NC_001136.10	636900	.	a	aT	3.87	.	INDEL;IS=51,0.56044;VDB=0.300202;AF1=0.5128;AC1=1;MQ=60;FQ=-21.6;PV4=0.026,1,1,1;DP=91;DP4=22,12,19,30;AN=2;AC=1	GT:PL:GQ	0/1:39,0,13:20
NC_001136.10	682670	.	g	gTA	19.5	.	INDEL;IS=9,0.1;VDB=0.114793;AF1=0.5;AC1=1;MQ=60;FQ=22.5;PV4=1,1,1,1;DP=90;DP4=43,27,6,3;AN=2;AC=1	GT:PL:GQ	0/1:57,0,255:60
NC_001136.10	742288	.	A	AGGGTTATTG	217	.	INDEL;IS=2,0.028169;VDB=0.219792;AF1=0.5;AC1=1;MQ=60;FQ=217;PV4=1,1,1,1;DP=71;DP4=8,10,20,25;AN=2;AC=1	GT:PL:GQ	0/1:255,0,255:99
NC_001136.10	742306	.	G	GTCGTTATTT	217	.	INDEL;IS=2,0.026667;VDB=0.271998;AF1=0.5;AC1=1;MQ=60;FQ=10.8;PV4=1,1,1,1;DP=75;DP4=4,5,24,28;AN=2;AC=1	GT:PL:GQ	0/1:255,0,45:48
NC_001136.10	1204886	.	t	tATC	214	.	INDEL;IS=68,0.747253;VDB=0.0776427;AF1=1;AC1=2;MQ=60;FQ=-59.5;PV4=1,1,1,1;DP=91;DP4=2,2,34,37;AN=2;AC=2	GT:PL:GQ	1/1:255,25,0:47
NC_001136.10	1456578	.	a	aACAT	215	.	INDEL;IS=3,0.047619;VDB=0.0119294;AF1=1;AC1=2;MQ=60;FQ=-52.5;DP=11;DP4=0,0,2,4;AN=2;AC=2	GT:PL:GQ	1/1:255,18,0:33
NC_001136.10	1485412	.	a	aC	10.8	.	INDEL;IS=2,0.026667;VDB=0.0921375;AF1=0.5;AC1=1;MQ=60;FQ=13.7;PV4=0.26,0.045,1,1;DP=75;DP4=6,3,5,0;AN=2;AC=1	GT:PL:GQ	0/1:48,0,159:50
NC_001136.10	1514914	.	TA	T	214	.	INDEL;IS=3,0.036145;VDB=0.399714;AF1=1;AC1=2;MQ=60;FQ=-258;DP=83;DP4=0,0,37,37;AN=2;AC=2	GT:PL:GQ	1/1:255,223,0:99
NC_001136.10	1525450	.	gggtgt	g	21	.	INDEL;IS=4,0.444444;VDB=0.0129054;AF1=1;AC1=2;MQ=21;FQ=-46.5;DP=9;DP4=0,0,4,0;AN=2;AC=2	GT:PL:GQ	1/1:61,12,0:21
NC_001137.3	33475	.	c	cTT	21.6	.	INDEL;IS=36,0.439024;VDB=0.0416521;AF1=0.5129;AC1=1;MQ=60;FQ=-21.6;PV4=1,1,1,0.36;DP=82;DP4=13,12,16,13;AN=2;AC=1	GT:PL:GQ	0/1:59,0,13:16
NC_001137.3	59368	.	ttttc	t	214	.	INDEL;IS=2,0.026316;VDB=0.324342;AF1=1;AC1=2;MQ=60;FQ=-164;DP=76;DP4=0,0,23,20;AN=2;AC=2	GT:PL:GQ	1/1:255,129,0:99
NC_001137.3	122728	.	gaaa	ga,gaa,g	9.92	.	INDEL;IS=57,0.77027;VDB=0.361686;AF1=1;AC1=2;MQ=60;FQ=-73.5;PV4=1,1,1,1;DP=72;DP4=2,1,28,18;AN=2;AC=2,0,0	GT:PL:GQ	1/1:50,39,0,86,1,42,47,37,85,42:45
NC_001137.3	132558	.	G	GCA	217	.	INDEL;IS=35,0.538462;VDB=0.0683269;AF1=0.5;AC1=1;MQ=60;FQ=116;PV4=1,1,1,1;DP=65;DP4=4,4,15,20;AN=2;AC=1	GT:PL:GQ	0/1:255,0,151:99
NC_001137.3	141474	.	GT	G	7.35	.	INDEL;IS=29,0.426471;VDB=0.369222;AF1=0.5;AC1=1;MQ=60;FQ=8.88;PV4=1,1.6e-05,1,0.013;DP=67;DP4=20,13,17,12;AN=2;AC=1	GT:PL:GQ	0/1:44,0,49:45
NC_001137.3	194691	.	a	aG	28	.	INDEL;IS=29,0.446154;VDB=0.016952;AF1=1;AC1=2;MQ=60;FQ=-38.5;PV4=1,1,1,0.47;DP=65;DP4=0,1,2,3;AN=2;AC=2	GT:PL:GQ	1/1:66,4,0:7
NC_001137.3	256302	.	cgtatat	c	217	.	INDEL;IS=2,0.025974;VDB=0.41171;AF1=0.5;AC1=1;MQ=60;FQ=65.5;PV4=0.76,1,1,1;DP=77;DP4=8,5,28,24;AN=2;AC=1	GT:PL:GQ	0/1:255,0,100:99
NC_001137.3	258190	.	a	aAC	124	.	INDEL;IS=2,0.022472;VDB=0.250504;AF1=0.5;AC1=1;MQ=60;FQ=127;PV4=0.21,0.059,1,1;DP=89;DP4=9,6,12,2;AN=2;AC=1	GT:PL:GQ	0/1:162,0,252:99
NC_001138.5	12479	.	t	tATAC,tAA	172	.	INDEL;IS=2,0.017391;VDB=0.273637;AF1=1;AC1=2;MQ=33;FQ=-83.5;PV4=0.29,0.071,1,1;DP=115;DP4=3,1,16,26;AN=2;AC=2,0	GT:PL:GQ	1/1:213,49,0,194,42,212:95
NC_001138.5	62894	.	a	aTATC	215	.	INDEL;IS=2,0.029851;VDB=0.298385;AF1=1;AC1=2;MQ=60;FQ=-47.5;PV4=1,1,1,1;DP=67;DP4=2,3,24,24;AN=2;AC=2	GT:PL:GQ	1/1:255,13,0:23
NC_001138.5	73365	.	t	tATTATTATA	217	.	INDEL;IS=2,0.025316;VDB=0.355144;AF1=0.5;AC1=1;MQ=60;FQ=80.5;PV4=0.74,1,1,1;DP=79;DP4=5,7,21,20;AN=2;AC=1	GT:PL:GQ	0/1:255,0,115:99
NC_001138.5	76000	.	tttc	t	214	.	INDEL;IS=32,0.444444;VDB=0.293271;AF1=1;AC1=2;MQ=60;FQ=-152;DP=48;DP4=0,0,16,23;AN=2;AC=2	GT:PL:GQ	1/1:255,117,0:99
NC_001138.5	87975	.	gtgc	g	99.5	.	INDEL;IS=4,0.044944;VDB=0.175012;AF1=0.5;AC1=1;MQ=60;FQ=102;PV4=0.72,0.0047,1,1;DP=89;DP4=6,13,6,8;AN=2;AC=1	GT:PL:GQ	0/1:137,0,255:99
NC_001138.5	96024	.	c	cATAT	147	.	INDEL;IS=9,0.166667;VDB=0.0843373;AF1=1;AC1=2;MQ=60;FQ=-82.5;DP=54;DP4=0,0,7,12;AN=2;AC=2	GT:PL:GQ	1/1:255,115,67:93
NC_001138.5	179322	.	t	tTCG	217	.	INDEL;IS=3,0.036145;VDB=0.163227;AF1=0.5;AC1=1;MQ=60;FQ=217;PV4=1,1,1,1;DP=83;DP4=11,16,12,16;AN=2;AC=1	GT:PL:GQ	0/1:255,0,255:99
NC_001139.9	69392	.	cta	c	214	.	INDEL;IS=2,0.026316;VDB=0.0432471;AF1=1;AC1=2;MQ=60;FQ=-116;DP=72;DP4=0,0,9,18;AN=2;AC=2	GT:PL:GQ	1/1:255,81,0:99
NC_001139.9	307203	.	tatatgtac	t	215	.	INDEL;IS=2,0.04878;VDB=0.0654064;AF1=1;AC1=2;MQ=60;FQ=-55.5;DP=41;DP4=0,0,1,6;AN=2;AC=2	GT:PL:GQ	1/1:255,21,0:39
NC_001139.9	413964	.	aag	a	217	.	INDEL;IS=13,0.1625;VDB=0.182833;AF1=0.5;AC1=1;MQ=60;FQ=157;PV4=0.62,0.22,1,1;DP=78;DP4=2,4,6,5;AN=2;AC=1	GT:PL:GQ	0/1:255,0,192:99
NC_001139.9	431404	.	a	aATTATTAATATTATTACT	217	.	INDEL;IS=3,0.051724;VDB=0.001135;AF1=0.5;AC1=1;MQ=60;FQ=217;PV4=0.78,1,1,1;DP=58;DP4=11,16,9,16;AN=2;AC=1	GT:PL:GQ	0/1:255,0,255:99
NC_001139.9	431424	.	t	tTATTATTATTATTAC	214	.	INDEL;IS=23,0.348485;VDB=0.297731;AF1=1;AC1=2;MQ=60;FQ=-137;DP=66;DP4=0,0,12,22;AN=2;AC=2	GT:PL:GQ	1/1:255,102,0:99
NC_001139.9	431464	.	t	tTTATTAA	214	.	INDEL;IS=8,0.137931;VDB=0.176239;AF1=1;AC1=2;MQ=60;FQ=-101;DP=55;DP4=0,0,12,10;AN=2;AC=2	GT:PL:GQ	1/1:255,66,0:99
NC_001139.9	433210	.	agg	a,ag	103	.	INDEL;IS=8,0.093023;VDB=0.00287783;AF1=1;AC1=2;MQ=60;FQ=-55.5;DP=86;DP4=0,0,7,1;AN=2;AC=2,0	GT:PL:GQ	1/1:152,30,9,131,0,128:39
NC_001139.9	529944	.	a	aTCCTCATCCCAC	217	.	INDEL;IS=2,0.022222;VDB=0.0970649;AF1=0.5;AC1=1;MQ=60;FQ=21.5;PV4=1,1,1,1;DP=90;DP4=5,5,25,23;AN=2;AC=1	GT:PL:GQ	0/1:255,0,56:59
NC_001139.9	577405	.	a	aT	6.03	.	INDEL;IS=41,0.450549;VDB=0.0277167;AF1=1;AC1=2;MQ=60;FQ=-48.5;PV4=0.54,1,1,0.13;DP=91;DP4=8,6,18,21;AN=2;AC=2	GT:PL:GQ	1/1:45,14,0:15
NC_001139.9	593373	.	tatatata	t	217	.	INDEL;IS=7,0.102941;VDB=0.0894246;AF1=0.5003;AC1=1;MQ=60;FQ=-5.84;PV4=1,1,1,1;DP=68;DP4=1,2,8,8;AN=2;AC=1	GT:PL:GQ	0/1:255,0,30:33
NC_001139.9	644783	.	atatg	a	217	.	INDEL;IS=15,0.294118;VDB=0.192536;AF1=0.5;AC1=1;MQ=60;FQ=92.5;PV4=0.29,1,1,0.16;DP=51;DP4=3,1,7,11;AN=2;AC=1	GT:PL:GQ	0/1:255,0,127:99
NC_001139.9	788497	.	t	tCA	73.4	.	INDEL;IS=3,0.033708;VDB=0.0206384;AF1=1;AC1=2;MQ=60;FQ=-43.5;DP=89;DP4=0,0,2,1;AN=2;AC=2	GT:PL:GQ	1/1:113,9,0:16
NC_001139.9	888721	.	G	GATGT	217	.	INDEL;IS=2,0.029851;VDB=0.231363;AF1=0.5;AC1=1;MQ=60;FQ=44.5;PV4=0.74,1,1,1;DP=67;DP4=7,4,26,23;AN=2;AC=1	GT:PL:GQ	0/1:255,0,79:82
NC_001139.9	949252	.	t	tATATATATATAC	205	.	INDEL;IS=2,0.037037;VDB=0.00132036;AF1=0.5;AC1=1;MQ=60;FQ=96.5;PV4=0.09,1,1,1;DP=30;DP4=7,3,11,0;AN=2;AC=1	GT:PL:GQ	0/1:243,0,131:99
NC_001139.9	1004507	.	a	aAT	42.6	.	INDEL;IS=34,0.576271;VDB=0.159026;AF1=0.5163;AC1=1;MQ=60;FQ=-22.5;PV4=1,1,1,1;DP=59;DP4=2,1,20,19;AN=2;AC=1	GT:PL:GQ	0/1:255,175,187:15
NC_001139.9	1063429	.	a	aTATG	217	.	INDEL;IS=2,0.030769;VDB=0.365345;AF1=0.5;AC1=1;MQ=60;FQ=35.5;PV4=0.48,1,1,1;DP=65;DP4=3,6,21,22;AN=2;AC=1	GT:PL:GQ	0/1:255,0,70:73
NC_001139.9	1073587	.	C	CT	214	.	INDEL;IS=78,0.917647;VDB=0.133559;AF1=1;AC1=2;MQ=60;FQ=-170;DP=85;DP4=0,0,24,21;AN=2;AC=2	GT:PL:GQ	1/1:255,135,0:99
NC_001140.6	14823	.	A	ATTTTTTTTTT	217	.	INDEL;IS=31,0.596154;VDB=0.00226238;AF1=0.5;AC1=1;MQ=60;FQ=136;PV4=0.0047,1,1,1;DP=52;DP4=0,8,17,13;AN=2;AC=1	GT:PL:GQ	0/1:255,0,171:99
NC_001140.6	67588	.	C	CTTTA	216	.	INDEL;IS=2,0.023529;VDB=0.41796;AF1=1;AC1=2;MQ=60;FQ=-41.5;PV4=0.7,1,1,1;DP=85;DP4=6,2,37,21;AN=2;AC=2	GT:PL:GQ	1/1:255,7,0:12
NC_001140.6	340066	.	a	aTAGTAG	217	.	INDEL;IS=2,0.036364;VDB=0.0043853;AF1=0.5;AC1=1;MQ=60;FQ=217;PV4=0.0078,1,1,1;DP=55;DP4=4,7,12,1;AN=2;AC=1	GT:PL:GQ	0/1:255,0,255:99
NC_001140.6	512226	.	aaagt	a	152	.	INDEL;IS=3,0.038462;VDB=0.00658934;AF1=1;AC1=2;MQ=60;FQ=-135;PV4=0.37,1,1,1;DP=77;DP4=0,1,25,14;AN=2;AC=2	GT:PL:GQ	1/1:193,100,0:99
NC_001140.6	518736	.	CT	C	214	.	INDEL;IS=11,0.139241;VDB=0.323022;AF1=1;AC1=2;MQ=60;FQ=-158;PV4=0.47,1,1,1;DP=79;DP4=1,0,21,25;AN=2;AC=2	GT:PL:GQ	1/1:255,123,0:99
NC_001140.6	556870	.	g	gTGTGT	46.5	.	INDEL;IS=5,0.041667;VDB=0.136813;AF1=0.5;AC1=1;MQ=37;FQ=47.7;PV4=1,1,1,1;DP=120;DP4=2,6,1,1;AN=2;AC=1	GT:PL:GQ	0/1:84,0,87:85
NC_001141.2	128098	.	ag	a	214	.	INDEL;IS=2,0.028169;VDB=0.049625;AF1=1;AC1=2;MQ=60;FQ=-208;PV4=1,0.37,1,0.34;DP=71;DP4=1,0,33,33;AN=2;AC=2	GT:PL:GQ	1/1:255,173,0:99
NC_001141.2	183249	.	ttc	t	215	.	INDEL;IS=10,0.144928;VDB=0.079793;AF1=1;AC1=2;MQ=60;FQ=-47.5;PV4=0.5,1,1,1;DP=64;DP4=0,2,7,9;AN=2;AC=2	GT:PL:GQ	1/1:255,13,0:23
NC_001141.2	257480	.	c	cA,cAA,cAAAA	15.6	.	INDEL;IS=73,0.83908;VDB=0.00642528;AF1=1;AC1=2;MQ=60;FQ=-119;DP=87;DP4=0,0,17,15;AN=2;AC=2,0,0	GT:PL:GQ	1/1:56,84,0,50,42,41,41,55,29,38:86
NC_001141.2	260947	.	c	cATAT	214	.	INDEL;IS=62,0.849315;VDB=0.00773219;AF1=1;AC1=2;MQ=60;FQ=-213;DP=73;DP4=0,0,32,30;AN=2;AC=2	GT:PL:GQ	1/1:255,178,0:99
NC_001141.2	390778	.	A	AATG	71.2	.	INDEL;IS=2,0.105263;VDB=0.0596;AF1=1;AC1=2;MQ=60;FQ=-40.5;DP=19;DP4=0,0,2,0;AN=2;AC=2	GT:PL:GQ	1/1:110,6,0:10
NC_001142.9	19046	.	T	TC	118	.	INDEL;IS=41,0.953488;VDB=0.0396562;AF1=1;AC1=2;MQ=26;FQ=-155;DP=43;DP4=0,0,21,19;AN=2;AC=2	GT:PL:GQ	1/1:159,120,0:99
NC_001142.9	60684	.	t	tTC	106	.	INDEL;IS=29,0.381579;VDB=0.0121354;AF1=1;AC1=2;MQ=60;FQ=-143;DP=76;DP4=0,0,11,25;AN=2;AC=2	GT:PL:GQ	1/1:147,108,0:99
NC_001142.9	78975	.	t	tTCTTCTTCC	214	.	INDEL;IS=63,0.670213;VDB=0.412273;AF1=1;AC1=2;MQ=60;FQ=-243;DP=94;DP4=0,0,34,35;AN=2;AC=2	GT:PL:GQ	1/1:255,208,0:99
NC_001142.9	265871	.	cgt	c	27.5	.	INDEL;IS=3,0.048387;VDB=0.170186;AF1=0.5;AC1=1;MQ=60;FQ=30.5;PV4=0.074,0.081,1,1;DP=62;DP4=8,6,1,7;AN=2;AC=1	GT:PL:GQ	0/1:65,0,255:68
NC_001142.9	519296	.	g	gTGTGTGTGTT	44.5	.	INDEL;IS=2,0.032258;VDB=0.0886097;AF1=0.5;AC1=1;MQ=60;FQ=47.5;PV4=0.1,1,1,1;DP=62;DP4=4,17,3,2;AN=2;AC=1	GT:PL:GQ	0/1:82,0,215:85
NC_001142.9	620343	.	aatat	a	214	.	INDEL;IS=12,0.16;VDB=0.345697;AF1=1;AC1=2;MQ=60;FQ=-189;DP=75;DP4=0,0,29,26;AN=2;AC=2	GT:PL:GQ	1/1:255,154,0:99
NC_001143.9	526	.	C	CTA	147	.	INDEL;IS=7,1;VDB=0.0796372;AF1=1;AC1=2;MQ=53;FQ=-49.5;DP=7;DP4=0,0,5,0;AN=2;AC=2	GT:PL:GQ	1/1:187,15,0:27
NC_001143.9	8331	.	t	tA,tAA,tAAA	14.6	.	INDEL;IS=57,0.75;VDB=0.120913;AF1=1;AC1=2;MQ=60;FQ=-127;PV4=0.43,1,1,0.41;DP=76;DP4=5,2,27,28;AN=2;AC=2,0,0	GT:PL:GQ	1/1:55,92,0,64,129,53,65,137,52,50:84
NC_001143.9	74277	.	AGT	A	214	.	INDEL;IS=3,0.041096;VDB=0.0888698;AF1=1;AC1=2;MQ=60;FQ=-234;DP=73;DP4=0,0,32,34;AN=2;AC=2	GT:PL:GQ	1/1:255,199,0:99
NC_001143.9	127198	.	A	AT	27.2	.	INDEL;IS=2,0.02381;VDB=0.0596;AF1=1;AC1=2;MQ=60;FQ=-40.5;DP=84;DP4=0,0,1,1;AN=2;AC=2	GT:PL:GQ	1/1:66,6,0:10
NC_001143.9	302195	.	A	AGTGTCTGATCCTCACTAAC	217	.	INDEL;IS=2,0.020202;VDB=5.59782e-08;AF1=0.5;AC1=1;MQ=60;FQ=217;PV4=0.66,1,1,1;DP=99;DP4=13,26,21,32;AN=2;AC=1	GT:PL:GQ	0/1:255,0,255:99
NC_001143.9	310567	.	T	TAACAATAAG	217	.	INDEL;IS=2,0.021739;VDB=0.284299;AF1=0.5;AC1=1;MQ=60;FQ=42.5;PV4=0.033,1,1,1;DP=92;DP4=10,4,22,38;AN=2;AC=1	GT:PL:GQ	0/1:255,0,77:80
NC_001143.9	385123	.	tttttg	t	48.5	.	INDEL;IS=2,0.032258;VDB=0.24281;AF1=0.5;AC1=1;MQ=60;FQ=51.5;PV4=0.72,1,1,1;DP=60;DP4=9,11,6,5;AN=2;AC=1	GT:PL:GQ	0/1:86,0,132:89
NC_001143.9	394452	.	T	TGAAAGAAAGCAG	214	.	INDEL;IS=34,0.447368;VDB=0.0531612;AF1=1;AC1=2;MQ=60;FQ=-149;DP=76;DP4=0,0,23,15;AN=2;AC=2	GT:PL:GQ	1/1:255,114,0:99
NC_001143.9	485106	.	a	aT	10.8	.	INDEL;IS=34,0.435897;VDB=0.253389;AF1=0.5;AC1=1;MQ=60;FQ=8.03;PV4=0.31,1,1,1;DP=78;DP4=8,25,13,23;AN=2;AC=1	GT:PL:GQ	0/1:48,0,43:45
NC_001143.9	518060	.	a	aT	144	.	INDEL;IS=45,0.833333;VDB=0.00347809;AF1=1;AC1=2;MQ=60;FQ=-70.5;DP=54;DP4=0,0,7,5;AN=2;AC=2	GT:PL:GQ	1/1:185,36,0:69
NC_001143.9	613967	.	a	aT,aTT	22.5	.	INDEL;IS=48,0.695652;VDB=0.00500824;AF1=1;AC1=2;MQ=60;FQ=-91.5;DP=69;DP4=0,0,13,8;AN=2;AC=2,0	GT:PL:GQ	1/1:63,57,0,57,28,51:76
NC_001143.9	632831	.	c	cAAAAAAA	131	.	INDEL;IS=2,0.035088;VDB=0.0418008;AF1=0.5;AC1=1;MQ=60;FQ=134;PV4=0.033,0.2,1,1;DP=57;DP4=10,6,1,8;AN=2;AC=1	GT:PL:GQ	0/1:169,0,255:99
NC_001143.9	652551	.	t	tA	4.42	.	INDEL;IS=31,0.449275;VDB=0.155459;AF1=0.5;AC1=1;MQ=60;FQ=5.96;PV4=0.071,1,1,1;DP=69;DP4=9,22,16,14;AN=2;AC=1	GT:PL:GQ	0/1:40,0,47:40
NC_001143.9	661186	.	at	a	4.41	.	INDEL;IS=16,0.666667;VDB=0.13104;AF1=1;AC1=2;MQ=30;FQ=-69.5;PV4=1,0.38,1,0.36;DP=24;DP4=1,0,14,1;AN=2;AC=2	GT:PL:GQ	1/1:43,35,0:34
NC_001143.9	666636	.	g	gGT	9.04	.	INDEL;IS=21,0.159091;VDB=0.0805064;AF1=0.5002;AC1=1;MQ=35;FQ=-4.56;PV4=1,1,1,0.4;DP=131;DP4=2,0,2,0;AN=2;AC=1	GT:PL:GQ	0/1:46,0,32:36
NC_001143.9	666652	.	t	tG	33.4	.	INDEL;IS=13,0.090909;VDB=0.0657005;AF1=1;AC1=2;MQ=44;FQ=-43.5;DP=136;DP4=0,0,2,1;AN=2;AC=2	GT:PL:GQ	1/1:73,9,0:16
NC_001144.5	127407	.	a	aT	34.5	.	INDEL;IS=4,0.047619;VDB=0.0188056;AF1=0.5;AC1=1;MQ=60;FQ=34.9;PV4=1,1,1,1;DP=84;DP4=17,17,16,18;AN=2;AC=1	GT:PL:GQ	0/1:72,0,73:72
NC_001144.5	132244	.	a	aGAAGAC	217	.	INDEL;IS=2,0.020408;VDB=0.298884;AF1=0.5;AC1=1;MQ=60;FQ=22.5;PV4=0.55,1,1,1;DP=98;DP4=10,4,35,23;AN=2;AC=1	GT:PL:GQ	0/1:255,0,57:60
NC_001144.5	252778	.	a	aCCG	37.5	.	INDEL;IS=3,0.029703;VDB=1.19807e-12;AF1=0.5;AC1=1;MQ=60;FQ=40.5;PV4=0.026,1,1,0.011;DP=101;DP4=7,14,4,0;AN=2;AC=1	GT:PL:GQ	0/1:75,0,242:78
NC_001144.5	329743	.	t	tTGCTGG	217	.	INDEL;IS=2,0.022989;VDB=0.442123;AF1=0.5;AC1=1;MQ=60;FQ=107;PV4=0.59,1,1,1;DP=87;DP4=12,7,29,25;AN=2;AC=1	GT:PL:GQ	0/1:255,0,142:99
NC_001144.5	498713	.	CATTTA	C	216	.	INDEL;IS=3,0.039474;VDB=0.310322;AF1=1;AC1=2;MQ=60;FQ=-40.5;PV4=1,1,1,1;DP=75;DP4=3,4,26,32;AN=2;AC=2	GT:PL:GQ	1/1:255,6,0:10
NC_001144.5	555570	.	a	aCAACAC	218	.	INDEL;IS=3,0.034884;VDB=0.0618921;AF1=0.6243;AC1=1;MQ=60;FQ=-30.5;PV4=1,1,1,1;DP=86;DP4=4,5,26,38;AN=2;AC=1	GT:PL:GQ	0/1:255,0,4:7
NC_001144.5	563504	.	CATAt	C	214	.	INDEL;IS=29,0.537037;VDB=0.00796751;AF1=1;AC1=2;MQ=60;FQ=-61.5;DP=52;DP4=0,0,5,4;AN=2;AC=2	GT:PL:GQ	1/1:255,27,0:51
NC_001144.5	696952	.	C	CGAAAT	217	.	INDEL;IS=3,0.035714;VDB=0.0328486;AF1=0.5;AC1=1;MQ=60;FQ=165;PV4=1,1,1,1;DP=83;DP4=12,8,29,22;AN=2;AC=1	GT:PL:GQ	0/1:255,0,200:99
NC_001144.5	1065077	.	tg	t	4.26	.	INDEL;IS=3,0.2;VDB=0.0736;AF1=1;AC1=2;MQ=21;FQ=-40.5;DP=10;DP4=0,0,1,1;AN=2;AC=2	GT:PL:GQ	1/1:41,6,0:5
NC_001144.5	1065152	.	t	tGTG	25.4	.	INDEL;IS=10,0.434783;VDB=0.0298682;AF1=1;AC1=2;MQ=28;FQ=-43.5;DP=21;DP4=0,0,2,1;AN=2;AC=2	GT:PL:GQ	1/1:65,9,0:16
NC_001145.3	41949	.	cga	c	24.5	.	INDEL;IS=7,0.088608;VDB=0.159631;AF1=0.5;AC1=1;MQ=60;FQ=27.5;PV4=0.00071,0.36,1,1;DP=79;DP4=9,2,0,8;AN=2;AC=1	GT:PL:GQ	0/1:62,0,141:65
NC_001145.3	183886	.	ta	t	10.3	.	INDEL;IS=19,0.791667;VDB=0.000661968;AF1=1;AC1=2;MQ=60;FQ=-47.5;PV4=1,1,1,1;DP=24;DP4=0,5,3,16;AN=2;AC=2	GT:PL:GQ	1/1:50,13,0:18
NC_001145.3	238330	.	g	gATA	215	.	INDEL;IS=32,0.561404;VDB=0.000195723;AF1=1;AC1=2;MQ=60;FQ=-50.5;PV4=1,1,1,1;DP=57;DP4=1,0,7,8;AN=2;AC=2	GT:PL:GQ	1/1:255,16,0:29
NC_001145.3	250989	.	c	cT	5.8	.	INDEL;IS=38,0.520548;VDB=0.300774;AF1=0.5002;AC1=1;MQ=60;FQ=-6.03;PV4=0.22,1,1,1;DP=73;DP4=21,11,18,19;AN=2;AC=1	GT:PL:GQ	0/1:42,0,30:35
NC_001145.3	256054	.	g	gTA	217	.	INDEL;IS=20,0.277778;VDB=0.220754;AF1=0.5;AC1=1;MQ=60;FQ=63.5;PV4=0.66,1,1,0.35;DP=72;DP4=3,4,7,15;AN=2;AC=1	GT:PL:GQ	0/1:255,0,98:99
NC_001145.3	356133	.	g	gGAAGACGAC	217	.	INDEL;IS=2,0.027027;VDB=0.232921;AF1=0.5;AC1=1;MQ=60;FQ=217;PV4=0.086,1,1,1;DP=74;DP4=5,11,26,19;AN=2;AC=1	GT:PL:GQ	0/1:255,0,255:99
NC_001145.3	852310	.	gaa	ga,g	26.5	.	INDEL;IS=77,0.895349;VDB=0.0743997;AF1=1;AC1=2;MQ=60;FQ=-239;PV4=0.41,1,1,0.3;DP=86;DP4=0,1,44,30;AN=2;AC=2,0	GT:PL:GQ	1/1:67,204,0,69,203,66:99
NC_001145.3	907462	.	C	CACGAGCACG	217	.	INDEL;IS=2,0.020619;VDB=0.435283;AF1=0.5;AC1=1;MQ=60;FQ=217;PV4=1,1,1,1;DP=97;DP4=9,17,20,37;AN=2;AC=1	GT:PL:GQ	0/1:255,0,255:99
NC_001145.3	924305	.	g	gGTA	70.5	.	INDEL;IS=21,0.677419;VDB=0.113877;AF1=0.502;AC1=1;MQ=41;FQ=-13.7;PV4=0.29,1,0.47,1;DP=31;DP4=1,1,5,0;AN=2;AC=1	GT:PL:GQ	0/1:108,0,21:24
NC_001145.3	924324	.	t	tGTGG	12.7	.	INDEL;IS=5,0.111111;VDB=0.0814297;AF1=0.5003;AC1=1;MQ=32;FQ=-6.62;PV4=1,1,1,1;DP=44;DP4=0,2,0,3;AN=2;AC=1	GT:PL:GQ	0/1:50,0,29:32
NC_001146.8	333310	.	a	aCAACAACAG	214	.	INDEL;IS=3,0.037037;VDB=0.00841661;AF1=1;AC1=2;MQ=58;FQ=-195;DP=81;DP4=0,0,34,22;AN=2;AC=2	GT:PL:GQ	1/1:255,160,0:99
NC_001146.8	415095	.	tc	t	89.7	.	INDEL;IS=28,0.444444;VDB=0.0375218;AF1=1;AC1=2;MQ=57;FQ=-49.5;DP=63;DP4=0,0,0,5;AN=2;AC=2	GT:PL:GQ	1/1:130,15,0:27
NC_001146.8	561185	.	C	CTGAGATAATCGTTG	214	.	INDEL;IS=2,0.033898;VDB=2.05117e-05;AF1=1;AC1=2;MQ=60;FQ=-158;DP=59;DP4=0,0,15,26;AN=2;AC=2	GT:PL:GQ	1/1:255,123,0:99
NC_001146.8	579939	.	gcaacagtta	g	214	.	INDEL;IS=4,0.050633;VDB=0.144348;AF1=1;AC1=2;MQ=60;FQ=-70.5;DP=79;DP4=0,0,9,3;AN=2;AC=2	GT:PL:GQ	1/1:255,36,0:69
NC_001146.8	605719	.	c	cATATATAT	33.5	.	INDEL;IS=4,0.108108;VDB=0.133422;AF1=0.5;AC1=1;MQ=60;FQ=36.5;PV4=0.019,1,1,1;DP=37;DP4=12,4,1,6;AN=2;AC=1	GT:PL:GQ	0/1:71,0,193:74
NC_001146.8	605755	.	t	tATATAAAA,tATAAAA	162	.	INDEL;IS=3,0.061224;VDB=0.0143229;AF1=0.5;AC1=1;MQ=60;FQ=102;PV4=0.16,1,1,1;DP=49;DP4=1,13,5,9;AN=2;AC=1,0	GT:PL:GQ	0/1:255,55,192,99,0,233:99
NC_001146.8	628629	.	a	aC	214	.	INDEL;IS=64,0.941176;VDB=0.336977;AF1=1;AC1=2;MQ=60;FQ=-222;DP=68;DP4=0,0,31,31;AN=2;AC=2	GT:PL:GQ	1/1:255,187,0:99
NC_001146.8	783883	.	G	GGTA	214	.	INDEL;IS=33,0.634615;VDB=0.000172095;AF1=1;AC1=2;MQ=51;FQ=-85.5;DP=52;DP4=0,0,8,9;AN=2;AC=2	GT:PL:GQ	1/1:255,51,0:99
NC_001146.8	784073	.	gggt	g	27.5	.	INDEL;IS=17,0.088542;VDB=0.0768111;AF1=0.5008;AC1=1;MQ=33;FQ=-9.98;PV4=0.1,1,1,0.015;DP=141;DP4=0,2,3,0;AN=2;AC=1	GT:PL:GQ	0/1:65,0,25:28
NC_001146.8	784171	.	t	tGTGG,tGTGTGTGG	5.46	.	INDEL;IS=2,0.012821;VDB=0.0815077;AF1=1;AC1=2;MQ=38;FQ=-36.5;PV4=1,0.044,1,0.21;DP=126;DP4=1,0,2,1;AN=2;AC=1,0	GT:PL:GQ	0/1:53,14,12,40,0,39:3
NC_001146.8	784242	.	gtgtgt	g	4.26	.	INDEL;IS=21,0.172131;VDB=0.0416;AF1=1;AC1=2;MQ=39;FQ=-40.5;DP=104;DP4=0,0,0,2;AN=2;AC=2	GT:PL:GQ	1/1:41,6,0:5
NC_001147.6	14000	.	aaaaaaaaaaagaaaaag	a	214	.	INDEL;IS=36,0.545455;VDB=0.000137692;AF1=1;AC1=2;MQ=60;FQ=-161;DP=61;DP4=0,0,18,24;AN=2;AC=2	GT:PL:GQ	1/1:255,126,0:99
NC_001147.6	27870	.	t	tAA	56.5	.	INDEL;IS=13,0.684211;VDB=0.0308852;AF1=1;AC1=2;MQ=20;FQ=-76.5;DP=19;DP4=0,0,10,4;AN=2;AC=2	GT:PL:GQ	1/1:97,42,0:81
NC_001147.6	520977	.	tc	t	214	.	INDEL;IS=3,0.032967;VDB=0.263158;AF1=1;AC1=2;MQ=60;FQ=-285;DP=91;DP4=0,0,49,34;AN=2;AC=2	GT:PL:GQ	1/1:255,250,0:99
NC_001147.6	535183	.	a	aCAC	217	.	INDEL;IS=2,0.025641;VDB=0.419812;AF1=0.5;AC1=1;MQ=60;FQ=217;PV4=0.8,0.071,1,1;DP=78;DP4=15,11,28,17;AN=2;AC=1	GT:PL:GQ	0/1:255,0,255:99
NC_001147.6	769891	.	gtt	gt,g	5.79	.	INDEL;IS=50,0.735294;VDB=0.278693;AF1=1;AC1=2;MQ=60;FQ=-120;PV4=0.66,0.14,1,0.2;DP=68;DP4=2,3,25,22;AN=2;AC=2,0	GT:PL:GQ	1/1:45,85,0,49,96,42:54
NC_001147.6	805013	.	ctatACT	c	217	.	INDEL;IS=3,0.044776;VDB=0.229206;AF1=0.501;AC1=1;MQ=60;FQ=-10.9;PV4=0.06,1,1,1;DP=67;DP4=2,6,29,17;AN=2;AC=1	GT:PL:GQ	0/1:255,0,24:27
NC_001147.6	860897	.	t	tATATATATATAGAA	217	.	INDEL;IS=2,0.029851;VDB=0.148164;AF1=0.5;AC1=1;MQ=60;FQ=217;PV4=0.083,1,1,1;DP=67;DP4=4,14,8,7;AN=2;AC=1	GT:PL:GQ	0/1:255,0,255:99
NC_001147.6	887023	.	a	aAGG	218	.	INDEL;IS=2,0.021978;VDB=0.293687;AF1=0.504;AC1=1;MQ=60;FQ=-16.6;PV4=0.46,0.0071,1,1;DP=91;DP4=5,3,33,42;AN=2;AC=1	GT:PL:GQ	0/1:255,0,18:21
NC_001148.4	115891	.	c	cAAA	217	.	INDEL;IS=2,0.028571;VDB=0.398827;AF1=0.5001;AC1=1;MQ=60;FQ=-3.84;PV4=0.28,0.31,1,1;DP=70;DP4=5,3,21,30;AN=2;AC=1	GT:PL:GQ	0/1:255,0,33:36
NC_001148.4	150416	.	c	cT	11.8	.	INDEL;IS=32,0.457143;VDB=0.0287255;AF1=0.5;AC1=1;MQ=60;FQ=12.6;PV4=0.31,1,1,0.13;DP=70;DP4=13,16,20,13;AN=2;AC=1	GT:PL:GQ	0/1:49,0,51:50
NC_001148.4	212899	.	tg	t	51.5	.	INDEL;IS=7,0.112903;VDB=0.110929;AF1=0.5;AC1=1;MQ=60;FQ=54.5;PV4=0.007,1,1,1;DP=62;DP4=8,2,0,6;AN=2;AC=1	GT:PL:GQ	0/1:89,0,151:92
NC_001148.4	347684	.	G	GGGGT	93.5	.	INDEL;IS=10,0.188679;VDB=0.118847;AF1=0.5;AC1=1;MQ=60;FQ=96.5;PV4=0.018,1,1,0.19;DP=53;DP4=18,15,12,1;AN=2;AC=1	GT:PL:GQ	0/1:131,0,255:99
NC_001148.4	378889	.	T	TGCAATTTTACA	214	.	INDEL;IS=2,0.022989;VDB=0.0125252;AF1=1;AC1=2;MQ=60;FQ=-249;DP=87;DP4=0,0,26,45;AN=2;AC=2	GT:PL:GQ	1/1:255,214,0:99
NC_001148.4	381847	.	c	cTTATATAT	217	.	INDEL;IS=3,0.061224;VDB=0.0371934;AF1=0.5;AC1=1;MQ=60;FQ=217;PV4=0.68,1,1,1;DP=49;DP4=9,5,5,5;AN=2;AC=1	GT:PL:GQ	0/1:255,0,255:99
NC_001148.4	521045	.	ataataataatac	a	216	.	INDEL;IS=2,0.044444;VDB=0.152366;AF1=0.5;AC1=1;MQ=60;FQ=170;PV4=1,1,1,1;DP=45;DP4=3,2,4,3;AN=2;AC=1	GT:PL:GQ	0/1:254,0,205:99
NC_001148.4	522053	.	t	tACAGCAGCAGCAGCAGCAGCAACAACAACAACAACAACA	172	.	INDEL;IS=2,0.038462;VDB=0.0896575;AF1=1;AC1=2;MQ=60;FQ=-49.5;DP=52;DP4=0,0,2,3;AN=2;AC=2	GT:PL:GQ	1/1:212,15,0:27
NC_001148.4	615257	.	t	tAA,tA,tAAAA	12.7	.	INDEL;IS=50,0.735294;VDB=0.1894;AF1=1;AC1=2;MQ=60;FQ=-62.5;PV4=1,1,1,0.36;DP=68;DP4=3,2,21,20;AN=2;AC=2,0,0	GT:PL:GQ	1/1:53,28,0,73,1,45,56,42,87,46:37
NC_001148.4	620255	.	caaa	c	97.2	.	INDEL;IS=42,0.552632;VDB=0.132074;AF1=1;AC1=2;MQ=60;FQ=-34.5;PV4=1,1,1,1;DP=75;DP4=10,11,16,20;AN=2;AC=1	GT:PL:GQ	0/1:133,0,0:3
NC_001148.4	886452	.	ctg	c	54.5	.	INDEL;IS=2,0.023256;VDB=0.19617;AF1=0.5;AC1=1;MQ=60;FQ=57.5;PV4=0.35,1,1,1;DP=85;DP4=5,8,1,6;AN=2;AC=1	GT:PL:GQ	0/1:92,0,222:95
NC_001224.1	2570	.	CATTA	C	7.35	.	INDEL;IS=3,0.6;VDB=0.0284519;AF1=0.5;AC1=1;MQ=58;FQ=9.24;PV4=1,0.024,0.33,1;DP=5;DP4=0,1,1,1;AN=2;AC=1	GT:PL:GQ	0/1:44,0,51:45
NC_001224.1	3626	.	T	TAGGATAGAG	217	.	INDEL;IS=2,0.015873;VDB=0.447251;AF1=0.5;AC1=1;MQ=60;FQ=191;PV4=0.055,1,1,1;DP=126;DP4=32,13,37,33;AN=2;AC=1	GT:PL:GQ	0/1:255,0,226:99
NC_001224.1	3651	.	G	GATAGGATAT	217	.	INDEL;IS=2,0.015625;VDB=0.504817;AF1=0.5;AC1=1;MQ=60;FQ=176;PV4=0.067,1,1,1;DP=128;DP4=12,25,37,34;AN=2;AC=1	GT:PL:GQ	0/1:255,0,211:99
NC_001224.1	12059	.	A	ATAAATAAT	46.2	.	INDEL;IS=91,0.669118;VDB=0.0576;AF1=1;AC1=2;MQ=60;FQ=-40.5;DP=136;DP4=0,0,2,0;AN=2;AC=2	GT:PL:GQ	1/1:85,6,0:10
NC_001224.1	13378	.	A	AT	77	.	INDEL;IS=4,1;VDB=0.0832725;AF1=1;AC1=2;MQ=60;FQ=-46.5;DP=4;DP4=0,0,4,0;AN=2;AC=2	GT:PL:GQ	1/1:117,12,0:21
NC_001224.1	30817	.	A	ATATATT	214	.	INDEL;IS=49,0.790323;VDB=0.000454368;AF1=1;AC1=2;MQ=60;FQ=-91.5;DP=62;DP4=0,0,13,7;AN=2;AC=2	GT:PL:GQ	1/1:255,57,0:99
NC_001224.1	36387	.	A	AT	76.7	.	INDEL;IS=3,0.6;VDB=0.00614871;AF1=1;AC1=2;MQ=60;FQ=-49.5;DP=5;DP4=0,0,5,0;AN=2;AC=2	GT:PL:GQ	1/1:117,15,0:27
NC_001224.1	48468	.	T	TTATTC	206	.	INDEL;IS=2,0.153846;VDB=0.00240145;AF1=1;AC1=2;MQ=60;FQ=-55.5;DP=13;DP4=0,0,0,7;AN=2;AC=2	GT:PL:GQ	1/1:246,21,0:39
NC_001224.1	54328	.	A	ATAT	63.5	.	INDEL;IS=50,0.413223;VDB=0.00166599;AF1=1;AC1=2;MQ=60;FQ=-58.5;DP=50;DP4=0,0,0,8;AN=2;AC=2	GT:PL:GQ	1/1:104,24,0:45
NC_001224.1	55255	.	T	TA	99.5	.	INDEL;IS=8,1;VDB=0.0776474;AF1=1;AC1=2;MQ=60;FQ=-58.5;DP=8;DP4=0,0,0,8;AN=2;AC=2	GT:PL:GQ	1/1:140,24,0:45
NC_001224.1	77659	.	A	AAT	214	.	INDEL;IS=2,0.021053;VDB=0.10573;AF1=1;AC1=2;MQ=59;FQ=-85.5;DP=95;DP4=0,0,9,8;AN=2;AC=2	GT:PL:GQ	1/1:255,51,0:99

[truncated: 2 more sheets: eEAE 29j InDel, eEAE 29o InDel]
